# Supplementary material for: Crystal structure of 5-(4,5-di­hydro-1H-imidazol-2-yl)-3-methyl-1-phenyl-1H-pyrazolo­[3,4-b]pyrazin-6-amine
Source: Acta Crystallogr Sect E Struct Rep Online. 2014 Oct 31;70(Pt 11):o1212–3. doi: 10.1107/S160053681402354X (PMC4257272; doi:10.1107/S160053681402354X)
Supplement: Supplementary file 1 [file e-70-o1212-sup1.cif]

##############################################################################
#                                                                            #
# This CIF contains the data in a paper accepted for publication in          #
# Acta Crystallographica Section E. It conforms to the requirements of       #
# Notes for Authors for Acta Crystallographica Section E, and has been       #
# peer reviewed under the auspices of the IUCr Commission on Journals.       #
#                                                                            #
# Full details of the Crystallographic Information File format               #
# are given in the paper "The Crystallographic Information File (CIF):       #
# a New Standard Archive File for Crystallography" by S. R. Hall, F. H.      #
# Allen and I. D. Brown [Acta Cryst. (1991), A47, 655-685].                  #
#                                                                            #
# The current version of the core CIF dictionary is obtainable from          #
# ftp://ftp.iucr.org/pub/cif_core.dic.                                       #
#                                                                            #
# Software is freely available for graphical display of the structure(s)     #
# in this CIF. For information consult the CIF software page                 #
# http://www.iucr.org/resources/cif/software.                                #
#                                                                            #
# This file may be used for bona fide research purposes within the           #
# scientific community so long as proper attribution is given to the journal # 
# article from which it was obtained.                                        #
#                                                                            #
##############################################################################
data_global
_audit_creation_method     'APEX2 v2014.9-0'
_journal_date_recd_electronic     2014-10-23
_journal_date_accepted     2014-10-27
_journal_name_full     'Acta Crystallographica, Section E'
_journal_year     2014
_journal_volume     70
_journal_issue     11
_journal_page_first     o1212
_journal_page_last     o1213
_journal_paper_category     HO
_journal_paper_doi     10.1107/S160053681402354X
_journal_coeditor_code     HG5415
_publ_contact_author_name
;
Mustafa R. Albayati
;
_publ_contact_author_address
;
Kirkuk University,
College of Science,
Department of Chemistry,
Kirkuk,
Iraq
;
_publ_contact_author_email     'shaabankamel@yahoo.com'
_publ_contact_author_fax     ?
_publ_contact_author_phone     ?
_publ_section_title
;\
Crystal structure of
5-(4,5-dihydro-1<i>H</i>-imidazol-2-yl)-3-methyl-1-phenyl-1<i>H</i>-\
pyrazolo[3,4-<i>b</i>]pyrazin-6-amine
;
loop_
    _publ_author_name
    _publ_author_address
    'Joel T. Mague'
;
Department of Chemistry,
Tulane University,
New Orleans,
LA 70118,
USA
;
    'Mohamed, Shaaban K.'
;
Chemistry and Environmental Division,
Manchester Metropolitan University,
Manchester M1 5GD,
England
Chemistry Department,
Faculty of Science,
Minia University,
61519 El-Minia,
Egypt
;
    'Akkurt, Mehmet'
;
Department of Physics,
Faculty of Sciences,
Erciyes University,
38039 Kayseri,
Turkey
;
    'Talaat I. El-Emary'
;
Department of Chemistry,
Faculty of Science,
Assiut University,
71515 Assiut,
Egypt
;
    'Mustafa R. Albayati'
;
Kirkuk University,
College of Science,
Department of Chemistry,
Kirkuk,
Iraq
;
data_I
_audit_creation_method     SHELXL-2014/6
_chemical_name_systematic
;\
5-(4,5-Dihydro-1<i>H</i>-imidazol-2-yl)-3-methyl-1-phenyl-1<i>H</i>-\
pyrazolo[3,4-<i>b</i>]pyrazin-6-amine
;
_chemical_name_common     ?
_chemical_formula_moiety     'C15 H15 N7'
_chemical_formula_sum     'C15 H15 N7'
_chemical_formula_iupac     'C15 H15 N7'
_chemical_formula_weight     293.34
_chemical_melting_point     ?
_shelx_space_group_comment
;
The symmetry employed for this shelxl refinement is uniquely defined
by the following loop, which should always be used as a source of
symmetry information in preference to the above space-group names.
They are only intended as comments.
;
_space_group_crystal_system     monoclinic
_space_group_name_H-M_alt     'C 2/c'
_space_group_name_Hall     '-C 2yc'
loop_
    _space_group_symop_operation_xyz
    'x, y, z'
    '-x, y, -z+1/2'
    'x+1/2, y+1/2, z'
    '-x+1/2, y+1/2, -z+1/2'
    '-x, -y, -z'
    'x, -y, z-1/2'
    '-x+1/2, -y+1/2, -z'
    'x+1/2, -y+1/2, z-1/2'
_cell_length_a     7.9412(2)
_cell_length_b     15.7078(3)
_cell_length_c     22.3276(4)
_cell_angle_alpha     90
_cell_angle_beta     98.5730(10)
_cell_angle_gamma     90
_cell_volume     2754.00(10)
_cell_formula_units_Z     8
_cell_measurement_reflns_used     9946
_cell_measurement_theta_min     4.004
_cell_measurement_theta_max     71.742
_cell_measurement_temperature     150(2)
_exptl_crystal_description     block
_exptl_crystal_colour     colourless
_exptl_crystal_size_max     0.153
_exptl_crystal_size_mid     0.096
_exptl_crystal_size_min     0.047
_exptl_crystal_density_diffrn     1.415
_exptl_crystal_density_meas     ?
_exptl_crystal_density_method     'not measured'
_exptl_crystal_F_000     1232
_exptl_absorpt_coefficient_mu     0.746
_exptl_absorpt_correction_type     multi-scan
_exptl_absorpt_process_details
;
(<i>SADABS</i>; Bruker, 2014)
;
_shelx_estimated_absorpt_T_min     0.894
_shelx_estimated_absorpt_T_max     0.966
_exptl_absorpt_correction_T_min     0.93
_exptl_absorpt_correction_T_max     0.97
_diffrn_ambient_temperature     150(2)
_diffrn_radiation_type     CuK\a
_diffrn_radiation_wavelength     1.54178
_diffrn_radiation_monochromator     mirror
_diffrn_measurement_device_type     'Bruker D8 VENTURE PHOTON 100 CMOS'
_diffrn_measurement_method     '\w scans'
_diffrn_detector_area_resol_mean     10.4167
_diffrn_reflns_number     21033
_diffrn_reflns_av_R_equivalents     0.0305
_diffrn_reflns_theta_min     4.004
_diffrn_reflns_theta_max     71.998
_diffrn_reflns_theta_full     71.700
_diffrn_measured_fraction_theta_max     0.990
_diffrn_measured_fraction_theta_full     0.991
_diffrn_reflns_limit_h_min     -9
_diffrn_reflns_limit_h_max     9
_diffrn_reflns_limit_k_min     -19
_diffrn_reflns_limit_k_max     18
_diffrn_reflns_limit_l_min     -25
_diffrn_reflns_limit_l_max     27
_refine_special_details
;
Refinement of <i>F</i>^2^ against ALL reflections. The weighted <i>R</i>-factor
<i>wR</i> and goodness of fit <i>S</i> are based on <i>F</i>^2^, conventional
<i>R</i>-factors <i>R</i> are based on <i>F</i>, with <i>F</i> set to zero for
negative <i>F</i>^2^. The threshold expression of <i>F</i>^2^ >
\s(<i>F</i>^2^) is used only for calculating <i>R</i>-factors(gt) <i>etc</i>.
and is not relevant to the choice of reflections for refinement.
<i>R</i>-factors based on <i>F</i>^2^ are statistically about twice as large
as those based on <i>F</i>, and <i>R</i>- factors based on ALL data will be
even larger. H-atoms attached to carbon were placed in calculated positions
(C---H = 0.95 - 0.98 \%A) while those attached to nitrogen were placed in
locations derived from a difference map and their parameters adjusted to give
N---H = 0.91 \%A. All were included as riding contributions with isotropic
displacement parameters 1.2 - 1.5 times those of the attached atoms.
;
_reflns_number_total     2685
_reflns_number_gt     2335
_reflns_threshold_expression     I>2\s(I)
_refine_ls_structure_factor_coef     Fsqd
_refine_ls_matrix_type     full
_refine_ls_R_factor_all     0.0414
_refine_ls_R_factor_gt     0.0352
_refine_ls_wR_factor_gt     0.0893
_refine_ls_wR_factor_ref     0.0938
_refine_ls_goodness_of_fit_ref     1.041
_refine_ls_restrained_S_all     1.041
_refine_ls_number_reflns     2685
_refine_ls_number_parameters     201
_refine_ls_number_restraints     0
_refine_ls_hydrogen_treatment     constr
_refine_ls_weighting_scheme     calc
_refine_ls_weighting_details
              'w=1/[\s^2^(Fo^2^)+(0.0470P)^2^+1.7272P] where P=(Fo^2^+2Fc^2^)/3'
_atom_sites_solution_hydrogens     mixed
_atom_sites_solution_primary     direct
_atom_sites_solution_secondary     difmap
_refine_ls_shift/su_max     0.000
_refine_ls_shift/su_mean     0.000
_refine_diff_density_max     0.228
_refine_diff_density_min     -0.174
_refine_ls_extinction_method
;
<i>SHELXL2014</i> (Sheldrick, 2008)
;
_refine_ls_extinction_coef     0.00012(3)
_refine_ls_extinction_expression
                                  'Fc^*^=kFc[1+0.001xFc^2^\l^3^/sin(2\q)]^-1/4^'
loop_
    _atom_type_symbol
    _atom_type_description
    _atom_type_scat_dispersion_real
    _atom_type_scat_dispersion_imag
    _atom_type_scat_source
    'C' 'C' 0.0181 0.0091
                         'International Tables Vol C Tables 4.2.6.8 and 6.1.1.4'
    'H' 'H' 0.0000 0.0000
                         'International Tables Vol C Tables 4.2.6.8 and 6.1.1.4'
    'N' 'N' 0.0311 0.0180
                         'International Tables Vol C Tables 4.2.6.8 and 6.1.1.4'
_computing_data_collection
;
<i>APEX2</i> (Bruker, 2014)
;
_computing_cell_refinement
;
<i>SAINT</i> (Bruker, 2014)
;
_computing_data_reduction
;
<i>SAINT</i>  (Bruker, 2014)
;
_computing_structure_solution
;
<i>SHELXT</i> (Sheldrick, 2008)
;
_computing_structure_refinement
;
<i>SHELXL2014</i> (Sheldrick, 2008)
;
_computing_molecular_graphics
;
<i>DIAMOND</i> (Brandenburg & Putz, 2012)
;
_computing_publication_material
;
<i>SHELXTL2014</i> (Sheldrick, 2008)
;
loop_
    _atom_site_type_symbol
    _atom_site_label
    _atom_site_fract_x
    _atom_site_fract_y
    _atom_site_fract_z
    _atom_site_U_iso_or_equiv
    _atom_site_adp_type
    _atom_site_calc_flag
    _atom_site_occupancy
    _atom_site_disorder_assembly
    _atom_site_disorder_group
    N N1 0.21440(13) 0.23938(6) 0.22995(4) 0.0252(2) Uani d 1 . .
    N N2 0.24278(14) 0.15429(6) 0.24683(5) 0.0284(3) Uani d 1 . .
    N N3 0.49830(13) 0.27132(6) 0.36366(5) 0.0255(2) Uani d 1 . .
    N N4 0.31514(13) 0.37679(6) 0.27055(4) 0.0258(2) Uani d 1 . .
    N N5 0.43603(15) 0.49390(7) 0.32160(5) 0.0350(3) Uani d 1 . .
    H H5A 0.5051 0.5149 0.3545 0.042 Uiso d 1 . .
    H H5B 0.3806 0.5295 0.2931 0.042 Uiso d 1 . .
    N N6 0.62895(15) 0.47203(7) 0.43134(5) 0.0345(3) Uani d 1 . .
    N N7 0.69317(15) 0.33776(7) 0.46313(5) 0.0339(3) Uani d 1 . .
    H H7A 0.7265 0.2859 0.4511 0.041 Uiso d 1 . .
    C C1 0.10360(15) 0.25899(8) 0.17597(5) 0.0255(3) Uani d 1 . .
    C C2 0.03232(16) 0.33968(8) 0.16704(6) 0.0292(3) Uani d 1 . .
    H H2 0.0600 0.3829 0.1967 0.035 Uiso calc 1 . .
    C C3 -0.07919(17) 0.35656(9) 0.11468(6) 0.0325(3) Uani d 1 . .
    H H3 -0.1269 0.4119 0.1083 0.039 Uiso calc 1 . .
    C C4 -0.12216(18) 0.29404(9) 0.07151(6) 0.0366(3) Uani d 1 . .
    H H4 -0.2016 0.3057 0.0363 0.044 Uiso calc 1 . .
    C C5 -0.04798(19) 0.21408(9) 0.08019(6) 0.0382(3) Uani d 1 . .
    H H5 -0.0757 0.1711 0.0504 0.046 Uiso calc 1 . .
    C C6 0.06600(18) 0.19648(8) 0.13184(6) 0.0322(3) Uani d 1 . .
    H H6 0.1183 0.1421 0.1371 0.039 Uiso calc 1 . .
    C C7 0.30685(15) 0.29182(8) 0.27108(5) 0.0241(3) Uani d 1 . .
    C C8 0.39641(15) 0.23910(8) 0.31557(5) 0.0251(3) Uani d 1 . .
    C C9 0.35066(16) 0.15415(8) 0.29763(6) 0.0278(3) Uani d 1 . .
    C C10 0.4086(2) 0.07325(9) 0.32887(7) 0.0377(3) Uani d 1 . .
    H H10A 0.3465 0.0253 0.3079 0.057 Uiso calc 1 . .
    H H10B 0.3866 0.0753 0.3709 0.057 Uiso calc 1 . .
    H H10C 0.5309 0.0659 0.3284 0.057 Uiso calc 1 . .
    C C11 0.41803(16) 0.40912(8) 0.31815(5) 0.0260(3) Uani d 1 . .
    C C12 0.50810(15) 0.35545(8) 0.36559(5) 0.0253(3) Uani d 1 . .
    C C13 0.61270(16) 0.39176(8) 0.41964(5) 0.0263(3) Uani d 1 . .
    C C14 0.80754(19) 0.38977(9) 0.50567(6) 0.0366(3) Uani d 1 . .
    H H14A 0.9268 0.3854 0.4980 0.044 Uiso calc 1 . .
    H H14B 0.8018 0.3736 0.5482 0.044 Uiso calc 1 . .
    C C15 0.73523(19) 0.47864(9) 0.49128(6) 0.0380(3) Uani d 1 . .
    H H15A 0.6658 0.4970 0.5223 0.046 Uiso calc 1 . .
    H H15B 0.8283 0.5203 0.4901 0.046 Uiso calc 1 . .
loop_
    _atom_site_aniso_label
    _atom_site_aniso_U_11
    _atom_site_aniso_U_22
    _atom_site_aniso_U_33
    _atom_site_aniso_U_12
    _atom_site_aniso_U_13
    _atom_site_aniso_U_23
    N1 0.0278(5) 0.0214(5) 0.0242(5) -0.0011(4) -0.0036(4) -0.0001(4)
    N2 0.0326(6) 0.0213(5) 0.0288(6) -0.0016(4) -0.0037(4) 0.0005(4)
    N3 0.0263(5) 0.0237(5) 0.0250(5) -0.0011(4) -0.0008(4) -0.0008(4)
    N4 0.0269(6) 0.0230(5) 0.0256(5) -0.0006(4) -0.0019(4) -0.0005(4)
    N5 0.0429(7) 0.0222(5) 0.0345(6) 0.0006(5) -0.0123(5) -0.0005(4)
    N6 0.0385(6) 0.0279(6) 0.0329(6) -0.0012(5) -0.0082(5) -0.0059(5)
    N7 0.0434(7) 0.0270(6) 0.0269(6) -0.0027(5) -0.0087(5) -0.0004(4)
    C1 0.0244(6) 0.0276(6) 0.0233(6) -0.0040(5) -0.0007(5) 0.0017(5)
    C2 0.0300(7) 0.0289(7) 0.0269(6) 0.0004(5) -0.0014(5) -0.0016(5)
    C3 0.0319(7) 0.0319(7) 0.0315(7) 0.0023(5) -0.0024(6) 0.0031(5)
    C4 0.0370(7) 0.0396(8) 0.0289(7) -0.0038(6) -0.0095(6) 0.0032(6)
    C5 0.0465(8) 0.0337(7) 0.0301(7) -0.0065(6) -0.0088(6) -0.0033(6)
    C6 0.0387(7) 0.0251(6) 0.0300(7) -0.0030(5) -0.0035(6) -0.0002(5)
    C7 0.0232(6) 0.0249(6) 0.0233(6) -0.0013(5) 0.0009(5) -0.0011(5)
    C8 0.0260(6) 0.0233(6) 0.0245(6) 0.0000(5) -0.0010(5) 0.0002(5)
    C9 0.0300(7) 0.0246(6) 0.0270(6) -0.0013(5) -0.0018(5) -0.0002(5)
    C10 0.0463(8) 0.0254(7) 0.0364(7) -0.0021(6) -0.0108(6) 0.0029(5)
    C11 0.0261(6) 0.0244(6) 0.0262(6) 0.0006(5) -0.0004(5) -0.0016(5)
    C12 0.0251(6) 0.0243(6) 0.0253(6) -0.0011(5) 0.0005(5) -0.0016(5)
    C13 0.0259(6) 0.0268(6) 0.0252(6) -0.0011(5) 0.0007(5) -0.0008(5)
    C14 0.0408(8) 0.0371(7) 0.0280(7) -0.0054(6) -0.0075(6) -0.0028(6)
    C15 0.0398(8) 0.0359(7) 0.0339(7) -0.0033(6) -0.0089(6) -0.0089(6)
_geom_special_details
;
All e.s.d.'s (except the e.s.d. in the dihedral angle between two l.s. planes)
are estimated using the full covariance matrix. The cell e.s.d.'s are taken
into account individually in the estimation of e.s.d.'s in distances, angles
and torsion angles; correlations between e.s.d.'s in cell parameters are only
used when they are defined by crystal symmetry. An approximate (isotropic)
treatment of cell e.s.d.'s is used for estimating e.s.d.'s involving l.s.
planes.
;
loop_
    _geom_bond_atom_site_label_1
    _geom_bond_atom_site_label_2
    _geom_bond_site_symmetry_2
    _geom_bond_distance
    _geom_bond_publ_flag
    N1 C7 . 1.3638(15) ?
    N1 N2 . 1.3978(14) ?
    N1 C1 . 1.4161(16) ?
    N2 C9 . 1.3158(17) ?
    N3 C12 . 1.3241(16) ?
    N3 C8 . 1.3435(16) ?
    N4 C7 . 1.3365(16) ?
    N4 C11 . 1.3401(16) ?
    N5 C11 . 1.3404(16) ?
    N5 H5A . 0.9100 ?
    N5 H5B . 0.9099 ?
    N6 C13 . 1.2902(17) ?
    N6 C15 . 1.4755(17) ?
    N7 C13 . 1.3732(16) ?
    N7 C14 . 1.4620(17) ?
    N7 H7A . 0.9099 ?
    C1 C2 . 1.3904(18) ?
    C1 C6 . 1.3916(18) ?
    C2 C3 . 1.3829(18) ?
    C2 H2 . 0.9500 ?
    C3 C4 . 1.3826(19) ?
    C3 H3 . 0.9500 ?
    C4 C5 . 1.389(2) ?
    C4 H4 . 0.9500 ?
    C5 C6 . 1.3836(19) ?
    C5 H5 . 0.9500 ?
    C6 H6 . 0.9500 ?
    C7 C8 . 1.4028(17) ?
    C8 C9 . 1.4246(17) ?
    C9 C10 . 1.4891(18) ?
    C10 H10A . 0.9800 ?
    C10 H10B . 0.9800 ?
    C10 H10C . 0.9800 ?
    C11 C12 . 1.4554(17) ?
    C12 C13 . 1.4741(16) ?
    C14 C15 . 1.525(2) ?
    C14 H14A . 0.9900 ?
    C14 H14B . 0.9900 ?
    C15 H15A . 0.9900 ?
    C15 H15B . 0.9900 ?
loop_
    _geom_angle_atom_site_label_1
    _geom_angle_atom_site_label_2
    _geom_angle_atom_site_label_3
    _geom_angle_site_symmetry_1
    _geom_angle_site_symmetry_3
    _geom_angle
    _geom_angle_publ_flag
    C7 N1 N2 . . 110.30(10) ?
    C7 N1 C1 . . 130.20(10) ?
    N2 N1 C1 . . 119.48(10) ?
    C9 N2 N1 . . 106.98(10) ?
    C12 N3 C8 . . 115.30(10) ?
    C7 N4 C11 . . 113.36(10) ?
    C11 N5 H5A . . 116.9 ?
    C11 N5 H5B . . 122.3 ?
    H5A N5 H5B . . 120.8 ?
    C13 N6 C15 . . 106.19(11) ?
    C13 N7 C14 . . 107.03(11) ?
    C13 N7 H7A . . 118.0 ?
    C14 N7 H7A . . 120.9 ?
    C2 C1 C6 . . 120.12(12) ?
    C2 C1 N1 . . 120.56(11) ?
    C6 C1 N1 . . 119.31(11) ?
    C3 C2 C1 . . 119.46(12) ?
    C3 C2 H2 . . 120.3 ?
    C1 C2 H2 . . 120.3 ?
    C4 C3 C2 . . 120.89(13) ?
    C4 C3 H3 . . 119.6 ?
    C2 C3 H3 . . 119.6 ?
    C3 C4 C5 . . 119.33(12) ?
    C3 C4 H4 . . 120.3 ?
    C5 C4 H4 . . 120.3 ?
    C6 C5 C4 . . 120.54(13) ?
    C6 C5 H5 . . 119.7 ?
    C4 C5 H5 . . 119.7 ?
    C5 C6 C1 . . 119.60(13) ?
    C5 C6 H6 . . 120.2 ?
    C1 C6 H6 . . 120.2 ?
    N4 C7 N1 . . 128.29(11) ?
    N4 C7 C8 . . 125.12(11) ?
    N1 C7 C8 . . 106.59(10) ?
    N3 C8 C7 . . 121.67(11) ?
    N3 C8 C9 . . 132.50(11) ?
    C7 C8 C9 . . 105.83(11) ?
    N2 C9 C8 . . 110.29(11) ?
    N2 C9 C10 . . 121.41(11) ?
    C8 C9 C10 . . 128.29(11) ?
    C9 C10 H10A . . 109.5 ?
    C9 C10 H10B . . 109.5 ?
    H10A C10 H10B . . 109.5 ?
    C9 C10 H10C . . 109.5 ?
    H10A C10 H10C . . 109.5 ?
    H10B C10 H10C . . 109.5 ?
    N4 C11 N5 . . 117.98(11) ?
    N4 C11 C12 . . 122.21(11) ?
    N5 C11 C12 . . 119.81(11) ?
    N3 C12 C11 . . 122.30(11) ?
    N3 C12 C13 . . 115.85(11) ?
    C11 C12 C13 . . 121.83(11) ?
    N6 C13 N7 . . 116.00(11) ?
    N6 C13 C12 . . 124.83(11) ?
    N7 C13 C12 . . 119.08(11) ?
    N7 C14 C15 . . 101.34(10) ?
    N7 C14 H14A . . 111.5 ?
    C15 C14 H14A . . 111.5 ?
    N7 C14 H14B . . 111.5 ?
    C15 C14 H14B . . 111.5 ?
    H14A C14 H14B . . 109.3 ?
    N6 C15 C14 . . 105.85(10) ?
    N6 C15 H15A . . 110.6 ?
    C14 C15 H15A . . 110.6 ?
    N6 C15 H15B . . 110.6 ?
    C14 C15 H15B . . 110.6 ?
    H15A C15 H15B . . 108.7 ?
loop_
    _geom_torsion_atom_site_label_1
    _geom_torsion_atom_site_label_2
    _geom_torsion_atom_site_label_3
    _geom_torsion_atom_site_label_4
    _geom_torsion_site_symmetry_1
    _geom_torsion_site_symmetry_2
    _geom_torsion_site_symmetry_3
    _geom_torsion_site_symmetry_4
    _geom_torsion
    _geom_torsion_publ_flag
    C7 N1 N2 C9 . . . . 0.15(14) ?
    C1 N1 N2 C9 . . . . 179.34(11) ?
    C7 N1 C1 C2 . . . . -20.6(2) ?
    N2 N1 C1 C2 . . . . 160.36(11) ?
    C7 N1 C1 C6 . . . . 159.58(12) ?
    N2 N1 C1 C6 . . . . -19.42(17) ?
    C6 C1 C2 C3 . . . . 1.55(19) ?
    N1 C1 C2 C3 . . . . -178.23(11) ?
    C1 C2 C3 C4 . . . . 0.8(2) ?
    C2 C3 C4 C5 . . . . -2.0(2) ?
    C3 C4 C5 C6 . . . . 0.9(2) ?
    C4 C5 C6 C1 . . . . 1.4(2) ?
    C2 C1 C6 C5 . . . . -2.6(2) ?
    N1 C1 C6 C5 . . . . 177.17(12) ?
    C11 N4 C7 N1 . . . . 179.70(12) ?
    C11 N4 C7 C8 . . . . -0.87(18) ?
    N2 N1 C7 N4 . . . . 179.34(12) ?
    C1 N1 C7 N4 . . . . 0.3(2) ?
    N2 N1 C7 C8 . . . . -0.18(13) ?
    C1 N1 C7 C8 . . . . -179.25(12) ?
    C12 N3 C8 C7 . . . . -0.33(17) ?
    C12 N3 C8 C9 . . . . -178.99(13) ?
    N4 C7 C8 N3 . . . . 1.63(19) ?
    N1 C7 C8 N3 . . . . -178.84(11) ?
    N4 C7 C8 C9 . . . . -179.40(12) ?
    N1 C7 C8 C9 . . . . 0.14(13) ?
    N1 N2 C9 C8 . . . . -0.06(15) ?
    N1 N2 C9 C10 . . . . 179.61(12) ?
    N3 C8 C9 N2 . . . . 178.77(13) ?
    C7 C8 C9 N2 . . . . -0.05(15) ?
    N3 C8 C9 C10 . . . . -0.9(2) ?
    C7 C8 C9 C10 . . . . -179.69(14) ?
    C7 N4 C11 N5 . . . . 179.53(11) ?
    C7 N4 C11 C12 . . . . -0.94(17) ?
    C8 N3 C12 C11 . . . . -1.44(17) ?
    C8 N3 C12 C13 . . . . 177.08(10) ?
    N4 C11 C12 N3 . . . . 2.23(19) ?
    N5 C11 C12 N3 . . . . -178.24(12) ?
    N4 C11 C12 C13 . . . . -176.20(11) ?
    N5 C11 C12 C13 . . . . 3.32(18) ?
    C15 N6 C13 N7 . . . . 0.00(16) ?
    C15 N6 C13 C12 . . . . 176.46(12) ?
    C14 N7 C13 N6 . . . . -12.26(16) ?
    C14 N7 C13 C12 . . . . 171.07(11) ?
    N3 C12 C13 N6 . . . . -175.55(12) ?
    C11 C12 C13 N6 . . . . 3.0(2) ?
    N3 C12 C13 N7 . . . . 0.80(17) ?
    C11 C12 C13 N7 . . . . 179.33(11) ?
    C13 N7 C14 C15 . . . . 17.78(15) ?
    C13 N6 C15 C14 . . . . 11.67(16) ?
    N7 C14 C15 N6 . . . . -17.76(15) ?
loop_
    _geom_hbond_atom_site_label_D
    _geom_hbond_atom_site_label_H
    _geom_hbond_atom_site_label_A
    _geom_hbond_site_symmetry_A
    _geom_hbond_distance_DH
    _geom_hbond_distance_HA
    _geom_hbond_distance_DA
    _geom_hbond_angle_DHA
    _geom_hbond_publ_flag
    C6 H6 N5 4_545 0.95 2.56 3.3483(17) 140 yes
    N5 H5B N2 4 0.91 2.31 3.1702(15) 158 yes
    N5 H5A N6 . 0.91 1.97 2.7111(15) 138 yes
_shelx_hkl_file
;
  -2   0   0   15.30    0.50
  -2   0   0   15.60    0.40
  -4   0   0   10.10    0.40
  -4   0   0   10.30    0.50
  -4   0   0   10.90    0.40
  -6   0   0   20.20    0.80
  -6   0   0   18.60    0.70
   6   0   0   18.70    0.70
  -8   0   0    0.30    0.20
  -8   0   0   -0.10    0.20
  -1  -1   0  215.28    5.00
   1   1   0  214.78    5.00
  -3  -1   0    6.70    0.30
  -3   1   0    7.40    0.40
  -3   1   0    6.90    0.30
  -5  -1   0    4.30    0.50
  -5  -1   0    2.20    0.60
  -5  -1   0    3.20    0.30
  -5   1   0    3.90    0.50
  -5   1   0    3.30    0.30
  -7  -1   0    1.60    0.50
   7  -1   0    2.60    0.40
  -7  -1   0    1.90    0.30
  -7   1   0    1.60    0.30
  -7   1   0    2.60    0.40
   7   1   0    1.70    0.40
   9  -1   0    1.20    0.30
  -9  -1   0    1.50    0.30
  -9   1   0    2.10    0.40
  -9   1   0    1.80    0.40
   9   1   0    1.60    0.30
   0  -2   0  804.92   18.70
   0  -2   0  820.22   18.90
  -2  -2   0    9.10    0.30
  -2   2   0    9.20    0.30
   4  -2   0   28.20    1.00
  -4  -2   0   27.60    0.80
   4  -2   0   27.80    0.80
  -4   2   0   28.80    0.90
  -4   2   0   29.90    0.90
  -4   2   0   28.30    0.80
  -4   2   0   28.50    0.80
  -6  -2   0    5.90    0.60
  -6  -2   0    5.30    0.40
   6  -2   0    4.80    0.40
  -6   2   0    5.50    0.40
  -6   2   0    5.00    0.50
  -6   2   0    5.10    0.40
  -8  -2   0    0.60    0.30
   8  -2   0    0.00    0.20
  -8  -2   0    0.60    0.20
  -8   2   0    0.10    0.20
  -8   2   0    0.20    0.20
   8   2   0    0.20    0.20
   1  -3   0   23.30    0.60
  -1  -3   0   22.60    0.60
  -1  -3   0   22.70    0.60
   3  -3   0    3.40    0.40
  -3   3   0    3.70    0.30
  -3   3   0    3.10    0.30
   5  -3   0  108.59    2.70
   5  -3   0  108.19    2.60
  -5  -3   0  107.39    2.70
  -5  -3   0  109.99    2.60
  -5  -3   0  100.79    2.70
  -5   3   0   96.29    2.70
  -5   3   0  108.09    2.70
  -5   3   0  108.09    2.60
   7  -3   0    2.30    0.40
  -7  -3   0    3.10    0.50
  -7   3   0    2.20    0.40
  -7   3   0    2.30    0.40
  -7   3   0    1.90    0.50
   9  -3   0    1.00    0.30
  -9  -3   0    1.30    0.30
  -9   3   0    1.20    0.30
  -9   3   0    0.90    0.30
   0  -4   0    0.50    0.20
  -2  -4   0   27.20    0.70
   2  -4   0   28.40    0.80
  -2  -4   0   23.20    0.70
  -2   4   0   27.80    0.80
   4  -4   0    0.60    0.50
  -4  -4   0   -0.10    0.20
   4  -4   0    0.20    0.20
   4  -4   0    1.30    0.30
   4  -4   0    0.60    0.30
  -4   4   0    0.00    0.20
  -4   4   0    0.60    0.20
  -4   4   0    0.00    0.10
  -4   4   0    0.30    0.20
   6  -4   0   11.00    0.60
  -6  -4   0   11.00    0.70
  -6  -4   0   10.80    0.50
  -6   4   0   11.60    0.50
  -6   4   0   10.50    0.50
  -6   4   0   11.50    0.60
   8  -4   0    5.80    0.40
  -8  -4   0    5.00    0.40
   8   4   0    5.10    0.40
  -8   4   0    4.80    0.40
  -8   4   0    5.30    0.50
  -1  -5   0  181.18    4.30
   1  -5   0  174.58    4.30
   1  -5   0  181.78    4.30
   1  -5   0  179.28    4.20
  -1  -5   0  180.08    4.20
   3  -5   0    8.10    0.30
   3  -5   0    8.50    0.70
  -3  -5   0    8.30    0.40
   3  -5   0    8.40    0.30
  -3  -5   0    8.50    0.40
   3  -5   0    8.70    0.50
  -3   5   0    8.00    0.40
   5  -5   0   48.60    1.40
  -5  -5   0   47.90    1.30
   5  -5   0   48.10    1.50
  -5  -5   0   48.80    1.40
   5  -5   0   49.40    1.30
  -5   5   0   47.80    1.40
  -5   5   0   49.40    1.50
  -5   5   0   48.90    1.30
  -5   5   0   48.00    1.60
  -5   5   0   46.50    1.30
  -7  -5   0   17.20    0.70
   7  -5   0   17.80    0.70
  -7   5   0   16.60    0.70
  -7   5   0   17.60    0.70
   9  -5   0    1.30    0.20
  -9  -5   0    1.90    0.30
   0  -6   0   51.09    1.30
   0  -6   0   50.39    1.30
   0  -6   0   47.20    1.20
   0  -6   0   46.00    1.20
   2  -6   0   14.20    0.60
  -2  -6   0   12.80    0.50
   2  -6   0   13.70    0.40
  -2  -6   0   12.90    0.60
   2  -6   0   13.30    0.40
   2  -6   0   14.10    0.40
  -2  -6   0   12.90    0.50
   2  -6   0   12.70    0.70
  -2   6   0   13.70    0.50
   4  -6   0   42.20    1.10
  -4  -6   0   42.20    1.20
   4  -6   0   43.00    1.40
  -4  -6   0   40.30    1.30
   4  -6   0   40.20    1.30
   4  -6   0   41.70    1.10
   4  -6   0   41.40    1.20
  -4   6   0   43.40    1.30
  -4   6   0   43.10    1.30
  -4   6   0   43.10    1.20
   6  -6   0    7.60    0.50
  -6  -6   0    7.10    0.40
   6  -6   0    6.40    0.50
  -6   6   0    7.80    0.50
  -6   6   0    7.60    0.50
  -6   6   0    8.50    0.50
  -8  -6   0    0.30    0.30
   8  -6   0    0.40    0.20
   8   6   0    0.30    0.20
  -8   6   0    0.30    0.20
  -1  -7   0    0.50    0.10
  -1  -7   0    0.30    0.20
   1  -7   0   -0.10    0.10
  -1  -7   0   -0.10    0.20
   1  -7   0    0.00    0.10
  -1  -7   0    0.00    0.10
   1  -7   0   -0.20    0.20
   1  -7   0    0.10    0.10
   1  -7   0    0.20    0.30
   1  -7   0    0.40    0.10
   3  -7   0   28.00    0.80
   3  -7   0   28.10    1.00
  -3  -7   0   27.80    0.80
   3  -7   0   26.90    0.90
  -3  -7   0   28.10    0.80
  -3   7   0   28.20    1.00
   5  -7   0    8.70    0.40
  -5  -7   0    8.80    0.60
  -5  -7   0    8.00    0.50
   5  -7   0    6.30    0.80
   5  -7   0    7.60    0.60
  -5   7   0    9.00    0.90
  -5   7   0    7.10    0.70
  -5   7   0    8.70    0.60
  -5   7   0    7.70    0.60
   7  -7   0    1.20    0.30
  -7  -7   0    1.80    0.30
  -7   7   0    1.30    0.30
  -7   7   0    1.30    0.30
   9  -7   0    5.00    0.30
  -9   7   0    5.80    0.30
   0  -8   0  381.76    9.00
   0  -8   0  377.16    8.90
   0  -8   0  370.76    8.80
   0  -8   0  375.56    9.00
   0  -8   0  388.16    8.80
   0  -8   0  387.06    9.00
   2  -8   0    3.60    0.20
   2  -8   0    3.80    0.30
  -2  -8   0    3.70    0.30
   2  -8   0    4.00    0.40
   2  -8   0    3.70    0.50
  -2  -8   0    3.90    0.50
  -2  -8   0    3.70    0.30
  -2  -8   0    3.80    0.50
  -2   8   0    3.40    0.40
   4  -8   0    0.10    0.20
  -4  -8   0    0.40    0.20
  -4  -8   0    0.60    0.30
   4  -8   0    0.10    0.20
   4  -8   0    0.30    0.40
   4  -8   0    0.20    0.20
   4  -8   0   -0.40    0.30
   4  -8   0    0.20    0.30
  -4   8   0    0.40    0.30
  -4   8   0    0.10    0.30
  -6  -8   0    0.00    0.30
   6  -8   0   -0.20    0.30
   6  -8   0   -0.20    0.20
  -6  -8   0   -0.30    0.20
  -6   8   0    0.00    0.20
  -6   8   0    0.20    0.20
  -8  -8   0    1.30    0.30
   8  -8   0    1.50    0.20
   8   8   0    0.80    0.30
  -8   8   0    0.40    0.30
   1  -9   0  163.48    3.90
  -1  -9   0  166.88    4.10
  -1  -9   0  160.18    3.90
   1  -9   0  166.68    4.10
  -1  -9   0  163.88    4.10
  -1  -9   0  168.58    3.90
   1  -9   0  167.88    4.10
   1  -9   0  170.48    3.90
   1  -9   0  163.78    3.90
  -1  -9   0  162.28    4.00
  -1   9   0  153.18    4.10
   3  -9   0   13.80    0.50
  -3  -9   0   12.70    0.70
   3  -9   0   14.10    0.50
  -3  -9   0   14.20    0.60
  -3  -9   0   15.20    0.60
  -3  -9   0   14.60    0.80
   3  -9   0   14.80    0.60
   3  -9   0   13.60    0.70
   3  -9   0   14.00    0.70
   3  -9   0   14.70    0.80
  -3   9   0   14.20    0.80
   5  -9   0    2.00    0.40
  -5  -9   0    2.80    0.50
   5  -9   0    1.80    0.30
   5  -9   0    2.80    0.70
   5  -9   0    1.50    0.40
  -5   9   0    1.50    0.50
  -5   9   0    1.40    0.70
  -5   9   0    2.10    0.30
  -7  -9   0    0.50    0.30
   7  -9   0    0.30    0.10
  -7   9   0    0.10    0.20
  -7   9   0    0.30    0.20
   0 -10   0   13.30    0.60
   0 -10   0   11.40    0.60
   0 -10   0   12.50    0.50
   0 -10   0   12.90    0.50
   0 -10   0   12.90    0.60
   0 -10   0   12.20    0.70
   0  10   0   11.80    0.60
   2 -10   0    5.40    0.40
   2 -10   0    6.40    0.30
  -2 -10   0    6.80    0.40
   2 -10   0    6.40    0.30
  -2 -10   0    5.90    0.40
  -2 -10   0    7.70    0.50
   2 -10   0    6.40    0.50
   2 -10   0    6.70    0.60
  -2 -10   0    6.60    0.60
   2 -10   0    7.00    0.50
   2 -10   0    7.50    0.60
  -2  10   0    6.80    0.60
   2  10   0    5.70    0.70
   4 -10   0   11.40    0.90
   4 -10   0   12.30    0.50
  -4 -10   0   11.30    0.60
   4 -10   0   12.40    0.70
   4 -10   0   12.30    0.50
  -4 -10   0   13.10    0.60
   4 -10   0   11.50    0.80
   4 -10   0   12.90    0.60
  -4  10   0   12.60    0.90
  -4  10   0   12.20    0.50
  -4  10   0   12.70    0.80
  -6 -10   0    3.10    0.50
   6 -10   0    2.60    0.40
   6 -10   0    2.20    0.30
  -6  10   0    2.40    0.30
  -6  10   0    2.60    0.40
   8 -10   0   13.80    0.50
  -8  10   0   14.20    0.50
  -1 -11   0    2.10    0.20
   1 -11   0    2.20    0.40
   1 -11   0    2.30    0.30
   1 -11   0    2.20    0.40
  -1 -11   0    2.10    0.40
  -1 -11   0    2.20    0.50
   1 -11   0    1.80    0.20
  -1 -11   0    2.30    0.30
  -1 -11   0    2.30    0.40
   1 -11   0    2.20    0.40
   1 -11   0    2.60    0.30
  -1 -11   0    3.40    0.70
  -1 -11   0    2.30    0.50
   1 -11   0    1.80    0.40
   1  11   0    2.10    0.40
  -1  11   0    2.10    0.50
  -3 -11   0    1.10    0.30
   3 -11   0    1.20    0.30
   3 -11   0    0.90    0.40
   3 -11   0    1.60    0.30
   3 -11   0    1.50    0.20
  -3 -11   0    1.30    0.20
   3 -11   0    1.40    0.30
  -3  11   0    1.30    0.50
  -3  11   0    1.40    0.30
  -5 -11   0   78.09    2.10
   5 -11   0   81.99    2.10
   5 -11   0   83.69    2.10
  -5 -11   0   83.99    2.10
   5 -11   0   81.19    2.40
   5 -11   0   82.09    2.20
   5 -11   0   81.29    2.10
  -5  11   0   80.39    2.50
  -5  11   0   81.29    2.10
  -5  11   0   84.19    2.20
   7 -11   0   14.00    0.60
  -7  11   0   13.00    0.50
  -7  11   0   12.80    0.50
   0 -12   0   14.60    0.70
   0 -12   0   15.70    0.60
   0 -12   0   14.50    0.80
   0 -12   0   14.70    0.90
   0 -12   0   15.10    0.60
   0 -12   0   13.80    0.50
   0 -12   0   15.10    0.60
   0  12   0   14.60    0.90
  -2 -12   0    1.10    0.30
  -2 -12   0    0.20    0.60
  -2 -12   0    2.40    0.40
   2 -12   0    1.40    0.40
  -2 -12   0    1.20    0.30
  -2 -12   0    2.40    0.70
   2 -12   0    1.20    0.30
   2 -12   0    1.90    0.40
   2 -12   0    1.30    0.20
   2 -12   0    1.20    0.50
   2 -12   0    1.10    0.20
  -2  12   0    0.80    0.70
   4 -12   0    0.40    0.20
  -4 -12   0    0.60    0.30
   4 -12   0    0.10    0.20
   4 -12   0    0.10    0.20
   4 -12   0    0.10    0.30
   4 -12   0    0.10    0.20
  -4  12   0    0.60    0.40
  -4  12   0   -0.10    0.70
  -4  12   0    0.20    0.20
   6 -12   0   16.00    0.70
   6 -12   0   16.20    0.60
  -6  12   0   16.20    1.10
  -6  12   0   15.40    0.60
  -6  12   0   16.60    0.60
  -1 -13   0    6.30    0.90
   1 -13   0    5.80    0.40
   1 -13   0    6.00    0.50
  -1 -13   0    6.20    0.70
  -1 -13   0    7.00    0.60
   1 -13   0    5.90    0.40
   1 -13   0    6.00    0.40
   1 -13   0    5.50    0.60
  -1 -13   0    5.90    0.50
  -1 -13   0    6.00    0.40
   1 -13   0    6.10    0.70
   1  13   0    7.80    0.80
  -1  13   0    7.00    0.90
  -3 -13   0   11.50    0.60
  -3 -13   0   11.60    0.60
   3 -13   0   11.60    0.60
   3 -13   0   12.20    0.60
   3 -13   0   11.40    0.70
   3 -13   0   11.20    0.50
   3 -13   0   11.70    0.50
  -3  13   0   12.10    0.80
  -3  13   0   11.60    1.20
   5 -13   0   47.30    1.30
  -5 -13   0   47.40    1.30
   5 -13   0   47.00    1.40
   5 -13   0   47.80    1.30
   5 -13   0   47.30    1.60
  -5  13   0   48.20    1.30
  -5  13   0   47.20    1.30
  -5  13   0   43.80    1.80
   7 -13   0    0.10    0.10
  -7  13   0    0.10    0.20
   0 -14   0   12.90    0.60
   0 -14   0   12.90    0.50
   0 -14   0   12.50    0.80
   0 -14   0   12.10    0.90
   0 -14   0   13.40    0.60
   0 -14   0   13.60    0.60
   0  14   0   13.00    0.80
   0  14   0   11.90    1.20
  -2 -14   0   24.00    1.10
   2 -14   0   24.20    0.80
   2 -14   0   23.60    0.80
  -2 -14   0   23.60    0.80
   2 -14   0   21.40    1.10
   2 -14   0   22.70    0.70
  -2 -14   0   21.00    0.90
   2 -14   0   22.90    0.90
  -2 -14   0   23.40    0.80
   2 -14   0   23.20    1.10
  -2  14   0   25.00    1.40
  -2  14   0   22.40    1.20
   4 -14   0    9.10    0.60
   4 -14   0    9.70    0.50
   4 -14   0   10.00    0.80
  -4 -14   0   10.10    0.50
   4 -14   0   11.50    0.50
  -4  14   0   10.10    0.50
  -4  14   0    8.60    1.00
  -4  14   0   10.70    0.60
   6 -14   0   -0.10    0.20
  -6  14   0   -1.10    0.60
  -6  14   0    0.40    0.20
  -1 -15   0    0.30    0.40
  -1 -15   0    0.10    0.20
   1 -15   0    0.00    0.20
   1 -15   0    0.30    0.20
   1 -15   0    0.20    0.40
  -1 -15   0    0.20    0.20
   1 -15   0    0.20    0.20
  -1 -15   0    0.20    0.20
   1 -15   0    0.20    0.20
  -1 -15   0   -0.10    0.30
   1 -15   0    0.20    0.40
  -1 -15   0    0.40    0.60
  -1  15   0    0.40    0.50
   3 -15   0    3.70    0.30
  -3 -15   0    2.90    0.40
   3 -15   0    3.30    0.40
   3 -15   0    3.00    0.30
   3 -15   0    2.90    0.60
  -3  15   0    3.00    0.60
  -3  15   0    2.90    0.40
  -3  15   0    4.60    0.60
   5 -15   0    0.50    0.20
   5 -15   0   -0.20    0.20
  -5  15   0    0.20    0.20
  -5  15   0    0.20    0.20
   0 -16   0   22.50    1.00
   0 -16   0   22.80    0.80
   0 -16   0   22.30    0.80
   0 -16   0   22.60    0.70
   0  16   0   21.40    1.50
   2 -16   0    0.20    0.10
   2 -16   0    0.10    0.20
  -2 -16   0   -0.30    0.30
   2 -16   0    0.30    0.40
  -2 -16   0    0.10    0.20
   2 -16   0    0.00    0.20
   2 -16   0    0.10    0.20
  -2  16   0    0.20    0.60
  -2  16   0    0.10    0.30
   4 -16   0    3.20    0.30
   4 -16   0    4.20    0.40
   4 -16   0    3.90    0.30
   4 -16   0    2.10    0.70
  -4  16   0    4.00    0.40
  -1 -17   0    0.60    0.20
  -1 -17   0    1.30    0.30
   1 -17   0    0.60    0.40
   1 -17   0    0.80    0.20
   1 -17   0    1.10    0.30
   1 -17   0    0.90    0.50
  -1 -17   0    1.10    0.20
  -3 -17   0    0.00    0.20
   3 -17   0    0.30    0.60
   3 -17   0    0.30    0.20
   3 -17   0   -0.10    0.20
   3 -17   0    0.10    0.10
  -3  17   0    0.70    0.30
   0 -18   0    0.50    0.20
   0 -18   0    0.20    0.20
   0 -18   0    0.70    0.20
   2 -18   0    0.20    0.20
  -2 -18   0    0.70    0.20
   2 -18   0    0.20    0.10
   2 -18   0    0.30    0.20
   1 -19   0    1.50    0.30
   1 -19   0    1.10    0.30
  -8   0   1   -0.10    0.20
  -8   0   1    0.10    0.30
  -6   0   1   -0.30    0.30
  -6   0   1   -0.10    0.20
   6   0  -1   -0.10    0.20
  -6   0   1    0.20    0.20
  -4   0   1    0.20    0.30
  -4   0   1   -0.20    0.20
  -4   0   1    0.00    0.20
  -4   0   1   -0.20    0.10
  -2   0   1    0.00    0.10
  -2   0   1    0.00    0.10
  -2   0  -1   -0.20    0.10
  -4   0  -1    0.00    0.20
   4   0   1   -0.10    0.20
   4   0   1   -0.10    0.30
  -4   0  -1    0.00    0.20
  -6   0  -1   -0.10    0.20
  -6   0  -1   -0.20    0.20
   8   0   1    0.00    0.20
  -8   0  -1    0.00    0.20
  -8   0  -1   -0.10    0.20
  -9  -1   1    0.30    0.20
   9  -1  -1    0.10    0.20
  -9  -1   1   -0.40    0.30
   9   1  -1   -0.10    0.20
  -9   1   1    0.10    0.20
  -9   1   1    0.10    0.20
  -7  -1   1   32.90    1.00
   7  -1  -1   33.10    1.00
  -7  -1   1   32.10    1.10
   7   1  -1   31.80    1.00
  -7   1   1   33.00    1.10
  -7   1   1   33.30    1.00
  -5  -1   1   18.30    0.60
   5  -1  -1   19.10    0.70
  -5  -1   1   16.60    0.80
  -5  -1   1   18.20    0.80
  -5   1   1   18.70    0.60
  -5   1   1   18.80    0.70
  -3  -1   1  150.78    3.70
  -3  -1   1  158.38    3.70
  -3   1   1  161.38    3.70
  -3   1   1  157.88    3.70
  -1  -1   1  128.19    2.90
  -1   1   1  121.19    3.00
  -1   1   1  127.79    3.00
   1  -1   1    0.70    0.10
   1  -1   1    1.00    0.10
  -3   1  -1    4.60    0.30
  -3   1  -1    4.60    0.30
   5  -1   1   12.40    0.50
  -5  -1  -1   11.90    0.70
  -5  -1  -1   13.20    0.50
  -5   1  -1   13.60    0.50
  -5   1  -1   13.30    0.50
  -5   1  -1   12.70    0.70
  -7  -1  -1    7.60    0.60
  -7  -1  -1    8.00    0.50
   7  -1   1    7.90    0.50
   7   1   1    7.80    0.50
  -7   1  -1    7.50    0.50
  -7   1  -1    8.00    0.50
  -9  -1  -1    0.40    0.20
   9  -1   1    0.40    0.20
   9   1   1    0.50    0.20
  -9   1  -1    0.20    0.20
  -8  -2   1   13.10    0.60
   8  -2  -1   12.60    0.70
  -8  -2   1   13.50    0.60
  -8   2   1   12.50    0.60
  -8   2   1   14.40    0.80
   8   2  -1   12.60    0.60
   6  -2  -1    0.10    0.20
  -6  -2   1    0.10    0.20
  -6  -2   1    0.00    0.30
  -6   2   1    0.40    0.20
  -6   2   1    0.10    0.20
  -6   2   1    0.50    0.20
   4  -2  -1    0.70    0.20
  -4  -2   1    0.60    0.20
  -4  -2   1    0.90    0.30
  -4   2   1    0.50    0.20
  -4   2   1    0.80    0.30
  -4   2   1    0.50    0.20
  -4   2   1    0.50    0.20
  -2  -2   1  532.65   12.40
  -2  -2   1  549.95   12.40
  -2   2   1  539.85   12.50
  -2   2   1  526.95   12.40
   0  -2   1  204.88    4.80
   0  -2   1  205.18    4.80
   2  -2   1    8.30    0.30
   2  -2   1    8.90    0.30
   2   2   1    8.40    0.40
   4  -2   1   -0.10    0.10
   4  -2   1    0.10    0.30
  -4  -2  -1    0.00    0.20
   4   2   1   -0.10    0.20
  -4   2  -1    0.20    0.20
  -4   2  -1    0.20    0.20
  -4   2  -1    0.40    0.30
  -4   2  -1    0.00    0.20
   6  -2   1   52.49    1.60
  -6  -2  -1   55.29    1.50
  -6  -2  -1   52.99    1.60
  -6   2  -1   55.09    1.50
  -6   2  -1   55.39    1.50
  -8  -2  -1    0.20    0.20
   8  -2   1    0.40    0.20
  -8  -2  -1    0.90    0.40
   8   2   1    0.20    0.20
  -8   2  -1    0.40    0.20
  -8   2  -1    0.60    0.30
   9  -3  -1    4.00    0.30
  -9  -3   1    3.20    0.30
   9   3  -1    3.70    0.50
  -9   3   1    4.80    0.50
  -9   3   1    3.80    0.30
  -7  -3   1    9.10    0.60
  -7  -3   1    8.30    0.50
   7  -3  -1    8.80    0.50
  -7   3   1    9.20    0.50
  -7   3   1    8.30    0.50
  -7   3   1    8.10    0.50
   7   3  -1    9.20    0.50
   5  -3  -1   26.70    0.90
  -5  -3   1   25.60    1.00
  -5  -3   1   26.50    0.80
  -5   3   1   26.20    0.90
  -5   3   1   26.40    1.00
  -5   3   1   26.30    0.80
  -5   3   1   26.40    0.80
  -5   3   1   25.90    1.00
   3  -3  -1   72.59    1.80
  -3  -3   1   74.19    1.70
  -3   3   1   70.19    1.80
  -3   3   1   71.19    1.80
  -3   3   1   71.59    1.80
  -1  -3   1  663.23   14.20
  -1  -3   1  607.64   14.30
  -1   3   1  570.74   14.20
  -1  -3  -1   15.00    0.40
   1  -3   1   16.00    0.50
   1  -3   1   15.60    0.50
   3  -3   1   55.39    1.50
   3  -3   1   53.89    1.40
  -3   3  -1   56.49    1.40
  -5  -3  -1    1.90    0.30
   5  -3   1    2.30    0.40
  -5  -3  -1    1.80    0.40
   5  -3   1    1.50    0.30
  -5   3  -1    1.80    0.30
  -5   3  -1    2.00    0.30
  -5   3  -1    1.80    0.30
   7  -3   1   10.10    0.50
  -7  -3  -1   10.70    0.70
  -7  -3  -1   11.90    0.60
  -7   3  -1   10.80    0.60
  -7   3  -1    9.90    0.60
  -9  -3  -1    1.20    0.30
   9  -3   1    1.20    0.20
  -9   3  -1    1.30    0.30
   9   3   1    1.30    0.30
  -9   3  -1    1.50    0.30
   8  -4  -1    1.40    0.30
  -8  -4   1    1.30    0.30
  -8   4   1    0.80    0.20
  -8   4   1    1.40    0.30
   8   4  -1    1.00    0.20
   6  -4  -1   28.30    0.90
  -6  -4   1   28.80    1.10
  -6  -4   1   27.50    1.00
  -6   4   1   27.80    0.90
  -6   4   1   28.60    0.90
  -6   4   1   28.20    1.00
   4  -4  -1    0.40    0.30
  -4  -4   1    0.10    0.20
   4  -4  -1    0.40    0.20
   4  -4  -1    0.30    0.20
  -4   4   1    0.20    0.20
  -4   4   1    0.30    0.10
  -4   4   1    0.20    0.20
  -2  -4   1   68.29    1.60
   2  -4  -1   65.19    1.70
  -2  -4   1   69.39    1.70
  -2   4   1   64.79    1.70
   0  -4  -1   -0.10    0.10
   0  -4   1    0.00    0.10
   0  -4   1   -0.10    0.10
   2  -4   1    9.60    0.40
   2  -4   1    8.10    0.40
   4  -4   1   22.90    0.80
   4  -4   1   23.10    0.70
   4  -4   1   23.00    0.70
  -4  -4  -1   23.50    0.70
   4  -4   1   24.00    1.20
  -4   4  -1   23.50    0.70
  -4   4  -1   23.00    0.80
   4   4   1   22.30    0.70
  -4   4  -1   22.80    0.80
  -4   4  -1   22.60    0.70
   6  -4   1    8.70    0.50
   6  -4   1    9.20    0.50
  -6  -4  -1    9.00    0.50
  -6   4  -1    8.50    0.50
  -6   4  -1    9.20    0.50
  -6   4  -1    8.80    0.50
  -8  -4  -1    0.60    0.20
   8  -4   1    1.20    0.30
  -8   4  -1    0.40    0.20
  -8   4  -1    1.00    0.30
   8   4   1    0.20    0.20
   9  -5  -1    0.10    0.10
  -9  -5   1   -0.20    0.20
  -9   5   1    0.40    0.10
   7  -5  -1   15.90    0.70
  -7  -5   1   15.70    0.60
  -7   5   1   14.50    0.80
  -7   5   1   16.20    0.60
  -7   5   1   16.50    0.70
   5  -5  -1   34.50    1.00
  -5  -5   1   34.40    1.10
   5  -5  -1   34.70    1.00
  -5  -5   1   34.70    1.00
  -5   5   1   34.30    1.30
  -5   5   1   35.10    1.10
  -5   5   1   34.10    1.00
  -5   5   1   35.20    1.00
  -5   5   1   34.30    1.20
   3  -5  -1   59.39    1.50
   3  -5  -1   60.39    1.60
  -3  -5   1   59.49    1.50
   3  -5  -1   58.19    1.70
   3  -5  -1   59.69    1.50
  -3   5   1   59.19    1.60
  -3   5   1   60.69    1.60
   1  -5  -1   24.00    0.70
  -1  -5   1   25.00    0.70
  -1  -5   1   24.70    0.80
  -1  -5   1   24.70    0.70
   1  -5  -1   24.50    0.70
   1  -5   1   65.99    1.70
   1  -5   1   62.99    1.60
   1  -5   1   69.29    1.70
  -1  -5  -1   68.69    1.70
  -1  -5  -1   67.09    1.70
  -3  -5  -1   87.69    2.20
   3  -5   1   87.99    2.40
   3  -5   1   92.19    2.20
   3  -5   1   90.69    2.20
   3  -5   1   90.29    2.30
  -3   5  -1   91.79    2.30
  -5  -5  -1   13.60    0.70
   5  -5   1   13.50    0.60
   5  -5   1   14.00    0.80
  -5  -5  -1   14.00    0.60
   5  -5   1   13.60    0.50
  -5   5  -1   13.30    0.50
  -5   5  -1   13.70    0.90
  -5   5  -1   15.20    0.80
  -5   5  -1   13.20    0.60
   7  -5   1    3.10    0.40
  -7  -5  -1    2.40    0.30
  -7   5  -1    2.20    0.40
  -7   5  -1    2.50    0.40
  -7   5  -1    1.90    0.40
  -9  -5  -1    0.30    0.20
   9  -5   1    0.20    0.10
   9   5   1    0.10    0.20
  -9   5  -1    0.30    0.10
   8  -6  -1    2.80    0.30
  -8  -6   1    2.10    0.30
  -8   6   1    3.00    0.50
   8   6  -1    3.40    0.40
  -8   6   1    3.00    0.40
  -6  -6   1    0.70    0.20
   6  -6  -1    0.70    0.20
  -6   6   1    1.10    0.20
  -6   6   1    1.30    0.40
  -6   6   1    1.20    0.30
   4  -6  -1   14.20    0.50
   4  -6  -1   14.00    0.80
   4  -6  -1   14.20    0.60
   4  -6  -1   14.40    0.50
   4  -6  -1   13.50    0.70
  -4  -6   1   14.00    0.50
  -4   6   1   13.00    0.60
  -4   6   1   13.40    0.70
  -4   6   1   14.50    0.70
  -4   6   1   14.60    0.50
  -2  -6   1    0.20    0.30
   2  -6  -1    0.30    0.10
  -2  -6   1    0.10    0.20
   2  -6  -1    0.30    0.30
   2  -6  -1    0.20    0.20
   2  -6  -1    0.30    0.10
  -2  -6   1    0.10    0.10
  -2  -6   1    0.10    0.20
  -2   6   1    0.20    0.10
   0  -6  -1   49.90    1.30
   0  -6  -1   47.50    1.30
   0  -6   1   47.80    1.30
   0  -6  -1   47.90    1.20
   0  -6   1   48.50    1.20
   0  -6  -1   48.10    1.20
   0  -6   1   45.30    1.20
   0  -6   1   48.00    1.30
   2  -6   1  135.49    3.50
  -2  -6  -1  139.39    3.40
   2  -6   1  139.99    3.30
   2  -6   1  135.39    3.30
   2  -6   1  145.69    3.30
   2  -6   1  135.09    3.40
  -2  -6  -1  135.09    3.30
   2  -6   1  134.59    3.40
  -4  -6  -1   19.70    0.70
  -4  -6  -1   19.10    0.80
   4  -6   1   20.40    0.70
   4  -6   1   21.60    0.70
   4  -6   1   21.60    0.80
   4  -6   1   20.30    0.60
   4  -6   1   21.00    1.00
  -4   6  -1   21.40    0.70
  -4   6  -1   21.70    0.80
  -4   6  -1   20.00    0.80
   6  -6   1    6.80    0.40
  -6  -6  -1    6.50    0.50
   6  -6   1    6.10    0.50
  -6  -6  -1    6.50    0.40
  -6   6  -1    6.00    0.50
  -6   6  -1    5.90    0.50
  -6   6  -1    5.90    0.40
   8  -6   1    9.60    0.50
  -8  -6  -1    9.40    0.50
  -8   6  -1    9.30    0.50
   8   6   1    9.20    0.50
   9  -7  -1    0.60    0.10
  -9   7   1    0.70    0.20
   7  -7  -1   -0.20    0.20
  -7  -7   1    0.00    0.20
  -7   7   1    0.20    0.20
  -7   7   1    0.10    0.20
   5  -7  -1   10.40    0.70
  -5  -7   1   10.00    0.60
   5  -7  -1   10.40    0.80
  -5  -7   1   10.90    0.50
   5  -7  -1   10.40    0.50
  -5   7   1    9.80    0.70
  -5   7   1   10.40    0.80
  -5   7   1   10.60    0.50
  -5   7   1    9.40    0.90
   3  -7  -1   24.70    0.70
  -3  -7   1   23.00    0.70
   3  -7  -1   25.70    0.90
   3  -7  -1   24.90    1.00
  -3  -7   1   23.70    0.90
  -3  -7   1   24.70    0.80
   3  -7  -1   25.40    0.70
  -3   7   1   25.90    0.90
   1  -7  -1   16.90    0.50
   1  -7  -1   17.30    0.50
   1  -7  -1   17.10    0.80
  -1  -7   1   17.40    0.60
  -1  -7   1   17.40    0.50
  -1  -7   1   17.50    0.50
   1  -7  -1   17.90    0.60
  -1  -7   1   17.90    0.60
   1  -7  -1   17.30    0.50
  -1   7   1   16.90    0.60
  -1  -7  -1   62.29    1.60
   1  -7   1   62.39    1.70
   1  -7   1   64.39    1.60
   1  -7   1   66.59    1.60
  -1  -7  -1   65.19    1.60
   1  -7   1   62.09    1.70
   1  -7   1   62.79    1.80
  -1  -7  -1   63.39    1.70
   3  -7   1   13.50    0.50
   3  -7   1   13.20    0.50
  -3  -7  -1   14.20    0.50
   3  -7   1   14.00    0.60
  -3  -7  -1   14.00    0.60
   3  -7   1   13.00    0.70
  -3   7  -1   13.50    0.70
  -3   7  -1   13.20    0.60
   5  -7   1    0.20    0.20
  -5  -7  -1    0.30    0.40
  -5  -7  -1    0.30    0.20
   5  -7   1    0.40    0.20
   5  -7   1    0.70    0.40
  -5   7  -1    0.40    0.20
  -5   7  -1    0.70    0.50
  -5   7  -1    0.70    0.30
  -5   7  -1   -0.20    0.40
  -7  -7  -1   -0.10    0.20
   7  -7   1    0.20    0.20
  -7   7  -1    0.50    0.40
  -7   7  -1    0.10    0.20
  -7   7  -1    0.30    0.20
   8  -8  -1    2.20    0.30
  -8  -8   1    2.90    0.40
  -8   8   1    2.10    0.30
  -8   8   1    1.30    0.30
   6  -8  -1    4.70    0.40
   6  -8  -1    4.50    0.50
  -6  -8   1    5.90    0.50
  -6   8   1    4.80    1.30
  -6   8   1    4.70    0.40
  -6   8   1    4.50    1.20
  -6   8   1    5.40    0.50
  -4  -8   1    5.80    0.60
  -4  -8   1    4.70    0.40
   4  -8  -1    4.70    0.40
   4  -8  -1    4.50    0.30
   4  -8  -1    5.00    0.70
   4  -8  -1    4.10    0.60
   4  -8  -1    4.80    0.30
   4  -8  -1    4.90    0.60
  -4   8   1    4.80    0.30
  -4   8   1    5.40    0.60
  -4   8   1    4.00    0.50
   2  -8  -1  171.38    4.10
  -2  -8   1  172.88    4.10
  -2  -8   1  168.78    4.20
  -2  -8   1  168.98    4.10
   2  -8  -1  171.08    4.20
  -2  -8   1  172.18    4.20
   2  -8  -1  174.58    4.30
   2  -8  -1  170.08    4.10
  -2  -8   1  169.28    4.00
  -2   8   1  167.18    4.20
   0  -8  -1   10.10    0.40
   0  -8   1   11.50    0.50
   0  -8  -1   10.50    0.40
   0  -8  -1   10.90    0.40
   0  -8   1   11.50    0.40
   0  -8   1   10.10    0.50
   0  -8  -1   10.80    0.70
   0  -8  -1   10.20    0.50
   0  -8   1   11.00    0.40
   0  -8   1   10.80    0.40
   0  -8   1   11.90    0.70
   0   8   1    9.80    0.50
   2  -8   1    2.60    0.20
   2  -8   1    2.80    0.50
  -2  -8  -1    1.80    0.30
   2  -8   1    2.40    0.20
   2  -8   1    2.40    0.30
  -2  -8  -1    2.10    0.40
  -2  -8  -1    2.40    0.30
   2  -8   1    2.50    0.40
   2   8   1    3.50    0.40
  -2   8  -1    2.40    0.30
   4  -8   1   19.30    0.90
   4  -8   1   21.00    0.70
   4  -8   1   20.40    0.70
  -4  -8  -1   20.90    0.80
   4  -8   1   20.20    1.00
  -4  -8  -1   20.20    0.70
   4  -8   1   21.30    0.90
   4  -8   1   20.90    0.70
  -4   8  -1   20.00    0.90
  -4   8  -1   20.60    1.00
  -6  -8  -1   11.80    0.60
   6  -8   1   11.40    0.50
  -6  -8  -1   10.50    0.60
   6  -8   1   10.80    0.50
  -6   8  -1   10.40    0.50
  -6   8  -1   11.00    0.60
  -8  -8  -1    2.00    0.40
   8  -8   1    1.70    0.20
  -8   8  -1    2.10    0.30
   8   8   1    2.80    0.50
   7  -9  -1   11.60    0.50
  -7  -9   1   11.10    0.60
  -7   9   1   11.50    0.50
  -7   9   1   10.90    0.50
   5  -9  -1    0.20    0.20
   5  -9  -1    0.50    0.40
   5  -9  -1    0.40    0.30
  -5  -9   1    0.40    0.30
   5  -9  -1    0.30    0.20
  -5  -9   1    0.20    0.20
   5  -9  -1    0.10    0.40
  -5   9   1    0.40    0.60
  -5   9   1   -0.90    0.40
  -5   9   1    0.40    0.20
  -5   9   1    0.30    0.20
  -3  -9   1    1.50    0.40
   3  -9  -1    1.20    0.20
   3  -9  -1    1.50    0.20
   3  -9  -1    1.30    0.30
   3  -9  -1    1.80    0.30
   3  -9  -1    2.10    0.60
   3  -9  -1    2.00    0.30
  -3  -9   1    1.70    0.40
  -3  -9   1    1.30    0.40
  -3  -9   1    1.90    0.40
  -3   9   1    1.60    0.40
  -3   9   1    1.30    0.30
  -1  -9   1   63.89    1.80
  -1  -9   1   65.39    1.80
  -1  -9   1   65.29    1.80
  -1  -9   1   63.89    1.60
   1  -9  -1   63.89    1.90
  -1  -9   1   65.79    1.70
   1  -9  -1   66.59    1.70
   1  -9  -1   65.99    1.80
   1  -9  -1   65.89    1.70
  -1  -9   1   65.09    1.90
   1  -9  -1   64.19    1.60
  -1   9   1   66.29    1.80
   1  -9   1   21.00    0.60
  -1  -9  -1   21.00    0.80
  -1  -9  -1   19.90    1.00
   1  -9   1   20.30    0.60
   1  -9   1   20.00    0.60
   1  -9   1   20.30    0.90
  -1  -9  -1   20.40    0.60
   1  -9   1   21.00    0.80
  -1  -9  -1   21.40    0.60
   1   9   1   21.80    0.80
  -3  -9  -1    2.30    0.40
   3  -9   1    2.20    0.50
   3  -9   1    1.70    0.50
   3  -9   1    2.00    0.30
  -3  -9  -1    1.70    0.50
  -3  -9  -1    1.40    0.30
   3  -9   1    1.70    0.20
   3  -9   1    2.00    0.40
   3  -9   1    2.00    0.30
   3  -9   1    1.90    0.20
  -3   9  -1    1.90    0.40
   5  -9   1    4.60    0.70
   5  -9   1    4.40    0.40
  -5  -9  -1    4.70    0.40
   5  -9   1    4.80    0.70
  -5  -9  -1    5.00    0.40
   5  -9   1    4.70    0.40
  -5   9  -1    5.20    0.70
  -5   9  -1    3.70    0.80
   7  -9   1   30.10    0.90
  -7  -9  -1   29.60    1.00
  -7   9  -1   33.90    1.10
  -7   9  -1   30.10    0.90
   8 -10  -1    0.00    0.20
  -8  10   1    0.00    0.10
   6 -10  -1    1.30    0.30
  -6 -10   1    0.80    0.30
   6 -10  -1    2.10    0.50
  -6  10   1    0.80    0.90
  -6  10   1    1.30    0.30
  -6  10   1    1.20    0.30
  -6  10   1    1.60    0.60
   4 -10  -1    0.20    0.50
   4 -10  -1    0.10    0.20
   4 -10  -1    0.10    0.30
   4 -10  -1   -0.10    0.20
  -4 -10   1    0.30    0.20
   4 -10  -1    0.00    0.20
  -4 -10   1   -0.10    0.30
  -4  10   1    0.00    0.20
  -4  10   1   -0.40    0.30
  -4  10   1   -0.20    0.40
  -2 -10   1    2.10    0.50
  -2 -10   1    2.70    0.30
   2 -10  -1    2.90    0.40
   2 -10  -1    2.00    0.50
   2 -10  -1    2.40    0.20
   2 -10  -1    2.80    0.20
   2 -10  -1    2.30    0.40
   2 -10  -1    2.60    0.60
  -2 -10   1    2.90    0.30
   2 -10  -1    2.40    0.40
  -2  10   1    2.80    0.60
   2  10  -1    3.70    0.60
   0 -10  -1   70.69    2.00
   0 -10  -1   71.49    1.80
   0 -10   1   69.29    1.80
   0 -10   1   68.79    1.90
   0 -10   1   66.09    1.80
   0 -10   1   69.69    1.90
   0 -10   1   67.79    1.80
   0 -10  -1   69.39    1.90
   0 -10   1   70.89    2.00
   0 -10  -1   67.69    1.90
   0 -10  -1   68.79    1.80
   0 -10   1   66.99    1.70
   0 -10  -1   68.69    1.80
   0 -10  -1   70.39    1.70
   0  10   1   72.19    2.00
   2 -10   1    0.30    0.30
  -2 -10  -1    0.50    0.20
   2 -10   1    0.00    0.20
   2 -10   1    0.30    0.30
   2 -10   1    0.10    0.20
  -2 -10  -1   -0.20    0.30
   2 -10   1    0.10    0.30
  -2 -10  -1    0.00    0.20
   2 -10   1    0.10    0.10
   2 -10   1   -0.30    0.20
   2 -10   1    0.00    0.10
  -2 -10  -1    0.30    0.20
   2  10   1    0.00    0.40
  -2  10  -1    0.10    0.30
  -4 -10  -1    4.10    0.50
  -4 -10  -1    3.70    0.50
   4 -10   1    4.30    0.50
   4 -10   1    4.10    0.40
   4 -10   1    3.80    0.40
   4 -10   1    3.80    0.30
   4 -10   1    4.40    0.70
   4 -10   1    3.80    0.60
  -4  10  -1    4.50    0.60
  -4  10  -1    2.90    0.80
   6 -10   1   18.70    0.70
  -6 -10  -1   18.60    0.80
   6 -10   1   19.50    0.70
  -6  10  -1   18.40    0.70
  -6  10  -1   18.40    0.70
   8 -10   1    0.40    0.10
  -8  10  -1    0.30    0.20
   7 -11  -1   26.30    0.80
  -7  11   1   26.20    0.80
  -7  11   1   26.20    0.90
  -5 -11   1    8.90    0.60
   5 -11  -1    9.00    0.50
   5 -11  -1    8.90    0.50
  -5 -11   1    9.10    0.60
   5 -11  -1    7.80    0.80
   5 -11  -1    8.10    0.60
  -5  11   1    7.60    0.90
  -5  11   1    8.60    0.50
  -5  11   1    8.70    0.50
  -5  11   1    7.50    1.50
   3 -11  -1    4.70    0.50
   3 -11  -1    4.30    0.40
  -3 -11   1    4.20    0.40
  -3 -11   1    4.00    0.80
   3 -11  -1    4.90    0.60
   3 -11  -1    4.40    0.40
   3 -11  -1    3.90    0.70
   3 -11  -1    4.20    0.30
  -3  11   1    4.60    0.50
  -3  11   1    4.70    0.70
   1 -11  -1    8.10    0.50
   1 -11  -1    8.00    0.60
  -1 -11   1    9.50    0.80
  -1 -11   1    7.80    0.60
   1 -11  -1    7.70    0.40
   1 -11  -1    8.20    0.50
  -1 -11   1    8.70    0.60
  -1 -11   1    7.70    0.50
  -1 -11   1    8.00    0.40
  -1 -11   1    7.40    0.50
   1 -11  -1    8.00    0.70
  -1 -11   1    8.30    0.40
   1 -11  -1    8.40    0.40
   1  11  -1    8.70    0.70
  -1  11   1    8.40    0.60
   1 -11   1    7.30    0.40
  -1 -11  -1    7.10    0.40
  -1 -11  -1    7.30    0.50
   1 -11   1    6.00    0.70
  -1 -11  -1    7.60    0.80
   1 -11   1    7.10    0.40
   1 -11   1    6.30    0.60
   1 -11   1    7.00    0.60
  -1 -11  -1    7.40    0.60
   1 -11   1    7.50    0.50
  -1 -11  -1    7.40    0.60
   1 -11   1    8.10    0.50
   1 -11   1    7.30    0.30
  -1 -11  -1    7.50    0.40
   1  11   1    7.60    0.70
  -1  11  -1    8.20    0.60
  -3 -11  -1   23.30    0.70
   3 -11   1   22.00    0.80
  -3 -11  -1   22.20    0.80
   3 -11   1   22.80    1.00
   3 -11   1   21.70    0.80
   3 -11   1   20.30    1.20
   3 -11   1   21.60    0.70
   3 -11   1   22.00    0.70
   5 -11   1   16.60    0.60
  -5 -11  -1   15.80    0.70
   5 -11   1   16.80    0.80
   5 -11   1   16.20    0.60
   5 -11   1   17.10    0.90
   5 -11   1   15.50    0.70
  -5  11  -1   16.60    0.60
  -5  11  -1   17.30    1.10
  -5  11  -1   17.00    0.70
   7 -11   1    0.10    0.10
  -7  11  -1    0.20    0.10
  -7  11  -1    0.20    0.20
   6 -12  -1   21.30    0.70
   6 -12  -1   21.90    0.80
  -6  12   1   22.00    1.10
  -6  12   1   20.40    0.70
  -6  12   1   21.10    0.70
   4 -12  -1    6.50    0.50
   4 -12  -1    5.90    0.40
  -4 -12   1    6.40    0.50
   4 -12  -1    5.80    0.60
   4 -12  -1    5.80    0.40
   4 -12  -1    5.80    0.40
  -4  12   1    5.30    0.70
  -4  12   1    5.60    0.40
  -4  12   1    4.70    1.10
   2 -12  -1   33.10    1.20
   2 -12  -1   33.60    1.00
  -2 -12   1   33.20    1.20
   2 -12  -1   32.90    1.00
  -2 -12   1   32.20    1.20
  -2 -12   1   32.50    1.00
  -2 -12   1   32.00    1.00
   2 -12  -1   33.00    1.00
   2 -12  -1   32.70    1.30
  -2 -12   1   33.70    1.00
   2 -12  -1   32.10    1.10
  -2  12   1   32.20    1.20
   0 -12  -1   20.50    0.60
   0 -12  -1   19.70    1.00
   0 -12   1   20.00    0.90
   0 -12  -1   18.90    0.70
   0 -12   1   19.10    0.60
   0 -12  -1   19.70    0.80
   0 -12   1   20.00    0.90
   0 -12   1   19.70    0.70
   0 -12  -1   19.80    0.90
   0 -12   1   19.60    0.80
   0 -12   1   18.50    0.70
   0 -12   1   19.50    0.70
   0 -12  -1   19.50    0.70
   0  12  -1   19.40    1.00
   0  12   1   19.30    1.00
  -2 -12  -1   47.90    1.40
   2 -12   1   47.90    1.60
   2 -12   1   45.30    1.30
  -2 -12  -1   47.20    1.30
   2 -12   1   46.70    1.40
   2 -12   1   48.40    1.30
   2 -12   1   47.20    1.40
  -2 -12  -1   47.80    1.30
   2 -12   1   46.60    1.50
   2 -12   1   45.10    1.30
  -2  12  -1   48.90    1.70
   4 -12   1   15.20    0.60
   4 -12   1   15.80    0.70
   4 -12   1   16.50    0.90
   4 -12   1   15.10    0.90
   4 -12   1   15.00    0.60
  -4 -12  -1   16.30    0.70
   4 -12   1   15.10    0.60
  -4  12  -1   15.30    1.40
  -4  12  -1   18.10    1.40
  -4  12  -1   15.40    0.60
   6 -12   1    1.20    0.30
   6 -12   1    1.60    0.30
  -6  12  -1    2.00    0.30
  -6  12  -1    0.90    0.80
  -6  12  -1    1.60    0.30
   7 -13  -1    1.40    0.20
  -7  13   1    1.00    0.30
   5 -13  -1   29.70    0.90
   5 -13  -1   29.10    0.90
  -5 -13   1   29.50    1.00
   5 -13  -1   30.50    1.00
   5 -13  -1   28.50    1.30
  -5  13   1   29.70    0.90
  -5  13   1   28.50    1.50
  -5  13   1   28.80    0.90
   3 -13  -1    2.80    0.30
   3 -13  -1    4.00    0.50
  -3 -13   1    3.20    0.50
  -3 -13   1    3.10    0.50
   3 -13  -1    3.00    0.30
   3 -13  -1    3.00    0.60
   3 -13  -1    3.40    0.90
   3 -13  -1    3.30    0.30
  -3  13   1    3.90    0.60
  -3  13   1    4.10    1.00
  -3  13   1    3.10    0.40
  -1 -13   1   43.20    1.40
  -1 -13   1   42.90    1.30
   1 -13  -1   41.90    1.20
   1 -13  -1   42.20    1.20
  -1 -13   1   41.20    1.20
   1 -13  -1   42.60    1.20
   1 -13  -1   42.30    1.40
   1 -13  -1   41.60    1.50
  -1 -13   1   42.00    1.50
   1 -13  -1   41.90    1.30
  -1 -13   1   42.80    1.20
  -1  13   1   40.30    1.40
   1  13  -1   41.20    1.70
  -1  13   1   40.90    1.60
  -1 -13  -1   17.00    1.10
  -1 -13  -1   17.00    0.60
  -1 -13  -1   17.80    0.80
   1 -13   1   16.40    0.60
   1 -13   1   17.50    0.80
  -1 -13  -1   16.30    0.70
   1 -13   1   17.60    0.70
   1 -13   1   16.80    0.60
  -1 -13  -1   17.50    0.80
   1 -13   1   18.20    0.90
  -1 -13  -1   17.10    0.90
   1 -13   1   16.80    0.70
   1  13   1   18.40    1.00
  -1  13  -1   18.40    1.10
   3 -13   1    0.50    0.20
   3 -13   1    0.60    0.30
   3 -13   1    1.10    0.30
   3 -13   1    0.60    0.20
  -3 -13  -1    0.80    0.20
   3 -13   1    0.80    0.20
  -3 -13  -1    0.60    0.20
  -3  13  -1   -0.10    0.60
  -3  13  -1    1.30    0.40
  -5 -13  -1   27.90    0.90
   5 -13   1   27.80    0.90
   5 -13   1   27.80    0.90
   5 -13   1   27.60    1.20
   5 -13   1   27.70    0.90
   5 -13   1   27.00    0.90
  -5  13  -1   27.90    0.90
  -5  13  -1   27.70    0.90
   7 -13   1    0.00    0.10
  -7  13  -1   -0.10    0.10
   6 -14  -1    0.00    0.10
  -6  14   1    0.40    0.20
  -6  14   1    0.60    0.60
  -6  14   1    0.40    0.20
   4 -14  -1   13.80    0.60
  -4 -14   1   13.50    0.60
   4 -14  -1   13.20    0.90
   4 -14  -1   13.90    0.50
  -4  14   1   14.70    0.70
  -4  14   1   13.50    0.60
  -4  14   1   13.90    1.00
   2 -14  -1   82.19    2.50
   2 -14  -1   81.39    2.20
   2 -14  -1   84.69    2.40
  -2 -14   1   82.49    2.10
   2 -14  -1   84.99    2.20
  -2 -14   1   82.49    2.40
   2 -14  -1   88.29    2.50
   2 -14  -1   82.89    2.20
  -2 -14   1   82.89    2.20
  -2 -14   1   81.79    2.30
  -2 -14   1   84.29    2.20
  -2  14   1   83.59    2.70
  -2  14   1   84.09    2.20
  -2  14   1   94.29    2.80
   0 -14  -1    1.70    0.70
   0 -14  -1    0.80    0.20
   0 -14   1    0.80    0.30
   0 -14  -1    0.30    0.40
   0 -14   1    1.20    0.40
   0 -14   1    0.50    0.20
   0 -14   1    1.00    0.30
   0 -14   1    0.90    0.50
   0 -14  -1    1.00    0.20
   0 -14  -1    1.00    0.30
   0 -14   1    1.10    0.20
   0 -14  -1    0.80    0.20
   0  14  -1    0.60    0.70
   0  14   1    0.70    0.50
   0  14   1    0.70    0.70
   2 -14   1   54.79    1.50
  -2 -14  -1   55.29    1.80
   2 -14   1   55.09    1.70
   2 -14   1   54.89    1.80
   2 -14   1   54.69    1.50
   2 -14   1   53.49    1.50
  -2 -14  -1   53.99    1.60
  -2 -14  -1   52.89    1.50
   2 -14   1   56.49    1.60
  -2 -14  -1   56.29    1.50
  -2  14  -1   51.09    2.00
  -4 -14  -1   22.40    0.80
   4 -14   1   20.90    0.70
   4 -14   1   20.80    0.70
   4 -14   1   20.40    0.70
   4 -14   1   21.10    1.00
   4 -14   1   22.10    0.80
  -4  14  -1   20.90    0.80
  -4  14  -1   20.70    1.20
  -4  14  -1   21.60    0.80
   6 -14   1    1.30    0.20
  -6  14  -1    1.10    0.20
   5 -15  -1    0.20    0.10
   5 -15  -1   -0.10    0.20
   5 -15  -1    0.40    0.20
  -5  15   1    0.00    0.20
  -5  15   1    0.00    0.40
  -5  15   1    0.10    0.30
   3 -15  -1   17.20    0.60
  -3 -15   1   16.40    0.70
   3 -15  -1   17.50    0.70
   3 -15  -1   17.30    0.90
  -3  15   1   17.10    0.70
  -3  15   1   14.00    1.10
   1 -15  -1    0.70    0.40
  -1 -15   1    1.80    0.40
  -1 -15   1    1.30    0.30
  -1 -15   1    0.70    0.40
   1 -15  -1    1.50    0.40
  -1 -15   1    1.60    0.40
  -1 -15   1    1.50    0.40
   1 -15  -1    0.90    0.20
   1 -15  -1    1.40    0.40
  -1 -15   1    1.90    0.50
   1 -15  -1    1.20    0.30
  -1  15   1    1.50    0.30
  -1  15   1    1.20    0.50
   1 -15   1   12.60    0.50
   1 -15   1   12.40    0.80
   1 -15   1   12.60    0.90
   1 -15   1   12.10    0.60
  -1 -15  -1   10.80    0.90
   1 -15   1   12.00    0.50
   1 -15   1   11.60    0.50
  -1 -15  -1   11.90    0.60
  -1 -15  -1   11.70    0.60
  -1 -15  -1   11.50    0.50
  -1  15  -1   12.90    0.90
   3 -15   1    8.30    0.50
   3 -15   1    9.30    0.50
  -3 -15  -1    9.30    0.50
   3 -15   1   10.10    0.50
   3 -15   1   10.10    0.70
   3 -15   1    9.70    0.40
  -3  15  -1    9.00    1.00
  -3  15  -1    9.70    0.50
  -5 -15  -1    0.40    0.20
   5 -15   1    0.10    0.20
   5 -15   1    0.20    0.10
   5 -15   1    0.30    0.20
  -5  15  -1    0.00    0.20
  -5  15  -1   -0.10    0.20
   4 -16  -1    1.40    0.60
   4 -16  -1    1.30    0.30
   4 -16  -1    0.50    0.20
   4 -16  -1    0.30    0.20
  -4  16   1    0.20    0.20
   2 -16  -1   -0.10    0.40
   2 -16  -1    0.10    0.20
   2 -16  -1   -0.20    0.10
  -2 -16   1    0.40    0.20
   2 -16  -1   -0.20    0.20
   2 -16  -1   -0.20    0.10
  -2  16   1   -0.80    0.70
  -2  16   1   -0.40    0.30
   0 -16   1    0.60    0.20
   0 -16  -1    1.10    0.40
   0 -16  -1    0.60    0.30
   0 -16   1    0.10    0.50
   0 -16  -1    0.50    0.30
   0 -16   1    1.20    0.30
   0 -16   1    0.40    0.20
   0 -16   1    0.60    0.40
   0 -16   1    0.70    0.40
   0 -16  -1    0.50    0.20
   0  16   1   -0.10    0.90
   0  16  -1    1.10    0.80
   2 -16   1   11.70    0.80
  -2 -16  -1   11.70    0.60
   2 -16   1   11.50    0.50
   2 -16   1   12.10    0.50
   2 -16   1   11.50    0.60
  -2 -16  -1   12.90    0.50
  -2  16  -1   12.50    0.60
  -2  16  -1   10.40    1.10
  -4 -16  -1   -0.70    0.30
   4 -16   1    0.00    0.30
   4 -16   1   -0.10    0.20
   4 -16   1    0.00    0.10
  -4  16  -1    0.00    0.20
   3 -17  -1    1.00    0.20
   3 -17  -1    1.50    0.30
   3 -17  -1    0.80    0.20
   3 -17  -1    1.10    0.50
  -3  17   1    0.90    0.40
  -1 -17   1    0.70    0.30
   1 -17  -1    0.60    0.40
  -1 -17   1    0.40    0.20
  -1 -17   1    1.50    0.60
   1 -17  -1    0.50    0.20
  -1 -17   1    0.70    0.20
   1 -17  -1    1.10    0.30
  -1 -17  -1    2.90    0.50
   1 -17   1    1.80    0.30
   1 -17   1    1.90    0.30
   1 -17   1    2.70    0.70
   1 -17   1    2.40    0.30
  -1 -17  -1    2.50    0.30
   1 -17   1    2.20    0.30
  -1 -17  -1    2.40    0.40
  -3 -17  -1    2.60    0.50
   3 -17   1    3.50    0.90
   3 -17   1    3.20    0.30
   3 -17   1    3.10    0.30
   3 -17   1    2.60    0.30
  -3  17  -1    2.70    0.50
   2 -18  -1    3.00    0.30
   2 -18  -1    2.20    0.20
   2 -18  -1    2.40    0.30
   0 -18   1    0.20    0.20
   0 -18   1    0.10    0.20
   0 -18  -1    0.50    0.20
   0 -18  -1    0.30    0.20
   0 -18  -1    0.40    0.20
   0 -18   1    0.20    0.20
  -2 -18  -1   -0.10    0.20
   2 -18   1    0.20    0.10
   2 -18   1   -0.20    0.20
   2 -18   1    0.20    0.20
   1 -19  -1    7.30    0.40
   1 -19  -1    7.40    0.30
   1 -19   1    0.00    0.20
  -8   0   2    0.20    0.20
  -6   0   2   21.40    0.70
   6   0  -2   20.90    0.80
  -6   0   2   20.40    0.70
  -6   0   2   21.60    0.80
  -4   0   2   12.00    0.50
  -4   0   2   12.10    0.50
  -4   0   2   12.70    0.60
  -4   0   2   12.40    0.40
  -2   0   2   28.40    0.70
  -2   0   2   27.80    0.80
   0   0   2  429.06    9.90
  -2   0  -2  114.39    2.70
   4   0   2   64.09    1.70
  -4   0  -2   67.89    1.70
  -4   0  -2   64.19    1.70
   4   0   2   64.59    1.60
  -6   0  -2    0.30    0.20
  -6   0  -2   -0.10    0.30
  -8   0  -2    8.90    0.50
  -8   0  -2    8.80    0.50
   8   0   2    9.80    0.50
   9  -1  -2    2.00    0.30
  -9  -1   2    1.50    0.30
  -9  -1   2    1.70    0.40
  -9   1   2    1.60    0.30
  -9   1   2    1.50    0.30
   7  -1  -2   13.80    0.60
  -7  -1   2   13.60    0.60
  -7  -1   2   13.80    0.60
  -7   1   2   13.70    0.70
  -7   1   2   12.40    0.70
  -7   1   2   13.00    0.60
   7   1  -2   12.70    0.60
  -5  -1   2    0.90    0.20
   5  -1  -2    0.40    0.30
  -5  -1   2    0.80    0.30
  -5  -1   2    1.40    0.30
  -5   1   2    0.80    0.20
  -5   1   2    0.90    0.20
  -5   1   2    0.90    0.30
  -3  -1   2    0.40    0.20
  -3  -1   2    0.10    0.10
  -3   1   2    0.00    0.10
  -3   1   2    0.00    0.20
  -1  -1   2   11.40    0.30
  -1  -1   2   11.00    0.30
  -1   1   2    9.50    0.40
  -1   1   2   11.50    0.40
   1  -1   2   16.90    0.50
   1  -1   2   17.10    0.50
   1   1   2   18.60    0.40
   3  -1   2    0.70    0.20
  -3   1  -2    0.80    0.20
   3   1   2    0.60    0.30
  -3   1  -2    0.90    0.20
  -5  -1  -2   47.60    1.40
  -5  -1  -2   50.49    1.30
   5  -1   2   48.00    1.30
   5   1   2   50.39    1.30
  -5   1  -2   48.50    1.40
  -5   1  -2   49.10    1.30
  -5   1  -2   49.50    1.30
  -7  -1  -2    3.90    0.50
   7  -1   2    4.40    0.40
  -7   1  -2    3.70    0.50
  -7   1  -2    4.20    0.50
   7   1   2    3.70    0.40
  -9  -1  -2   16.80    0.60
   9  -1   2   16.40    0.50
   9   1   2   16.40    0.50
  -9   1  -2   16.00    0.60
  -8  -2   2    9.00    0.50
  -8  -2   2    8.60    0.50
  -8   2   2    9.60    0.50
   8   2  -2    9.30    0.50
  -6  -2   2    4.90    0.50
   6  -2  -2    5.20    0.50
  -6  -2   2    4.60    0.30
  -6   2   2    4.30    0.40
  -6   2   2    4.70    0.40
  -6   2   2    4.30    0.40
  -4  -2   2   25.40    0.70
  -4  -2   2   25.80    0.80
  -4  -2   2   26.00    0.80
  -4   2   2   26.00    0.80
  -4   2   2   26.20    0.80
  -4   2   2   25.00    0.70
  -4   2   2   25.70    0.80
  -2  -2   2  434.46    9.60
  -2  -2   2  430.46    9.60
  -2   2   2  390.86    9.60
  -2   2   2  398.46    9.60
   0  -2   2  401.16    9.20
   0  -2   2  387.76    9.20
   0   2   2  400.56    9.20
   0   2   2  406.16    9.20
   2  -2   2  179.58    4.20
   4  -2   2    0.10    0.10
   4  -2   2    0.20    0.30
  -4  -2  -2    0.20    0.20
  -4   2  -2    0.30    0.20
   4   2   2    0.10    0.40
  -4   2  -2    0.50    0.30
  -4   2  -2    0.00    0.20
   4   2   2    0.20    0.20
  -4   2  -2    0.20    0.20
   6  -2   2    7.90    0.50
  -6  -2  -2    7.50    0.70
  -6  -2  -2    7.90    0.50
  -6   2  -2    7.90    0.50
  -6   2  -2    7.90    0.50
  -6   2  -2    7.20    0.40
   8  -2   2    2.30    0.30
  -8  -2  -2    1.60    0.30
  -8   2  -2    2.00    0.40
  -8   2  -2    2.20    0.40
   8   2   2    1.60    0.30
   9  -3  -2   12.30    0.50
  -9  -3   2   11.00    0.50
  -9   3   2   12.60    0.50
  -9   3   2   11.80    0.60
   7  -3  -2    3.40    0.40
  -7  -3   2    2.50    0.50
  -7  -3   2    2.90    0.30
  -7   3   2    2.70    0.40
  -7   3   2    2.30    0.40
   7   3  -2    2.40    0.40
  -7   3   2    3.00    0.40
   5  -3  -2   32.60    1.00
  -5  -3   2   32.40    1.10
  -5  -3   2   33.10    1.00
  -5   3   2   34.30    1.00
  -5   3   2   34.30    1.20
  -5   3   2   35.00    1.20
  -5   3   2   34.70    1.00
  -5   3   2   33.60    1.10
   3  -3  -2   60.29    1.60
  -3  -3   2   63.09    1.50
  -3  -3   2   62.79    1.50
  -3   3   2   63.19    1.60
  -3   3   2   60.59    1.50
  -3   3   2   60.69    1.60
  -1  -3   2   29.80    0.80
  -1  -3   2   31.30    0.80
  -1   3   2   29.00    0.80
   1  -3   2    0.00    0.10
   1  -3   2   -0.10    0.10
   1   3   2   -0.10    0.10
   3  -3   2   57.19    1.50
   3  -3   2   56.59    1.40
  -3   3  -2   58.09    1.50
   3   3   2   55.19    1.50
  -5  -3  -2    0.30    0.20
   5  -3   2    0.60    0.20
   5  -3   2    1.00    0.20
  -5  -3  -2    0.30    0.30
   5  -3   2    0.50    0.40
   5   3   2    0.50    0.30
  -5   3  -2    0.70    0.30
  -5   3  -2    0.60    0.20
  -5   3  -2    0.70    0.20
  -7  -3  -2   18.00    0.70
   7  -3   2   18.50    0.70
  -7   3  -2   18.00    0.70
  -7   3  -2   17.50    0.70
   9  -3   2    0.00    0.10
  -9  -3  -2    0.10    0.20
  -9   3  -2    0.10    0.20
   9   3   2    0.20    0.20
  -9   3  -2   -0.10    0.30
  -8  -4   2    1.50    0.40
   8  -4  -2    1.50    0.30
  -8  -4   2    1.30    0.30
   8   4  -2    1.20    0.30
  -8   4   2    1.70    0.40
  -8   4   2    2.00    0.50
  -8   4   2    2.10    0.50
  -6  -4   2    0.80    0.20
   6  -4  -2    1.00    0.20
  -6  -4   2    1.10    0.50
  -6   4   2    0.90    0.30
  -6   4   2    0.90    0.30
  -6   4   2    0.70    0.20
  -4  -4   2   34.60    1.00
  -4  -4   2   34.80    1.00
   4  -4  -2   36.80    1.00
   4  -4  -2   35.70    1.10
   4  -4  -2   35.00    1.00
  -4   4   2   36.30    1.00
  -4   4   2   35.70    1.00
  -4   4   2   37.10    1.10
  -2  -4   2   16.20    0.50
  -2  -4   2   17.40    0.50
   2  -4  -2   15.50    0.60
  -2   4   2   15.30    0.50
   0  -4   2    0.90    0.10
   0  -4   2    1.10    0.20
   0   4   2    0.90    0.10
   2  -4   2   83.89    2.10
   2  -4   2   82.99    2.10
   2  -4   2   87.19    2.10
   2  -4   2   87.29    2.20
   4  -4   2    2.20    0.20
  -4  -4  -2    2.20    0.30
   4  -4   2    2.20    0.60
   4  -4   2    2.00    0.40
   4  -4   2    2.10    0.30
   4   4   2    1.70    0.40
  -4   4  -2    2.40    0.40
  -4   4  -2    2.90    0.40
   4   4   2    2.40    0.30
  -4   4  -2    2.30    0.30
   6  -4   2    0.40    0.20
   6  -4   2    0.60    0.20
  -6  -4  -2    0.10    0.20
  -6   4  -2    0.60    0.20
  -6   4  -2   -0.20    0.20
  -6   4  -2    0.30    0.20
  -8  -4  -2   28.90    0.90
   8  -4   2   27.60    0.90
  -8   4  -2   28.10    0.90
  -8   4  -2   28.30    0.90
   8   4   2   28.60    0.90
  -9  -5   2    0.70    0.20
   9  -5  -2    1.00    0.30
  -9   5   2    0.80    0.20
  -7  -5   2    3.30    0.60
  -7  -5   2    2.20    0.40
   7  -5  -2    3.00    0.40
  -7   5   2    3.40    0.50
  -7   5   2    2.70    0.40
  -7   5   2    2.90    0.40
   5  -5  -2    7.40    0.50
  -5  -5   2    7.80    0.40
  -5  -5   2    7.20    0.60
   5  -5  -2    7.90    0.40
  -5   5   2    7.90    0.40
  -5   5   2    7.20    0.50
  -5   5   2    6.10    0.70
  -5   5   2    8.10    0.70
   3  -5  -2   -0.30    0.40
   3  -5  -2   -0.20    0.20
   3  -5  -2    0.10    0.10
   3  -5  -2    0.20    0.10
  -3  -5   2   -0.10    0.20
  -3  -5   2    0.60    0.20
  -3  -5   2    0.10    0.20
  -3   5   2    0.20    0.10
  -3   5   2    0.10    0.20
  -1  -5   2    9.50    0.40
  -1  -5   2    8.10    0.40
   1  -5  -2    9.10    0.40
  -1  -5   2    8.60    0.30
   1  -5  -2    8.60    0.30
  -1   5   2    8.30    0.40
   1  -5   2    0.70    0.20
   1  -5   2    0.80    0.20
  -1  -5  -2    1.20    0.20
   1  -5   2    0.90    0.20
   1  -5   2    1.10    0.20
   1   5   2    0.80    0.20
  -3  -5  -2   49.60    1.30
   3  -5   2   51.09    1.30
   3  -5   2   52.39    1.40
   3  -5   2   49.60    1.50
   3  -5   2   51.59    1.30
  -3   5  -2   50.79    1.40
  -3   5  -2   51.79    1.40
   5  -5   2    3.50    0.40
  -5  -5  -2    3.30    0.50
  -5  -5  -2    3.10    0.30
   5  -5   2    3.90    0.30
   5  -5   2    2.70    0.60
  -5   5  -2    2.50    0.60
  -5   5  -2    3.40    0.40
  -5   5  -2    3.50    0.40
  -5   5  -2    4.20    0.80
   7  -5   2    0.30    0.20
  -7  -5  -2    0.40    0.20
  -7   5  -2    0.20    0.20
  -7   5  -2    0.20    0.20
  -7   5  -2    0.40    0.30
   9  -5   2    0.20    0.10
  -9  -5  -2    0.40    0.20
  -9   5  -2    0.60    0.20
   9   5   2    0.50    0.20
  -8  -6   2    9.70    0.50
   8  -6  -2   10.40    0.50
  -8   6   2   10.40    0.50
  -8   6   2    9.90    0.60
   6  -6  -2   -0.10    0.20
  -6  -6   2   -0.10    0.20
  -6   6   2    0.20    0.20
  -6   6   2    0.10    0.20
  -6   6   2    0.00    0.30
   4  -6  -2    7.50    0.40
   4  -6  -2    8.20    0.70
   4  -6  -2    7.60    0.60
  -4  -6   2    8.10    0.40
   4  -6  -2    7.20    0.50
   4  -6  -2    8.00    0.40
  -4   6   2    7.70    0.60
  -4   6   2    8.40    0.40
  -4   6   2    8.20    0.50
   2  -6  -2   93.99    2.50
  -2  -6   2   98.39    2.40
   2  -6  -2   99.49    2.40
   2  -6  -2   98.39    2.40
  -2  -6   2   98.49    2.40
  -2  -6   2   97.29    2.40
   2  -6  -2   98.09    2.50
  -2   6   2   96.69    2.50
   0  -6   2   70.49    1.80
   0  -6   2   70.29    1.80
   0  -6  -2   71.19    1.70
   0  -6   2   71.99    1.70
   0  -6   2   69.09    1.80
   0  -6  -2   73.99    1.80
   0  -6   2   66.69    1.70
   0  -6  -2   69.19    1.70
   0   6   2   69.29    1.80
   2  -6   2    4.30    0.20
   2  -6   2    3.80    0.50
  -2  -6  -2    4.60    0.30
   2  -6   2    4.30    0.30
   2  -6   2    3.90    0.30
   2  -6   2    4.30    0.40
  -2  -6  -2    3.80    0.30
   2  -6   2    4.40    0.20
  -2  -6  -2    5.60    0.40
   2   6   2    4.20    0.30
  -4  -6  -2    7.00    0.40
   4  -6   2    7.70    0.40
   4  -6   2    7.00    0.30
   4  -6   2    7.20    0.40
  -4  -6  -2    7.90    0.50
   4  -6   2    8.60    0.80
   4  -6   2    7.20    0.50
  -4   6  -2    7.20    0.50
  -4   6  -2    7.30    0.60
  -4   6  -2    6.70    0.60
   4   6   2    6.80    0.70
  -6  -6  -2   16.10    0.60
   6  -6   2   15.90    0.60
   6  -6   2   16.70    0.60
  -6  -6  -2   16.30    0.70
  -6   6  -2   15.90    0.70
  -6   6  -2   15.30    0.70
  -8  -6  -2   18.50    0.70
   8  -6   2   19.10    0.60
  -8   6  -2   18.70    0.70
   8   6   2   18.70    0.60
  -8   6  -2   19.80    0.80
   9  -7  -2    1.80    0.30
  -9   7   2    1.90    0.20
  -7  -7   2    0.40    0.20
   7  -7  -2    0.80    0.20
  -7   7   2    1.30    0.30
  -7   7   2    0.60    0.20
   5  -7  -2   30.90    0.90
   5  -7  -2   30.10    1.00
  -5  -7   2   31.80    1.00
  -5  -7   2   32.10    1.10
   5  -7  -2   29.50    1.20
  -5   7   2   29.00    1.00
  -5   7   2   30.40    1.30
  -5   7   2   29.90    1.20
  -5   7   2   30.70    0.90
   3  -7  -2    3.20    0.40
   3  -7  -2    3.30    0.30
   3  -7  -2    3.10    0.30
   3  -7  -2    2.00    0.50
  -3  -7   2    3.50    0.30
  -3   7   2    2.60    0.40
  -3   7   2    3.00    0.40
  -1  -7   2    2.20    0.30
  -1  -7   2    1.30    0.20
   1  -7  -2    2.30    0.50
   1  -7  -2    2.00    0.20
  -1  -7   2    1.70    0.30
  -1  -7   2    1.50    0.20
  -1  -7   2    1.50    0.30
   1  -7  -2    2.40    0.30
   1  -7  -2    2.50    0.30
   1  -7  -2    2.00    0.20
  -1  -7   2    1.70    0.40
  -1   7   2    2.00    0.30
   1  -7   2    0.60    0.10
  -1  -7  -2    0.80    0.20
   1  -7   2    0.50    0.10
   1  -7   2    0.60    0.10
   1  -7   2    0.70    0.20
   1  -7   2    0.50    0.30
   1  -7   2    0.50    0.20
  -1  -7  -2    0.80    0.20
  -1  -7  -2    0.80    0.20
   1   7   2    1.00    0.30
   3  -7   2   87.79    2.50
  -3  -7  -2   87.89    2.20
   3  -7   2   95.19    2.30
  -3  -7  -2   89.99    2.20
   3  -7   2   89.19    2.20
   3  -7   2   93.19    2.40
   3  -7   2   86.99    2.30
   3  -7   2   89.29    2.20
  -3   7  -2   89.09    2.20
  -3   7  -2   86.79    2.40
  -5  -7  -2    0.00    0.20
   5  -7   2    0.30    0.20
   5  -7   2   -0.40    0.40
   5  -7   2    0.50    0.50
   5  -7   2    0.50    0.20
  -5  -7  -2    0.30    0.20
  -5   7  -2    0.50    0.60
  -5   7  -2    0.80    0.50
  -5   7  -2    0.40    0.20
  -5   7  -2    0.20    0.30
   7  -7   2    7.00    0.40
  -7  -7  -2    6.60    0.50
  -7   7  -2    6.80    0.60
  -7   7  -2    6.30    0.40
  -7   7  -2    6.80    0.50
  -8  -8   2   -0.30    0.20
   8  -8  -2    0.10    0.20
  -8   8   2   -0.30    0.30
   6  -8  -2    0.30    0.20
  -6   8   2    0.40    0.20
  -6   8   2    0.40    0.20
  -6   8   2    0.00    0.70
   4  -8  -2    2.40    0.60
   4  -8  -2    3.30    0.50
   4  -8  -2    3.40    0.40
   4  -8  -2    2.80    0.60
   4  -8  -2    2.60    0.30
   4  -8  -2    2.70    0.30
  -4  -8   2    2.90    0.60
  -4  -8   2    3.20    0.40
  -4   8   2    3.40    0.60
  -4   8   2    2.60    0.50
  -4   8   2    2.50    0.30
   2  -8  -2    4.70    0.30
  -2  -8   2    4.70    0.30
  -2  -8   2    4.80    0.80
   2  -8  -2    5.00    0.30
  -2  -8   2    4.10    0.40
  -2  -8   2    4.80    0.40
  -2  -8   2    6.50    0.90
   2  -8  -2    5.10    0.60
  -2  -8   2    5.00    0.50
  -2  -8   2    5.10    0.30
   2  -8  -2    4.40    0.40
  -2   8   2    4.40    0.40
   0  -8   2   61.99    1.50
   0  -8   2   60.49    1.60
   0  -8   2   60.69    1.60
   0  -8   2   59.69    1.50
   0  -8  -2   56.79    1.50
   0  -8   2   59.89    1.50
   0  -8   2   60.69    1.70
   0  -8  -2   57.49    1.70
   0  -8  -2   61.49    1.60
   0  -8  -2   57.79    1.50
   0  -8  -2   61.99    1.50
   0   8   2   59.69    1.60
   2  -8   2   -0.10    0.30
   2  -8   2    0.20    0.10
   2  -8   2    0.20    0.20
   2  -8   2    0.00    0.20
   2  -8   2    0.10    0.10
   2  -8   2    0.00    0.10
  -2  -8  -2    0.10    0.10
  -2  -8  -2    0.00    0.20
  -2  -8  -2   -0.10    0.20
   2   8   2    0.10    0.30
  -4  -8  -2    5.30    0.50
   4  -8   2    4.90    0.50
   4  -8   2    4.70    0.30
  -4  -8  -2    5.40    0.40
   4  -8   2    5.30    0.30
   4  -8   2    5.30    0.70
   4  -8   2    4.80    0.60
   4  -8   2    5.20    0.40
  -4   8  -2    6.50    0.50
  -4   8  -2    5.90    0.60
   4   8   2    3.20    0.80
  -4   8  -2    5.50    0.50
  -6  -8  -2    0.20    0.30
   6  -8   2    0.50    0.20
   6  -8   2    0.20    0.20
  -6  -8  -2    0.20    0.20
  -6   8  -2    0.40    0.20
  -6   8  -2    0.20    0.20
  -6   8  -2    0.60    0.40
   8  -8   2   -0.10    0.10
  -8  -8  -2    0.20    0.30
  -8   8  -2    0.30    0.20
   8   8   2    0.20    0.20
  -7  -9   2   21.80    0.80
   7  -9  -2   21.50    0.70
  -7   9   2   20.90    0.70
  -7   9   2   21.70    0.80
   5  -9  -2   25.40    0.80
   5  -9  -2   25.20    0.80
   5  -9  -2   26.40    0.90
   5  -9  -2   25.10    1.00
  -5  -9   2   25.10    0.80
  -5  -9   2   25.50    0.90
   5  -9  -2   26.00    1.10
  -5   9   2   25.30    0.90
  -5   9   2   25.10    1.10
  -5   9   2   27.70    1.40
  -5   9   2   25.60    0.80
   3  -9  -2   39.40    1.30
  -3  -9   2   40.70    1.30
  -3  -9   2   37.20    1.30
  -3  -9   2   35.60    1.20
  -3  -9   2   39.00    1.10
   3  -9  -2   37.50    1.20
   3  -9  -2   39.30    1.20
   3  -9  -2   38.00    1.10
   3  -9  -2   37.80    1.00
   3  -9  -2   38.30    1.10
  -3   9   2   37.20    1.20
  -3   9   2   38.20    1.30
   1  -9  -2    9.30    0.40
  -1  -9   2    8.20    0.40
  -1  -9   2    8.90    0.40
   1  -9  -2    9.10    0.70
  -1  -9   2    8.70    0.50
  -1  -9   2    8.50    0.50
  -1  -9   2    8.50    0.40
  -1  -9   2    9.10    0.70
   1  -9  -2    9.10    0.50
   1  -9  -2    8.60    0.40
  -1   9   2    8.80    0.50
  -1  -9  -2  104.79    2.60
   1  -9   2  101.39    2.80
   1  -9   2  119.09    3.00
   1  -9   2  107.49    2.80
  -1  -9  -2  105.29    2.90
  -1  -9  -2  113.69    2.60
  -1  -9  -2  109.79    2.80
   1  -9   2  103.39    2.60
   1  -9   2  104.29    2.60
   1  -9   2  105.39    2.80
   1  -9   2  104.29    2.60
   1   9   2  109.09    2.90
  -3  -9  -2   44.40    1.20
   3  -9   2   43.50    1.20
   3  -9   2   44.30    1.20
   3  -9   2   45.60    1.50
  -3  -9  -2   43.00    1.30
   3  -9   2   44.60    1.30
   3  -9   2   44.20    1.30
   3  -9   2   45.00    1.40
   3  -9   2   43.90    1.30
  -3   9  -2   46.10    1.50
   5  -9   2   45.60    1.40
  -5  -9  -2   44.70    1.30
   5  -9   2   46.50    1.50
   5  -9   2   47.10    1.30
  -5  -9  -2   46.00    1.30
   5  -9   2   48.00    1.30
   5  -9   2   46.00    1.60
  -5   9  -2   44.30    1.50
  -5   9  -2   44.40    1.90
  -5   9  -2   46.10    1.60
  -7  -9  -2    1.40    0.30
   7  -9   2    1.80    0.20
  -7   9  -2    2.10    0.30
  -8  10   2    9.80    0.40
  -6 -10   2    6.20    0.50
   6 -10  -2    6.20    0.50
  -6  10   2   10.30    1.20
  -6  10   2    5.50    0.40
  -6  10   2    5.50    0.90
  -6  10   2    5.90    0.40
  -4 -10   2    8.30    0.50
  -4 -10   2    9.20    0.60
   4 -10  -2    7.80    0.40
   4 -10  -2    7.90    0.50
   4 -10  -2    9.40    0.60
   4 -10  -2    7.70    0.50
  -4  10   2    8.40    0.40
  -4  10   2    8.30    0.70
  -4  10   2    8.60    0.90
   2 -10  -2   21.50    0.80
   2 -10  -2   22.10    0.80
  -2 -10   2   22.40    0.70
   2 -10  -2   23.00    1.00
   2 -10  -2   21.90    0.70
  -2 -10   2   22.80    0.90
  -2 -10   2   21.90    1.10
  -2 -10   2   23.20    0.90
   2 -10  -2   22.40    0.90
   2 -10  -2   22.60    0.70
  -2 -10   2   23.50    0.70
  -2 -10   2   22.50    0.90
  -2  10   2   25.10    1.10
  -2  10   2   22.50    0.90
   0 -10   2   66.39    2.10
   0 -10   2   72.19    1.90
   0 -10   2   69.99    1.90
   0 -10  -2   73.49    2.00
   0 -10  -2   70.69    2.00
   0 -10   2   71.29    1.80
   0 -10   2   70.29    1.80
   0 -10   2   69.59    1.80
   0 -10  -2   69.19    1.80
   0 -10  -2   72.19    1.80
   0 -10  -2   69.29    1.90
   0 -10   2   69.59    1.90
   0 -10  -2   72.09    1.80
   0 -10   2   71.49    2.00
   0  10   2   67.29    1.90
   2 -10   2    4.90    0.50
  -2 -10  -2    4.90    0.30
   2 -10   2    4.80    0.30
   2 -10   2    4.60    0.50
   2 -10   2    4.80    0.30
   2 -10   2    4.60    0.30
   2 -10   2    5.10    0.40
   2 -10   2    5.20    0.60
   2 -10   2    4.90    0.40
  -2 -10  -2    4.60    0.50
  -2 -10  -2    5.20    0.40
  -2 -10  -2    5.40    0.50
   2  10   2    5.00    0.90
  -2  10  -2    5.30    0.70
   4 -10   2    3.70    0.50
  -4 -10  -2    3.30    0.40
   4 -10   2    3.50    0.30
   4 -10   2    3.70    0.40
   4 -10   2    3.70    0.30
   4 -10   2    3.60    0.70
   4 -10   2    4.40    0.50
  -4  10  -2    3.20    0.60
  -4  10  -2    2.90    0.80
   6 -10   2   22.20    0.80
   6 -10   2   22.80    0.80
  -6 -10  -2   22.60    0.90
  -6  10  -2   22.80    0.80
  -6  10  -2   22.90    0.80
   8 -10   2   16.00    0.50
  -8  10  -2   16.00    0.50
   7 -11  -2    0.10    0.20
  -7 -11   2   -0.10    0.30
  -7  11   2   -0.20    0.20
  -7  11   2    0.10    0.20
  -5 -11   2   32.50    1.00
   5 -11  -2   34.20    1.00
   5 -11  -2   32.00    1.10
   5 -11  -2   33.00    1.10
   5 -11  -2   33.90    1.30
   5 -11  -2   33.40    1.00
  -5 -11   2   31.90    1.10
  -5  11   2   33.40    1.10
  -5  11   2   32.50    1.00
  -5  11   2   34.20    1.40
  -5  11   2   32.10    1.80
   3 -11  -2    5.40    0.30
   3 -11  -2    6.20    0.70
  -3 -11   2    4.10    0.60
   3 -11  -2    5.70    0.40
   3 -11  -2    5.80    0.50
   3 -11  -2    5.60    0.40
  -3 -11   2    4.70    0.90
  -3 -11   2    5.60    0.50
  -3  11   2    5.70    0.60
  -3  11   2    6.30    0.80
   1 -11  -2    0.50    0.20
   1 -11  -2    1.00    0.20
  -1 -11   2    0.90    0.20
  -1 -11   2    1.50    0.30
  -1 -11   2    0.90    0.20
   1 -11  -2    0.50    0.40
  -1 -11   2    1.30    0.30
  -1 -11   2    1.00    0.40
   1 -11  -2    0.60    0.10
   1 -11  -2    1.10    0.30
   1 -11  -2    0.80    0.20
  -1 -11   2    1.40    0.30
  -1 -11   2    0.60    0.30
  -1  11   2    0.80    0.30
  -1  11   2    0.70    0.30
   1 -11   2   12.10    0.70
   1 -11   2   14.00    0.70
  -1 -11  -2   12.60    0.70
   1 -11   2   12.70    0.50
   1 -11   2   14.00    0.50
  -1 -11  -2   13.10    1.00
   1 -11   2   14.00    0.80
   1 -11   2   12.80    0.60
  -1 -11  -2   13.30    0.70
   1 -11   2   13.90    0.60
   1 -11   2   13.40    0.50
  -1 -11  -2   13.30    0.60
  -1 -11  -2   13.50    0.50
  -1 -11  -2   12.70    0.50
   1  11   2   12.80    0.80
  -1  11  -2   13.70    0.80
   3 -11   2   37.80    1.30
   3 -11   2   38.00    1.20
  -3 -11  -2   35.20    1.10
  -3 -11  -2   36.60    1.10
   3 -11   2   37.20    1.10
   3 -11   2   35.00    1.00
   3 -11   2   38.20    1.10
   3 -11   2   34.10    1.30
  -3  11  -2   37.50    1.40
   5 -11   2    8.80    0.60
  -5 -11  -2    9.20    0.50
   5 -11   2    9.90    0.80
   5 -11   2    8.60    0.50
   5 -11   2    8.70    0.60
   5 -11   2    8.70    0.40
  -5  11  -2    8.50    0.50
  -5  11  -2    6.10    1.00
   7 -11   2    0.00    0.10
  -7  11  -2   -0.10    0.10
  -7  11  -2    0.10    0.20
   6 -12  -2    6.70    0.40
  -6  12   2    6.60    0.40
  -6  12   2    6.80    0.40
  -6  12   2    6.70    0.80
   4 -12  -2   40.70    1.20
   4 -12  -2   40.80    1.20
   4 -12  -2   43.00    1.20
  -4 -12   2   41.00    1.30
   4 -12  -2   42.50    1.30
   4 -12  -2   42.60    1.40
  -4  12   2   42.00    1.50
  -4  12   2   39.60    1.80
  -4  12   2   39.90    1.20
  -4  12   2   42.40    1.30
  -2 -12   2   12.20    0.50
   2 -12  -2   11.70    0.50
  -2 -12   2   11.60    0.60
   2 -12  -2   11.80    0.80
  -2 -12   2   13.00    0.80
   2 -12  -2   12.10    0.60
   2 -12  -2   11.30    0.50
   2 -12  -2   11.10    0.70
  -2 -12   2   11.50    1.10
  -2 -12   2   11.30    1.20
  -2 -12   2   12.20    0.60
   2 -12  -2   12.40    0.60
  -2  12   2   11.90    0.80
   2  12  -2   10.40    1.10
   0 -12   2   46.50    1.30
   0 -12  -2   46.70    1.50
   0 -12   2   41.80    1.40
   0 -12  -2   45.70    1.30
   0 -12   2   46.90    1.30
   0 -12   2   46.50    1.40
   0 -12  -2   45.00    1.40
   0 -12   2   46.80    1.50
   0 -12   2   46.00    1.30
   0 -12  -2   46.30    1.60
   0 -12  -2   46.50    1.30
   0 -12  -2   45.10    1.30
   0 -12   2   45.70    1.30
   0  12   2   48.00    1.50
   0  12  -2   46.50    1.60
   0  12   2   47.80    1.60
   2 -12   2  101.29    2.70
  -2 -12  -2  102.89    2.60
   2 -12   2  101.89    2.60
  -2 -12  -2  103.49    2.60
   2 -12   2  102.69    2.60
   2 -12   2  101.09    2.90
  -2 -12  -2  102.99    2.80
   2 -12   2  106.49    2.70
  -2 -12  -2   97.79    2.90
   2 -12   2  105.19    2.80
   2 -12   2  104.39    2.60
  -2  12  -2  106.89    2.90
   4 -12   2   11.00    0.50
   4 -12   2   11.60    0.80
   4 -12   2   10.50    0.50
  -4 -12  -2   11.50    0.60
   4 -12   2   10.50    0.60
   4 -12   2   10.10    0.50
   4 -12   2   10.50    0.70
  -4  12  -2   10.50    0.50
  -4  12  -2    9.80    0.90
  -4  12  -2   11.50    1.30
  -6 -12  -2   33.80    1.00
   6 -12   2   32.90    1.00
   6 -12   2   32.70    1.00
  -6  12  -2   31.90    1.10
  -6  12  -2   32.30    1.40
   7 -13  -2    0.00    0.10
  -7  13   2    0.40    0.20
   5 -13  -2    1.00    0.30
   5 -13  -2    1.40    0.70
   5 -13  -2    1.00    0.30
   5 -13  -2    0.80    0.20
  -5  13   2   -0.90    0.70
  -5  13   2    1.00    0.20
  -5  13   2    1.30    0.30
   3 -13  -2   23.20    0.80
  -3 -13   2   25.40    1.10
   3 -13  -2   22.70    0.80
   3 -13  -2   23.60    0.80
  -3 -13   2   24.40    0.90
   3 -13  -2   23.40    1.00
   3 -13  -2   24.50    1.00
  -3  13   2   24.90    1.40
  -3  13   2   24.30    1.20
  -3  13   2   23.80    0.80
   1 -13  -2    0.20    0.20
  -1 -13   2   -0.10    0.30
  -1 -13   2    0.10    0.20
  -1 -13   2   -0.20    0.30
  -1 -13   2    0.40    0.20
   1 -13  -2    0.30    0.20
   1 -13  -2    0.00    0.20
   1 -13  -2    0.00    0.20
  -1 -13   2   -0.20    0.30
  -1 -13   2    0.20    0.50
   1 -13  -2   -0.10    0.30
   1 -13  -2   -0.20    0.40
  -1 -13   2   -0.20    0.40
  -1  13   2    0.00    0.30
  -1  13   2    0.00    0.50
   1  13  -2    0.00    0.60
   1 -13   2   14.50    0.60
   1 -13   2   14.10    0.80
   1 -13   2   14.30    0.90
  -1 -13  -2   15.00    0.70
  -1 -13  -2   15.00    0.80
   1 -13   2   13.60    0.60
  -1 -13  -2   14.60    0.60
   1 -13   2   14.10    0.80
  -1 -13  -2   14.50    0.60
  -1 -13  -2   15.70    1.10
   1 -13   2   14.60    0.70
   1 -13   2   15.00    0.60
  -1 -13  -2   14.40    0.60
   1  13   2   16.90    1.00
  -1  13  -2   15.10    1.00
   3 -13   2    6.70    0.40
  -3 -13  -2    6.30    0.50
   3 -13   2    6.80    0.40
   3 -13   2    6.60    0.50
   3 -13   2    6.20    0.60
  -3 -13  -2    6.50    0.50
   3 -13   2    7.70    0.80
   3 -13   2    6.60    0.40
  -3  13  -2    6.40    0.70
  -3  13  -2    5.60    1.10
   5 -13   2    1.80    0.30
   5 -13   2    1.90    0.50
   5 -13   2    1.10    0.30
   5 -13   2    1.50    0.50
  -5 -13  -2    1.10    0.20
   5 -13   2    1.90    0.50
  -5  13  -2    1.00    0.20
  -5  13  -2    2.10    0.30
   7 -13   2    2.60    0.20
  -7  13  -2    2.10    0.20
   6 -14  -2    1.60    0.20
  -6  14   2    1.70    0.40
  -6  14   2    1.50    0.30
  -4 -14   2    2.00    0.50
   4 -14  -2    1.50    0.40
   4 -14  -2    1.70    0.30
   4 -14  -2    2.30    0.50
  -4  14   2    2.80    0.60
  -4  14   2    1.90    0.30
  -4  14   2    2.60    0.40
   2 -14  -2    5.40    0.70
   2 -14  -2    5.10    0.60
  -2 -14   2    6.20    0.50
  -2 -14   2    5.20    0.40
   2 -14  -2    4.90    0.40
  -2 -14   2    5.90    0.80
  -2 -14   2    4.40    0.50
   2 -14  -2    5.30    0.50
   2 -14  -2    5.40    0.70
  -2 -14   2    5.90    0.60
   2 -14  -2    4.40    0.40
  -2  14   2    6.20    1.20
  -2  14   2    5.30    0.40
  -2  14   2    5.20    1.20
   0 -14   2   15.70    0.90
   0 -14  -2   15.10    0.90
   0 -14  -2   15.50    0.60
   0 -14   2   14.00    0.60
   0 -14   2   13.70    0.80
   0 -14  -2   15.40    0.60
   0 -14  -2   15.50    0.60
   0 -14  -2   13.60    0.90
   0 -14  -2   16.00    1.00
   0 -14   2   15.00    0.70
   0 -14   2   14.80    0.60
   0 -14   2   14.50    0.70
   0  14   2   15.60    1.00
   0  14  -2   16.70    1.20
   0  14   2   15.30    1.40
   2 -14   2    1.60    0.40
   2 -14   2    1.20    0.30
  -2 -14  -2    1.50    0.40
   2 -14   2    1.30    0.40
   2 -14   2    0.60    0.30
  -2 -14  -2    1.00    0.20
  -2 -14  -2    1.30    0.40
   2 -14   2    1.10    0.20
   2 -14   2    0.90    0.20
  -2  14  -2    0.50    0.70
  -2  14  -2    1.60    0.50
   4 -14   2    0.50    0.20
   4 -14   2    0.70    0.20
   4 -14   2    0.50    0.20
  -4 -14  -2    0.50    0.20
   4 -14   2    0.50    0.20
  -4  14  -2    0.60    0.30
  -4  14  -2    0.80    0.60
   6 -14   2    0.10    0.10
  -6  14  -2    0.10    0.20
   5 -15  -2    0.20    0.30
   5 -15  -2    0.10    0.20
   5 -15  -2    0.10    0.20
  -5  15   2    0.20    0.20
  -5  15   2   -0.20    0.40
   3 -15  -2   41.40    1.20
   3 -15  -2   40.90    1.40
  -3 -15   2   40.10    1.20
   3 -15  -2   41.30    1.20
  -3  15   2   40.00    1.60
  -3  15   2   41.20    1.20
   1 -15  -2    0.40    0.20
  -1 -15   2    0.70    0.20
   1 -15  -2    0.40    0.20
  -1 -15   2    0.50    0.30
   1 -15  -2    0.20    0.40
  -1 -15   2    0.30    0.20
  -1 -15   2    0.20    0.40
  -1 -15   2   -0.20    0.20
  -1 -15   2    0.40    0.50
   1 -15  -2    0.30    0.20
   1 -15  -2    0.20    0.20
  -1  15   2   -0.40    0.40
   1  15  -2    0.10    0.70
  -1  15   2    0.60    0.50
   1 -15   2   50.29    1.40
  -1 -15  -2   50.29    1.50
   1 -15   2   50.29    1.40
   1 -15   2   47.80    1.40
  -1 -15  -2   50.79    1.40
  -1 -15  -2   49.70    1.40
   1 -15   2   56.19    2.20
  -1 -15  -2   50.29    1.70
   1 -15   2   49.90    1.70
   1 -15   2   47.50    1.40
  -1  15  -2   48.80    1.70
   3 -15   2    1.60    0.40
  -3 -15  -2    2.00    0.40
   3 -15   2    2.10    0.50
   3 -15   2    2.30    0.30
   3 -15   2    2.40    0.60
   3 -15   2    2.10    0.30
   3 -15   2    2.30    0.50
  -3  15  -2    2.10    0.30
  -3  15  -2    1.80    0.60
   5 -15   2    1.10    0.20
  -5 -15  -2    1.30    0.30
   5 -15   2    0.50    0.20
  -5  15  -2    1.50    0.30
   4 -16  -2    6.40    0.50
   4 -16  -2    6.20    0.40
   4 -16  -2    6.50    0.30
  -4  16   2    6.60    0.40
   2 -16  -2   10.30    0.50
   2 -16  -2   10.40    0.80
  -2 -16   2    9.80    0.60
  -2 -16   2    9.70    0.60
   2 -16  -2   10.10    0.40
   2 -16  -2   10.00    0.50
  -2  16   2    9.50    1.10
  -2  16   2   10.70    0.60
   0 -16  -2    5.10    0.50
   0 -16   2    5.60    0.40
   0 -16   2    4.90    0.50
   0 -16  -2    5.50    0.50
   0 -16  -2    4.10    0.70
   0 -16   2    5.10    0.40
   0 -16   2    5.60    0.70
   0 -16   2    5.30    0.40
   0 -16   2    5.90    0.70
   0 -16  -2    5.50    0.40
   0  16  -2    8.00    1.10
  -2 -16  -2    9.70    0.50
   2 -16   2    9.10    0.50
  -2 -16  -2    9.60    0.50
   2 -16   2    8.80    0.40
   2 -16   2    8.80    0.80
   2 -16   2    8.60    0.50
   2 -16   2    8.30    0.70
   2 -16   2   10.30    0.60
  -2  16  -2    9.20    0.50
  -2  16  -2   10.50    1.20
   4 -16   2    0.10    0.20
   4 -16   2   -0.10    0.10
  -4 -16  -2   -0.30    0.20
   4 -16   2    0.20    0.20
  -4  16  -2   -0.20    0.30
  -4  16  -2    0.10    0.20
   3 -17  -2    1.40    0.30
   3 -17  -2    1.70    0.80
   3 -17  -2    1.70    0.30
   3 -17  -2    1.90    0.30
  -1 -17   2    1.50    0.40
  -1 -17   2    1.10    0.60
   1 -17  -2    1.40    0.30
   1 -17  -2   -0.10    0.40
  -1 -17   2    0.90    0.30
   1 -17  -2    0.60    0.20
  -1 -17   2    0.70    0.30
   1 -17  -2    0.60    0.20
  -1 -17  -2    0.50    0.20
   1 -17   2    0.30    0.20
   1 -17   2    0.10    0.20
   1 -17   2    0.40    0.40
   1 -17   2    0.50    0.20
   1 -17   2    0.40    0.20
  -1 -17  -2    0.50    0.20
  -1 -17  -2    0.50    0.30
   3 -17   2   10.70    0.40
   3 -17   2   11.00    0.40
  -3 -17  -2   10.40    0.50
   3 -17   2   10.80    0.50
  -3  17  -2   11.80    0.50
   2 -18  -2    1.30    0.20
   2 -18  -2    2.30    0.30
   2 -18  -2    1.70    0.30
  -2  18   2    2.30    0.50
   0 -18  -2    1.10    0.20
   0 -18   2    1.20    0.30
   0 -18   2    1.50    0.30
   0 -18   2    1.20    0.30
   0 -18  -2    0.80    0.20
   0 -18  -2    0.60    0.20
  -2 -18  -2    0.20    0.20
   2 -18   2    0.10    0.20
   2 -18   2   -0.20    0.10
   2 -18   2    0.30    0.20
   1 -19  -2   -0.10    0.10
   1 -19  -2    0.00    0.20
   1 -19   2    1.40    0.30
  -1 -19  -2    0.70    0.20
  -8   0   3   -0.10    0.20
  -8   0   3   -0.30    0.20
  -6   0   3    0.00    0.30
   6   0  -3    0.10    0.30
  -6   0   3    0.00    0.20
  -6   0   3    0.30    0.20
  -4   0   3   -0.20    0.20
  -4   0   3   -0.30    0.10
  -4   0   3   -0.20    0.20
  -4   0   3   -0.10    0.20
  -2   0   3    0.00    0.10
  -2   0   3    0.00    0.10
   0   0   3    0.00    0.10
   0   0   3   -0.10    0.10
   2   0   3    0.10    0.10
   4   0   3    0.00    0.10
  -4   0  -3   -0.10    0.20
   4   0   3    0.20    0.30
  -6   0  -3   -0.10    0.40
  -6   0  -3   -0.20    0.20
  -8   0  -3    0.00    0.20
   8   0   3    0.20    0.20
  -8   0  -3    0.30    0.30
  -9  -1   3    0.80    0.20
   9  -1  -3    1.10    0.40
  -9  -1   3    2.30    0.40
  -9   1   3    1.50    0.30
  -9   1   3    1.70    0.40
   7  -1  -3    2.00    0.40
  -7  -1   3    1.70    0.30
  -7  -1   3    1.70    0.40
  -7   1   3    1.80    0.40
  -7   1   3    1.90    0.40
  -7   1   3    1.80    0.30
   7   1  -3    2.50    0.40
  -5  -1   3    0.90    0.30
  -5  -1   3    1.00    0.20
  -5  -1   3    1.30    0.30
  -5   1   3    1.00    0.20
  -5   1   3    1.20    0.20
  -5   1   3    1.00    0.40
  -5   1   3    1.00    0.30
  -3  -1   3    4.90    0.30
  -3  -1   3    5.30    0.30
  -3   1   3    4.80    0.30
  -3   1   3    4.90    0.30
  -1  -1   3    7.50    0.30
  -1  -1   3    7.70    0.30
  -1   1   3    8.00    0.30
  -1   1   3    8.30    0.30
   1  -1   3  482.25   12.30
   1  -1   3  550.64   12.20
   1   1   3  553.04   12.20
   3  -1   3   36.00    0.90
   3  -1   3   35.40    1.00
   3   1   3   35.00    0.90
   3   1   3   34.60    1.00
  -3   1  -3   35.50    0.90
  -5  -1  -3  102.59    2.60
  -5  -1  -3   98.59    2.70
   5  -1   3  102.89    2.70
   5  -1   3  103.09    2.50
   5   1   3  101.69    2.50
  -5   1  -3  105.69    2.60
  -5   1  -3  103.39    2.60
  -7  -1  -3    1.40    0.30
  -7  -1  -3    1.10    0.30
   7  -1   3    1.80    0.30
  -7   1  -3    1.40    0.40
  -7   1  -3    1.50    0.30
   7   1   3    1.20    0.30
   9  -1   3   41.00    1.10
  -9  -1  -3   39.70    1.10
  -9   1  -3   41.30    1.10
   9   1   3   38.30    1.10
  -8  -2   3   28.90    0.90
   8  -2  -3   27.60    1.00
  -8  -2   3   30.30    1.00
  -8   2   3   29.40    1.20
   8   2  -3   29.30    1.50
  -8   2   3   29.60    0.90
  -6  -2   3    0.20    0.30
  -6  -2   3   -0.10    0.30
   6  -2  -3   -0.40    0.20
  -6   2   3    0.10    0.20
  -6   2   3    0.00    0.20
  -6   2   3    0.00    0.20
  -4  -2   3    5.90    0.30
  -4  -2   3    6.10    0.50
  -4  -2   3    6.10    0.30
  -4  -2   3    6.90    0.40
  -4   2   3    6.30    0.40
  -4   2   3    6.30    0.40
  -4   2   3    6.50    0.40
  -4   2   3    6.50    0.30
  -2  -2   3   27.80    0.80
  -2  -2   3   28.80    0.80
  -2   2   3   28.50    0.80
  -2   2   3   27.20    0.80
   0  -2   3  364.96    8.50
   0  -2   3  355.56    8.50
   0   2   3  358.46    8.40
   0   2   3  378.36    8.50
   2  -2   3    3.80    0.20
   2  -2   3    3.80    0.30
   2  -2   3    3.50    0.30
   4  -2   3    0.50    0.20
  -4  -2  -3    0.10    0.20
   4  -2   3    0.60    0.30
   4   2   3    0.30    0.20
  -4   2  -3    0.20    0.30
  -4   2  -3    0.30    0.20
   4   2   3    0.10    0.30
  -4   2  -3    0.10    0.20
   6  -2   3   22.70    0.80
   6  -2   3   21.90    0.70
  -6  -2  -3   23.10    0.80
  -6   2  -3   22.10    0.80
  -6   2  -3   22.60    0.80
  -8  -2  -3   25.30    0.80
   8  -2   3   25.00    0.80
  -8   2  -3   25.10    0.80
   8   2   3   25.80    0.80
  -8   2  -3   24.50    0.90
  -9  -3   3    4.10    0.30
  -9   3   3    2.10    0.50
  -9   3   3    3.50    0.30
  -7  -3   3    0.00    0.20
   7  -3  -3    0.30    0.20
  -7  -3   3    0.00    0.20
  -7   3   3    0.20    0.20
  -7   3   3    0.00    0.20
  -7   3   3    0.20    0.20
   7   3  -3    0.10    0.30
  -5  -3   3   15.70    0.60
  -5  -3   3   14.80    0.60
  -5  -3   3   14.90    0.70
   5  -3  -3   15.00    0.70
  -5   3   3   15.10    0.50
  -5   3   3   16.20    0.80
  -5   3   3   17.50    1.50
  -5   3   3   16.50    0.60
  -5   3   3   16.30    0.70
  -5   3   3   14.60    0.80
  -3  -3   3   25.00    0.70
  -3  -3   3   23.30    0.70
  -3   3   3   24.30    0.80
  -3   3   3   24.20    0.80
  -3   3   3   24.10    0.70
  -1  -3   3  644.64   14.70
  -1  -3   3  617.94   14.70
  -1   3   3  633.54   14.80
  -1   3   3  646.64   14.70
   1  -3   3  130.69    3.10
   1  -3   3  125.19    3.10
   1   3   3  127.09    3.00
   1   3   3  133.79    3.00
   3  -3   3   53.99    1.50
   3  -3   3   51.49    1.40
   3  -3   3   53.29    1.40
  -3  -3  -3   61.49    1.50
  -3   3  -3   52.79    1.40
  -3   3  -3   52.89    1.40
   3   3   3   53.69    1.50
   5  -3   3   52.59    1.40
   5  -3   3   53.19    1.60
   5  -3   3   51.59    1.40
  -5  -3  -3   51.69    1.40
  -5  -3  -3   52.19    1.50
   5   3   3   50.69    1.40
  -5   3  -3   51.49    1.40
  -5   3  -3   51.29    1.40
  -7  -3  -3    8.10    0.50
   7  -3   3    8.90    0.50
  -7   3  -3    8.80    0.50
  -7   3  -3    8.60    0.50
  -9  -3  -3    8.20    0.40
   9  -3   3    6.80    0.30
  -9   3  -3    6.80    0.50
  -9   3  -3    6.60    0.40
   9   3   3    7.00    0.30
  -8  -4   3    6.10    0.50
   8  -4  -3    6.40    0.40
  -8  -4   3    5.80    0.50
   8   4  -3    5.60    0.50
  -8   4   3    6.80    0.60
  -8   4   3    6.30    0.40
  -8   4   3    5.10    0.50
   6  -4  -3    1.70    0.40
  -6  -4   3    1.70    0.30
  -6   4   3    1.50    0.30
  -6   4   3    1.50    0.40
  -6   4   3    1.70    0.40
   4  -4  -3    0.30    0.40
   4  -4  -3    0.90    0.20
  -4  -4   3    0.20    0.20
  -4  -4   3    0.90    0.20
   4  -4  -3    0.60    0.20
  -4   4   3    0.20    0.20
  -4   4   3    0.80    0.30
  -4   4   3    0.70    0.30
  -4   4   3    0.50    0.20
  -2  -4   3   36.30    0.90
   2  -4  -3   32.30    0.90
  -2  -4   3   36.30    0.90
   2  -4  -3   34.30    1.00
  -2   4   3   34.30    1.00
  -2   4   3   34.50    1.00
   0  -4   3   20.10    0.60
   0  -4   3   20.20    0.60
   0  -4  -3   18.60    0.60
   0   4   3   19.80    0.60
   0   4   3   20.00    0.60
   2  -4   3   30.10    0.90
   2  -4   3   29.50    0.90
   2  -4   3   29.90    0.80
   2  -4   3   29.60    0.80
   2  -4   3   28.50    0.80
   4  -4   3   54.59    1.60
   4  -4   3   53.39    1.50
   4  -4   3   54.99    1.40
  -4  -4  -3   56.59    1.50
  -4  -4  -3   63.59    1.70
   4  -4   3   54.49    1.80
  -4   4  -3   55.89    1.60
  -4   4  -3   54.29    1.60
   4   4   3   53.89    1.60
  -4   4  -3   56.19    1.50
   4   4   3   55.89    1.40
   6  -4   3    1.20    0.30
  -6  -4  -3    1.50    0.30
   6  -4   3    2.10    0.40
  -6   4  -3    1.70    0.40
  -6   4  -3    1.70    0.30
  -6   4  -3    1.90    0.40
   8  -4   3    2.90    0.30
  -8  -4  -3    3.20    0.30
  -8   4  -3    3.40    0.40
   8   4   3    3.20    0.30
  -8   4  -3    3.50    0.40
  -9  -5   3    2.00    0.30
   9  -5  -3    2.10    0.30
  -9   5   3    2.00    0.30
  -7  -5   3    0.90    0.30
  -7  -5   3    0.40    0.20
   7  -5  -3    0.50    0.20
  -7   5   3    0.20    0.20
  -7   5   3    0.00    0.20
   7   5  -3    0.80    0.30
  -7   5   3    0.30    0.30
  -5  -5   3   20.60    0.90
  -5  -5   3   23.40    0.80
   5  -5  -3   22.60    0.80
  -5  -5   3   21.90    1.00
  -5   5   3   23.30    0.80
  -5   5   3   22.80    1.00
  -5   5   3   24.10    1.00
  -5   5   3   24.30    0.80
  -5   5   3   23.20    0.70
   3  -5  -3    0.10    0.20
   3  -5  -3    0.00    0.20
   3  -5  -3    0.00    0.10
   3  -5  -3    0.10    0.30
  -3  -5   3    0.10    0.20
  -3  -5   3   -0.20    0.20
  -3  -5   3    0.10    0.20
  -3  -5   3    0.20    0.20
  -3   5   3   -0.10    0.20
  -3   5   3    0.00    0.10
  -3   5   3    0.10    0.10
   1  -5  -3   -0.10    0.20
  -1  -5   3    0.20    0.10
   1  -5  -3    0.10    0.10
  -1  -5   3    0.20    0.10
  -1  -5   3    0.20    0.20
  -1   5   3    0.10    0.10
  -1  -5  -3   56.49    1.50
   1  -5   3   53.89    1.40
   1  -5   3   58.69    1.50
   1  -5   3   58.79    1.40
   1  -5   3   58.29    1.50
   1  -5   3   58.59    1.50
   1   5   3   60.69    1.50
   1   5   3   57.79    1.50
   3  -5   3   95.69    2.30
   3  -5   3   98.49    2.30
  -3  -5  -3   93.19    2.40
   3  -5   3   97.59    2.40
   3  -5   3   99.19    2.30
   3  -5   3   92.59    2.50
  -3   5  -3   92.39    2.40
   5  -5   3   25.80    0.90
  -5  -5  -3   27.00    0.90
   5  -5   3   26.20    1.00
   5  -5   3   25.70    0.80
  -5  -5  -3   25.50    0.80
   5   5   3   25.00    0.80
  -5   5  -3   26.00    0.80
  -5   5  -3   25.30    0.80
  -7  -5  -3    0.90    0.20
   7  -5   3    1.00    0.20
  -7   5  -3    1.40    0.30
  -7   5  -3    1.50    0.40
  -7   5  -3    1.20    0.40
   9  -5   3    3.50    0.20
   9   5   3    2.90    0.30
  -9   5  -3    3.60    0.30
  -8  -6   3    2.70    0.30
   8  -6  -3    2.70    0.30
  -8   6   3    2.50    0.30
  -8   6   3    3.40    0.40
  -6  -6   3    7.50    0.40
  -6  -6   3    7.80    0.60
   6  -6  -3    8.10    0.50
  -6   6   3    7.50    0.40
  -6   6   3    8.70    1.00
  -6   6   3    8.20    0.50
  -6   6   3    9.90    1.10
   4  -6  -3   39.90    1.10
   4  -6  -3   39.20    1.10
   4  -6  -3   40.20    1.20
  -4  -6   3   40.10    1.10
   4  -6  -3   39.20    1.10
  -4   6   3   39.10    1.10
  -4   6   3   39.20    1.30
  -4   6   3   41.60    1.30
  -4   6   3   39.40    1.20
  -2  -6   3    9.90    0.40
  -2  -6   3    9.90    0.40
  -2  -6   3    8.30    0.40
  -2  -6   3    8.80    0.50
   2  -6  -3    9.90    0.50
   2  -6  -3    9.50    0.60
   2  -6  -3    9.70    0.30
  -2  -6   3    8.80    0.40
   2  -6  -3    9.20    0.40
  -2   6   3    9.50    0.40
  -2   6   3    9.00    0.50
   0  -6  -3    1.60    0.20
   0  -6  -3    1.90    0.20
   0  -6   3    1.50    0.20
   0  -6   3    1.60    0.20
   0  -6   3    2.10    0.30
   0  -6  -3    1.20    0.30
   0  -6   3    1.30    0.20
   0  -6   3    1.90    0.20
   0  -6   3    1.80    0.20
   0   6   3    1.80    0.20
   2  -6   3   59.19    1.50
   2  -6   3   58.09    1.70
  -2  -6  -3   59.29    1.60
  -2  -6  -3   57.99    1.50
   2  -6   3   60.59    1.50
   2  -6   3   59.49    1.50
   2  -6   3   58.29    1.60
   2   6   3   60.89    1.50
   2   6   3   62.19    1.50
   4  -6   3    1.10    0.40
   4  -6   3    0.40    0.20
  -4  -6  -3    0.20    0.30
   4  -6   3    0.30    0.20
   4  -6   3    0.30    0.10
  -4  -6  -3    0.00    0.30
   4  -6   3    0.20    0.30
  -4   6  -3    0.40    0.30
  -4   6  -3    0.00    0.20
   4   6   3    0.30    0.40
   6  -6   3    6.80    0.50
   6  -6   3    5.30    0.40
  -6  -6  -3    6.00    0.40
  -6  -6  -3    6.20    0.50
  -6   6  -3    6.90    0.50
  -6   6  -3    5.70    0.50
  -6   6  -3    7.10    0.50
   8  -6   3    1.80    0.30
  -8   6  -3    3.60    0.60
   8   6   3    2.40    0.30
  -8   6  -3    2.10    0.30
   9  -7  -3    0.30    0.20
  -9   7   3    0.00    0.10
  -7  -7   3    1.00    0.20
   7  -7  -3    0.90    0.20
  -7   7   3    0.80    0.20
  -7   7   3    1.40    0.30
  -5  -7   3    0.90    0.40
   5  -7  -3    1.70    0.30
  -5  -7   3    1.00    0.20
   5  -7  -3    1.60    0.40
  -5   7   3    0.90    0.40
  -5   7   3    1.10    0.30
  -5   7   3    1.00    0.30
  -5   7   3    0.60    0.40
  -3  -7   3   56.59    1.50
   3  -7  -3   55.99    1.40
   3  -7  -3   55.89    1.40
   3  -7  -3   54.99    1.60
  -3  -7   3   56.89    1.50
  -3  -7   3   55.79    1.40
   3  -7  -3   56.29    1.70
  -3  -7   3   55.99    1.50
  -3   7   3   54.29    1.60
  -3   7   3   51.79    1.60
   1  -7  -3    3.20    0.50
  -1  -7   3    2.80    0.30
  -1  -7   3    3.20    0.30
  -1  -7   3    3.00    0.30
  -1  -7   3    2.60    0.20
   1  -7  -3    3.30    0.20
  -1  -7   3    3.00    0.20
  -1  -7   3    3.20    0.40
   1  -7  -3    3.50    0.30
   1  -7  -3    2.90    0.20
  -1   7   3    2.90    0.30
   1  -7   3   16.10    0.70
   1  -7   3   16.80    0.50
   1  -7   3   16.00    0.60
   1  -7   3   14.50    0.50
  -1  -7  -3   15.60    0.50
  -1  -7  -3   15.40    0.50
   1  -7   3   15.60    0.50
   1  -7   3   15.40    0.60
  -1  -7  -3   14.60    0.60
   1   7   3   15.30    0.60
   3  -7   3    6.50    0.30
   3  -7   3    6.40    0.50
   3  -7   3    5.70    0.50
  -3  -7  -3    6.80    0.40
   3  -7   3    6.10    0.50
   3  -7   3    6.40    0.60
  -3  -7  -3    5.70    0.50
   3  -7   3    6.30    0.30
   3  -7   3    6.00    0.30
  -3  -7  -3    6.70    0.50
  -3   7  -3    6.10    0.50
  -3   7  -3    6.90    0.40
  -5  -7  -3    2.70    0.40
   5  -7   3    3.10    0.40
  -5  -7  -3    2.70    0.40
   5  -7   3    2.20    0.30
   5  -7   3    3.30    0.90
   5  -7   3    2.30    0.60
  -5   7  -3    2.80    0.50
  -5   7  -3    2.40    0.30
   5   7   3    2.30    0.50
  -5   7  -3    3.10    0.70
  -5   7  -3    2.90    0.40
  -7  -7  -3    4.10    0.40
  -7   7  -3    4.00    0.50
  -7   7  -3    3.70    0.40
   8  -8  -3    2.90    0.30
  -8  -8   3    3.00    0.30
  -8   8   3    3.50    0.30
  -8   8   3    3.70    0.40
   6  -8  -3    7.60    0.50
  -6   8   3    7.60    0.60
  -6   8   3    7.20    1.00
  -6   8   3    7.20    0.40
  -4  -8   3    0.10    0.20
   4  -8  -3   -0.30    0.40
   4  -8  -3    0.00    0.20
   4  -8  -3   -0.10    0.30
   4  -8  -3    0.30    0.20
   4  -8  -3    0.00    0.20
  -4   8   3   -0.10    0.30
  -4   8   3   -0.10    0.30
  -4   8   3    0.30    0.20
  -2  -8   3    5.50    0.40
   2  -8  -3    4.50    0.40
   2  -8  -3    5.80    0.30
  -2  -8   3    5.40    0.30
   2  -8  -3    6.20    0.60
   2  -8  -3    6.10    0.40
  -2  -8   3    6.00    0.40
  -2  -8   3    6.00    0.30
  -2  -8   3    4.70    0.80
  -2  -8   3    5.40    0.50
  -2  -8   3    5.50    0.30
  -2   8   3    5.90    0.40
  -2   8   3    5.50    0.40
   0  -8   3  189.18    4.40
   0  -8   3  178.28    4.60
   0  -8   3  191.78    4.40
   0  -8  -3  191.48    4.50
   0  -8   3  177.38    4.40
   0  -8   3  184.68    4.50
   0  -8   3  182.78    4.50
   0  -8  -3  181.48    4.60
   0  -8  -3  189.68    4.40
   0  -8   3  183.28    4.50
   0  -8  -3  194.08    4.40
   0   8   3  181.98    4.50
   2  -8   3   18.80    0.80
   2  -8   3   20.10    0.80
   2  -8   3   19.20    0.60
   2  -8   3   18.00    0.60
  -2  -8  -3   20.00    0.60
   2  -8   3   18.50    0.60
   2  -8   3   20.30    0.80
  -2  -8  -3   19.80    0.80
   2   8   3   19.70    0.80
  -2   8  -3   18.10    0.70
   2   8   3   18.60    0.80
   4  -8   3    8.80    0.40
  -4  -8  -3    9.00    0.50
   4  -8   3    9.30    0.60
   4  -8   3    8.20    0.40
  -4  -8  -3    9.30    0.50
   4  -8   3    8.30    0.70
   4  -8   3    8.50    0.70
   4  -8   3    9.10    0.50
   4   8   3   10.20    0.80
  -4   8  -3    8.40    0.50
  -4   8  -3    9.70    0.70
   6  -8   3   13.80    0.60
   6  -8   3   13.10    0.60
  -6  -8  -3   13.10    0.60
  -6  -8  -3   13.10    0.60
  -6   8  -3   13.40    0.60
  -6   8  -3   14.60    0.70
  -6   8  -3   13.10    0.60
   8  -8   3    2.30    0.20
  -8  -8  -3    2.10    0.50
   8   8   3    2.10    0.30
  -8   8  -3    2.30    0.30
   7  -9  -3    0.20    0.20
  -7  -9   3    0.00    0.20
  -7   9   3    0.10    0.20
  -7   9   3    0.10    0.20
   5  -9  -3    2.50    0.30
   5  -9  -3    3.20    0.70
   5  -9  -3    1.90    0.50
   5  -9  -3    2.50    0.40
  -5  -9   3    2.70    0.40
  -5   9   3    2.70    0.50
  -5   9   3    2.40    0.30
  -5   9   3    2.90    0.60
  -5   9   3    1.50    0.40
   3  -9  -3    5.50    0.50
  -3  -9   3    5.60    0.40
   3  -9  -3    5.60    0.30
   3  -9  -3    5.00    0.50
   3  -9  -3    5.50    0.30
   3  -9  -3    5.30    0.40
   3  -9  -3    3.80    0.60
  -3   9   3    5.40    0.30
  -3   9   3    5.30    0.60
  -3   9   3    5.20    0.50
  -1  -9   3   74.79    2.00
  -1  -9   3   76.09    2.00
  -1  -9   3   74.79    1.90
   1  -9  -3   76.19    2.10
  -1  -9   3   76.59    1.90
  -1  -9   3   78.69    2.10
   1  -9  -3   73.29    2.00
   1  -9  -3   80.49    2.20
  -1  -9   3   73.99    1.90
   1  -9  -3   76.19    1.90
  -1  -9   3   77.59    1.90
   1  -9  -3   82.09    2.10
   1  -9  -3   75.29    1.90
  -1   9   3   74.29    2.10
  -1   9   3   73.69    2.10
   1  -9   3   13.60    0.50
  -1  -9  -3   14.40    0.50
   1  -9   3   13.60    0.60
  -1  -9  -3   14.00    0.50
   1  -9   3   13.80    0.60
  -1  -9  -3   12.20    0.60
   1  -9   3   14.30    0.70
   1  -9   3   13.80    0.50
   1  -9   3   13.70    0.60
   1  -9   3   14.30    0.50
  -1  -9  -3   13.50    0.70
  -1  -9  -3   11.30    0.90
   1   9   3   14.20    0.60
   1   9   3   11.70    0.70
   3  -9   3    0.10    0.10
   3  -9   3    0.10    0.10
   3  -9   3    0.00    0.30
   3  -9   3   -0.10    0.20
   3  -9   3    0.00    0.20
   3  -9   3    0.10    0.20
  -3  -9  -3   -0.10    0.20
   3  -9   3    0.20    0.30
  -3  -9  -3    0.10    0.20
   5  -9   3    5.80    0.90
   5  -9   3    5.30    0.40
  -5  -9  -3    5.90    0.50
   5  -9   3    5.20    0.40
  -5  -9  -3    4.90    0.50
   5  -9   3    4.90    0.70
   5  -9   3    5.80    0.50
   5  -9   3    5.70    0.70
  -5   9  -3    5.10    0.90
  -5   9  -3    5.90    0.40
  -5   9  -3    6.50    0.90
  -7  -9  -3   -0.20    0.40
   7  -9   3   -0.10    0.10
  -7   9  -3    0.00    0.20
  -7   9  -3    0.10    0.20
   8 -10  -3    8.00    0.40
  -8  10   3    8.60    0.40
   6 -10  -3    7.80    0.40
  -6 -10   3    6.50    0.50
  -6  10   3    7.80    0.50
  -6  10   3    5.70    1.20
  -6  10   3    8.70    0.90
  -6  10   3    7.00    0.40
   4 -10  -3    2.30    0.40
   4 -10  -3    1.70    0.30
  -4 -10   3    2.90    0.40
   4 -10  -3    2.50    0.30
   4 -10  -3    3.20    0.50
  -4  10   3    1.30    0.50
  -4  10   3    1.80    0.40
  -4  10   3    2.00    0.30
  -4  10   3    1.80    0.30
   2 -10  -3   26.20    0.90
   2 -10  -3   27.00    1.10
  -2 -10   3   27.10    1.00
   2 -10  -3   25.60    0.90
  -2 -10   3   27.70    0.80
  -2 -10   3   26.60    1.20
   2 -10  -3   26.40    0.80
  -2 -10   3   27.60    1.20
  -2 -10   3   26.20    1.00
  -2 -10   3   27.70    0.80
   2 -10  -3   27.00    1.00
  -2 -10   3   25.90    0.80
   2 -10  -3   25.50    0.80
  -2 -10   3   26.80    0.90
  -2 -10   3   26.90    1.00
  -2  10   3   26.10    1.10
  -2  10   3   26.30    1.00
   0 -10   3    2.50    0.20
   0 -10  -3    3.40    0.60
   0 -10  -3    2.50    0.40
   0 -10   3    2.70    0.30
   0 -10  -3    2.10    0.30
   0 -10   3    3.30    0.50
   0 -10   3    2.70    0.60
   0 -10   3    3.10    0.50
   0 -10   3    2.00    0.40
   0 -10  -3    2.60    0.50
   0 -10  -3    2.30    0.20
   0 -10   3    1.80    0.40
   0 -10  -3    2.30    0.40
   0 -10   3    2.10    0.40
   0 -10   3    2.50    0.20
   0  10   3    2.70    0.50
   0  10   3    2.20    0.50
   2 -10   3    4.60    0.30
   2 -10   3    4.10    0.60
   2 -10   3    5.00    0.50
  -2 -10  -3    4.80    0.30
   2 -10   3    5.20    0.40
  -2 -10  -3    4.80    0.50
   2 -10   3    4.90    0.30
   2 -10   3    4.70    0.30
   2 -10   3    3.30    0.50
  -2 -10  -3    4.60    0.60
   2 -10   3    4.70    0.50
  -2  10  -3    4.80    0.50
   4 -10   3    5.50    0.30
   4 -10   3    6.10    0.60
  -4 -10  -3    5.80    0.50
   4 -10   3    4.80    0.60
   4 -10   3    5.60    0.40
   4 -10   3    5.10    0.70
   4 -10   3    6.30    0.50
  -4  10  -3    7.10    0.70
  -4  10  -3    6.00    0.90
   6 -10   3    0.10    0.20
   6 -10   3    0.20    0.20
  -6 -10  -3    0.20    0.20
  -6  10  -3   -0.20    0.20
  -6  10  -3    0.00    0.20
   8 -10   3   15.10    0.50
  -8  10  -3   15.00    0.50
   7 -11  -3   18.60    0.70
  -7 -11   3   18.40    0.70
  -7  11   3   19.10    0.60
  -7  11   3   18.70    0.60
   5 -11  -3   17.80    0.70
  -5 -11   3   17.70    0.70
   5 -11  -3   18.20    0.80
   5 -11  -3   17.70    0.70
   5 -11  -3   17.70    1.10
  -5  11   3   18.20    0.70
  -5  11   3   18.40    0.70
  -5  11   3   15.50    1.50
  -5  11   3   17.40    1.10
   3 -11  -3    6.60    0.40
   3 -11  -3    6.60    0.70
   3 -11  -3    7.40    0.40
  -3 -11   3    6.00    0.50
   3 -11  -3    7.20    0.50
   3 -11  -3    7.00    0.40
  -3 -11   3    5.70    0.70
  -3  11   3    7.20    0.60
  -3  11   3    6.30    1.00
  -3  11   3    7.40    0.40
  -1 -11   3   -0.20    0.10
  -1 -11   3    0.10    0.20
  -1 -11   3    0.40    0.30
   1 -11  -3   -0.10    0.20
   1 -11  -3    0.00    0.20
  -1 -11   3    0.00    0.40
  -1 -11   3    0.10    0.30
  -1 -11   3    0.20    0.20
   1 -11  -3    0.30    0.30
  -1 -11   3    0.10    0.30
  -1 -11   3   -0.30    0.30
   1 -11  -3    0.20    0.40
   1 -11  -3    0.00    0.10
   1 -11  -3    0.20    0.20
  -1  11   3   -0.10    0.30
  -1  11   3   -0.30    0.30
  -1 -11  -3   16.50    0.80
  -1 -11  -3   16.70    0.60
   1 -11   3   15.50    0.80
  -1 -11  -3   15.60    0.70
  -1 -11  -3   13.90    1.10
  -1 -11  -3   15.90    0.60
   1 -11   3   16.40    0.80
   1 -11   3   16.20    0.60
   1 -11   3   16.30    0.60
   1 -11   3   16.20    0.60
   1 -11   3   16.00    0.70
  -1 -11  -3   16.00    0.80
   1 -11   3   16.80    0.70
   1 -11   3   16.40    0.70
   1  11   3   16.10    0.90
   3 -11   3   18.50    0.70
   3 -11   3   17.90    0.60
   3 -11   3   19.10    0.70
   3 -11   3   18.20    0.80
   3 -11   3   17.90    0.90
  -3 -11  -3   18.50    0.70
   3 -11   3   18.00    0.60
  -3 -11  -3   18.10    0.70
   3 -11   3   18.00    0.70
  -3  11  -3   18.00    1.10
   5 -11   3   67.29    1.80
  -5 -11  -3   65.39    1.80
   5 -11   3   64.89    1.70
   5 -11   3   67.89    1.80
   5 -11   3   67.79    1.80
   5 -11   3   66.39    2.00
  -5  11  -3   66.39    2.20
  -5  11  -3   66.29    1.80
   7 -11   3    2.80    0.20
  -7  11  -3    2.60    0.30
  -7  11  -3    2.50    0.40
   6 -12  -3    0.90    0.20
  -6 -12   3    0.90    0.40
  -6  12   3    0.50    0.20
  -6  12   3    0.60    0.20
  -6  12   3    0.80    0.50
   4 -12  -3   11.60    0.60
   4 -12  -3   12.50    0.80
   4 -12  -3   12.30    0.60
   4 -12  -3   11.80    0.50
   4 -12  -3   11.80    0.80
  -4  12   3   12.00    0.70
  -4  12   3   12.20    1.20
  -4  12   3   11.80    0.50
  -4  12   3   11.40    0.80
   2 -12  -3   13.10    0.60
   2 -12  -3   13.80    0.60
  -2 -12   3   12.60    0.90
  -2 -12   3   15.40    1.00
   2 -12  -3   13.70    0.70
  -2 -12   3   14.40    0.60
   2 -12  -3   14.20    0.60
   2 -12  -3   14.00    0.80
  -2 -12   3   14.30    0.60
  -2 -12   3   14.30    0.70
   2 -12  -3   13.60    0.50
   2  12  -3   16.10    1.10
  -2  12   3   13.60    0.60
  -2  12   3   13.80    0.80
  -2  12   3   14.10    0.90
   0 -12   3   28.90    0.90
   0 -12  -3   29.40    0.90
   0 -12   3   29.70    1.10
   0 -12   3   29.50    1.10
   0 -12  -3   28.60    1.10
   0 -12   3   23.20    1.20
   0 -12   3   30.20    1.00
   0 -12   3   29.30    0.90
   0 -12  -3   27.60    0.90
   0 -12   3   28.40    1.00
   0 -12   3   28.40    0.90
   0 -12  -3   27.90    1.20
   0 -12  -3   28.10    1.10
   0  12   3   29.20    1.20
   0  12   3   28.30    1.10
   2 -12   3    9.00    0.50
  -2 -12  -3    8.70    0.70
   2 -12   3    7.90    0.40
   2 -12   3    8.70    0.50
   2 -12   3    8.60    0.60
  -2 -12  -3    8.40    0.40
  -2 -12  -3    7.40    0.70
   2 -12   3    8.80    0.70
  -2 -12  -3    8.00    0.50
   2 -12   3    8.30    0.60
  -2  12  -3    9.10    0.80
   4 -12   3   39.80    1.40
   4 -12   3   40.40    1.20
   4 -12   3   39.60    1.40
   4 -12   3   41.10    1.10
  -4 -12  -3   39.50    1.20
   4 -12   3   40.60    1.20
   4 -12   3   40.40    1.20
  -4  12  -3   39.80    1.90
  -4  12  -3   39.60    1.50
   6 -12   3    1.10    0.30
   6 -12   3    1.50    0.40
  -6 -12  -3    1.60    0.30
  -6  12  -3    1.40    0.30
  -6  12  -3    1.10    0.30
   7 -13  -3    5.50    0.30
  -7  13   3    5.40    0.40
   5 -13  -3    3.90    0.40
   5 -13  -3    3.30    0.50
   5 -13  -3    3.40    0.30
   5 -13  -3    3.40    0.70
  -5  13   3    2.70    0.30
  -5  13   3    3.90    1.00
  -5  13   3    3.40    0.40
   3 -13  -3   18.80    0.70
   3 -13  -3   17.80    0.70
   3 -13  -3   18.40    0.80
   3 -13  -3   16.80    0.90
   3 -13  -3   18.30    0.70
  -3 -13   3   17.50    0.80
  -3  13   3   14.30    1.30
  -3  13   3   17.70    1.00
  -3  13   3   17.80    0.70
  -1 -13   3   43.70    1.50
  -1 -13   3   43.60    1.20
  -1 -13   3   43.50    1.40
   1 -13  -3   41.60    1.30
   1 -13  -3   42.60    1.20
  -1 -13   3   43.60    1.30
  -1 -13   3   43.70    1.20
   1 -13  -3   41.70    1.50
   1 -13  -3   43.40    1.50
  -1 -13   3   43.20    1.20
  -1 -13   3   43.30    1.30
   1 -13  -3   41.20    1.30
   1 -13  -3   44.10    1.30
  -1  13   3   44.40    1.20
  -1  13   3   44.10    1.50
   1  13  -3   42.80    1.70
  -1  13   3   41.90    1.70
   1 -13   3    5.90    0.60
   1 -13   3    5.80    0.40
   1 -13   3    5.80    0.50
  -1 -13  -3    6.50    0.40
   1 -13   3    7.00    0.40
   1 -13   3    6.30    0.60
  -1 -13  -3    7.30    0.70
   1 -13   3    6.90    0.50
   1 -13   3    5.90    0.40
  -1 -13  -3    7.40    0.50
  -1 -13  -3    6.70    0.60
   1 -13   3    7.00    0.70
  -1  13  -3    5.30    0.80
   1  13   3    7.40    0.90
  -3 -13  -3   27.70    0.90
  -3 -13  -3   27.00    0.90
   3 -13   3   27.20    0.90
   3 -13   3   27.40    1.10
   3 -13   3   26.10    1.10
   3 -13   3   27.40    0.90
   3 -13   3   27.20    0.90
   3 -13   3   29.40    1.00
  -3  13  -3   26.00    1.50
  -3  13  -3   25.10    1.30
  -5 -13  -3    0.30    0.20
   5 -13   3    0.60    0.30
   5 -13   3    0.50    0.20
   5 -13   3    0.30    0.50
   5 -13   3    0.50    0.20
   5 -13   3    0.50    0.30
  -5  13  -3    0.30    0.20
  -5  13  -3    0.00    0.20
   6 -14  -3   12.30    0.40
  -6  14   3   11.60    0.60
  -6  14   3   11.60    0.90
  -6  14   3   11.70    0.50
   4 -14  -3   25.20    1.00
   4 -14  -3   29.70    1.20
   4 -14  -3   27.10    0.80
  -4  14   3   27.20    1.30
  -4  14   3   28.40    0.90
  -2 -14   3    2.70    0.50
   2 -14  -3    3.00    0.30
  -2 -14   3    4.50    0.60
   2 -14  -3    3.10    0.40
   2 -14  -3    3.30    0.30
   2 -14  -3    3.50    0.40
  -2 -14   3    3.60    0.40
  -2 -14   3    2.30    0.50
   2 -14  -3    2.90    0.60
  -2 -14   3    3.70    0.80
  -2  14   3    2.00    0.60
  -2  14   3    3.20    0.80
  -2  14   3    3.20    0.40
   0 -14  -3   76.59    2.10
   0 -14   3   80.09    2.30
   0 -14   3   79.69    2.30
   0 -14   3   77.69    2.10
   0 -14  -3   75.99    2.00
   0 -14   3   78.79    2.00
   0 -14   3   78.19    2.00
   0 -14   3   76.29    2.00
   0 -14   3   77.09    2.00
   0 -14  -3   76.09    2.00
   0 -14  -3   76.09    2.00
   0 -14  -3   79.09    2.30
   0  14   3   77.69    2.70
   0  14  -3   75.19    2.50
   0  14   3   76.99    2.30
   2 -14   3   35.60    1.10
   2 -14   3   34.90    1.30
   2 -14   3   33.80    1.30
   2 -14   3   34.60    1.00
  -2 -14  -3   36.40    1.20
   2 -14   3   35.90    1.10
  -2 -14  -3   36.20    1.00
   2 -14   3   35.40    1.10
  -2 -14  -3   36.10    1.10
  -2  14  -3   34.20    1.70
   4 -14   3    0.30    0.20
   4 -14   3    0.30    0.20
   4 -14   3    0.60    0.40
   4 -14   3    1.10    0.30
   4 -14   3    0.20    0.30
   4 -14   3    0.20    0.20
  -4 -14  -3    0.40    0.20
  -4  14  -3   -0.10    0.60
  -4  14  -3    0.70    0.20
   6 -14   3    1.10    0.20
  -6  14  -3    1.10    0.30
   5 -15  -3    7.00    0.50
   5 -15  -3    6.10    0.50
   5 -15  -3    5.90    0.50
  -5  15   3    6.70    0.40
  -5  15   3    6.30    0.70
   3 -15  -3    8.70    0.60
   3 -15  -3    6.90    0.80
   3 -15  -3    6.90    0.70
   3 -15  -3    6.60    0.40
  -3  15   3    7.10    1.00
  -3  15   3    6.90    0.50
   1 -15  -3    1.60    0.30
   1 -15  -3    1.20    0.30
   1 -15  -3    1.30    0.40
  -1 -15   3    1.10    0.20
   1 -15  -3    1.20    0.20
  -1 -15   3    1.30    0.30
   1 -15  -3    1.30    0.30
  -1 -15   3    2.30    0.40
  -1 -15   3    1.50    0.50
  -1 -15   3    2.10    0.50
  -1 -15   3    1.40    0.40
   1  15  -3    2.10    0.80
  -1  15   3    1.10    0.60
   1 -15   3   22.10    0.80
  -1 -15  -3   22.50    1.10
   1 -15   3   21.80    0.80
   1 -15   3   22.90    1.00
  -1 -15  -3   22.80    0.80
  -1 -15  -3   22.10    0.80
   1 -15   3   21.70    0.80
   1 -15   3   21.80    0.70
   1 -15   3   20.90    1.00
  -1 -15  -3   22.00    0.80
  -1  15  -3   23.90    1.20
   3 -15   3    0.60    0.20
   3 -15   3    0.60    0.20
  -3 -15  -3    0.80    0.20
   3 -15   3    0.60    0.20
   3 -15   3    0.80    0.60
   3 -15   3    0.90    0.30
   3 -15   3    1.10    0.30
  -3  15  -3    0.70    0.20
  -3  15  -3   -0.10    0.50
   5 -15   3    1.60    0.40
   5 -15   3    0.70    0.20
   5 -15   3    1.30    0.20
  -5 -15  -3    1.30    0.30
  -5  15  -3    1.60    0.30
  -5  15  -3    1.50    0.30
   4 -16  -3   10.00    0.50
   4 -16  -3    9.70    0.50
   4 -16  -3    9.80    0.60
  -4  16   3    9.70    0.50
  -4  16   3   10.80    0.70
   2 -16  -3   -0.10    0.20
   2 -16  -3    0.20    0.20
   2 -16  -3    0.10    0.40
   2 -16  -3    0.00    0.10
  -2  16   3    0.80    0.80
   0 -16   3    3.50    0.40
   0 -16   3    3.80    0.40
   0 -16  -3    3.40    0.30
   0 -16  -3    4.00    0.40
   0 -16  -3    2.80    0.30
   0 -16  -3    3.00    0.70
   0 -16   3    4.20    0.70
   0 -16   3    3.90    0.30
   0 -16   3    4.40    0.80
   0 -16   3    2.60    0.40
   0  16  -3    4.00    1.10
  -2 -16  -3    0.70    0.30
   2 -16   3    0.80    0.20
  -2 -16  -3    0.70    0.20
   2 -16   3    0.60    0.20
   2 -16   3    1.00    0.20
   2 -16   3    0.60    0.40
   2 -16   3    0.70    0.40
   2 -16   3    0.40    0.20
   4 -16   3    1.60    0.30
   4 -16   3    1.30    0.30
  -4 -16  -3    1.10    0.30
   4 -16   3    1.40    0.30
   4 -16   3    1.60    0.30
  -4  16  -3    0.90    0.30
  -4  16  -3    1.50    0.30
   3 -17  -3    2.40    0.20
   3 -17  -3    2.40    0.30
   3 -17  -3    2.70    0.30
  -3  17   3    2.60    0.60
   1 -17  -3    2.80    0.30
   1 -17  -3    3.10    0.70
  -1 -17   3    3.10    0.40
  -1 -17   3    3.90    0.50
  -1 -17   3    2.80    0.70
   1 -17  -3    2.90    0.50
   1 -17  -3    2.70    0.30
  -1 -17  -3    0.30    0.20
   1 -17   3    0.00    0.20
  -1 -17  -3    0.50    0.20
   1 -17   3    0.30    0.20
  -1 -17  -3    0.10    0.30
   1 -17   3    0.10    0.20
   1 -17   3    0.20    0.20
   1 -17   3   -0.20    0.40
   1 -17   3    0.40    0.40
  -1  17  -3    0.10    0.30
   3 -17   3    0.50    0.20
   3 -17   3    1.00    0.30
  -3 -17  -3    0.40    0.20
   3 -17   3    0.40    0.20
   3 -17   3    0.50    0.20
  -3  17  -3    0.70    0.30
   2 -18  -3    0.10    0.10
   2 -18  -3    0.20    0.20
   2 -18  -3    0.20    0.20
  -2  18   3    0.50    0.40
   0 -18   3    1.60    0.40
   0 -18   3    1.70    0.30
   0 -18  -3    1.40    0.30
   0 -18  -3    1.80    0.20
   0 -18  -3    1.50    0.30
  -2 -18  -3    2.80    0.30
   2 -18   3    3.60    0.30
   2 -18   3    2.70    0.30
   1 -19  -3    7.60    0.30
   1 -19  -3    7.30    0.40
   1 -19   3    0.30    0.20
  -1 -19  -3    0.10    0.20
   8   0  -4    0.00    0.30
  -8   0   4   -0.10    0.20
  -8   0   4   -0.10    0.20
  -6   0   4    2.50    0.30
   6   0  -4    2.00    0.50
  -6   0   4    3.30    0.50
  -6   0   4    3.00    0.40
  -4   0   4    0.20    0.20
  -4   0   4    0.50    0.20
  -4   0   4    0.20    0.20
  -4   0   4    0.60    0.20
  -2   0   4 9513.65  224.78
  -2   0   4 9999.00  224.78
   0   0   4    4.50    0.20
   0   0   4    4.80    0.20
   2   0   4   20.20    0.50
   2   0   4   20.70    0.70
   2   0   4   20.00    0.60
  -4   0  -4  156.28    3.70
   4   0   4  152.58    3.80
   4   0   4  154.38    3.70
   6   0   4    0.60    0.30
  -6   0  -4    0.80    0.30
  -6   0  -4    0.40    0.20
  -8   0  -4   43.30    1.20
   8   0   4   43.70    1.20
  -9  -1   4    1.60    0.30
  -9  -1   4    1.20    0.30
  -9   1   4    1.40    0.30
   7  -1  -4    3.10    0.50
  -7  -1   4    3.60    0.40
  -7  -1   4    3.70    0.40
  -7  -1   4    3.90    0.60
   7   1  -4    4.30    0.50
  -7   1   4    3.50    0.40
  -7   1   4    3.50    0.40
  -7   1   4    4.10    0.40
  -5  -1   4    0.30    0.20
  -5  -1   4    0.40    0.30
  -5   1   4    0.10    0.20
  -5   1   4   -0.10    0.40
  -5   1   4    0.20    0.20
  -5   1   4   -0.10    0.20
  -5   1   4   -0.30    0.30
  -3  -1   4  110.29    2.70
  -3  -1   4  111.19    2.70
  -3   1   4  110.59    2.70
  -3   1   4  107.89    2.60
  -3   1   4  110.49    2.70
  -1  -1   4  203.98    4.80
  -1  -1   4  199.18    4.80
  -1   1   4  206.98    4.80
  -1   1   4  205.88    4.80
   1  -1   4   62.29    1.60
   1  -1   4   61.69    1.50
   1   1   4   65.29    1.50
   1   1   4   59.79    1.50
   3  -1   4    1.30    0.30
  -3  -1  -4    0.90    0.20
   3  -1   4    0.70    0.20
  -3   1  -4    1.00    0.20
   3   1   4    1.20    0.30
   3   1   4    1.30    0.20
  -3   1  -4    1.00    0.30
  -5  -1  -4    4.00    0.30
   5  -1   4    4.10    0.30
   5  -1   4    3.90    0.60
   5   1   4    3.00    0.30
  -5   1  -4    4.40    0.30
   5   1   4    3.60    0.70
  -5   1  -4    3.80    0.60
   7  -1   4   10.50    0.50
  -7  -1  -4   10.00    0.50
  -7   1  -4    9.90    0.50
   7   1   4    9.90    0.50
  -7   1  -4    9.60    0.60
  -9  -1  -4    1.40    0.30
   9  -1   4    1.50    0.20
  -9   1  -4    1.80    0.30
   9   1   4    1.60    0.20
   8  -2  -4    1.30    0.30
  -8  -2   4    2.20    0.40
  -8  -2   4    1.30    0.30
  -8   2   4    1.00    0.30
  -8   2   4    0.80    0.30
  -8   2   4    1.50    0.40
   8   2  -4    1.00    0.30
  -6  -2   4    2.70    0.40
  -6  -2   4    1.80    0.40
   6  -2  -4    2.40    0.40
  -6  -2   4    2.20    0.30
  -6   2   4    2.20    0.30
  -6   2   4    1.90    0.30
   6   2  -4    2.10    0.60
  -6   2   4    3.10    0.40
  -4  -2   4    0.20    0.20
  -4  -2   4   -0.30    0.20
  -4  -2   4    0.40    0.20
  -4  -2   4    0.30    0.30
  -4   2   4    0.30    0.20
  -4   2   4    0.20    0.10
  -4   2   4    0.00    0.20
  -4   2   4    0.40    0.60
  -4   2   4    0.10    0.20
  -2  -2   4  536.85   12.10
  -2  -2   4  519.25   12.10
  -2   2   4  533.95   12.10
  -2   2   4  495.35   12.10
   0  -2   4   32.30    0.90
   0  -2   4   32.90    0.90
   0   2   4   33.20    0.90
   0   2   4   32.90    0.90
   2  -2   4   64.79    1.70
   2  -2   4   65.49    1.60
   2  -2   4   65.09    1.60
   2   2   4   63.89    1.70
   4  -2   4   31.90    0.90
   4  -2   4   32.20    1.00
  -4  -2  -4   31.70    0.90
  -4   2  -4   31.30    1.00
  -4   2  -4   32.40    0.90
  -4   2  -4   30.40    0.90
   4   2   4   31.30    0.90
   4   2   4   30.80    1.00
   6  -2   4    0.80    0.20
   6  -2   4    0.70    0.20
  -6  -2  -4    0.80    0.20
  -6   2  -4    0.50    0.20
  -6   2  -4    0.80    0.30
   6   2   4    0.70    0.30
  -8  -2  -4    9.40    0.50
   8  -2   4    8.90    0.40
  -8   2  -4    9.30    0.50
   8   2   4    8.50    0.40
  -8   2  -4    9.30    0.50
   9  -3  -4    3.50    0.40
  -9  -3   4    2.90    0.30
  -9  -3   4    4.10    0.40
  -9   3   4    3.20    0.30
  -7  -3   4   19.60    0.80
  -7  -3   4   20.00    0.70
   7  -3  -4   20.70    0.80
  -7   3   4   19.90    0.80
   7   3  -4   19.80    0.80
  -7   3   4   20.70    0.70
  -7   3   4   20.50    0.70
  -5  -3   4   -0.10    0.30
   5  -3  -4   -0.20    0.30
  -5  -3   4   -0.10    0.20
  -5  -3   4    0.10    0.20
  -5   3   4    0.10    0.20
  -5   3   4    0.10    0.20
  -5   3   4    0.10    0.20
  -5   3   4   -0.60    0.50
  -5   3   4    0.40    0.30
  -5   3   4    0.50    0.40
  -3  -3   4    7.30    0.40
  -3  -3   4    6.90    0.40
  -3  -3   4    6.20    0.40
  -3   3   4    6.90    0.30
  -3   3   4    7.20    0.40
  -3   3   4    7.20    0.40
  -1  -3   4    1.10    0.20
  -1  -3   4    1.00    0.20
  -1   3   4    1.30    0.20
  -1   3   4    1.10    0.20
   1  -3   4   34.60    1.00
   1  -3   4   32.90    1.00
   1  -3   4   34.60    0.90
   1   3   4   35.10    0.90
   1   3   4   38.40    0.90
   3  -3   4  377.86    8.80
   3  -3   4  370.96    8.70
   3  -3   4  377.16    8.70
   3  -3   4  376.16    8.70
   3  -3   4  364.26    8.70
  -3  -3  -4  367.36    8.70
  -3   3  -4  370.66    8.70
   3   3   4  375.66    8.80
   5  -3   4    1.00    0.30
   5  -3   4    1.40    0.40
  -5  -3  -4    1.20    0.30
  -5  -3  -4    1.10    0.20
   5  -3   4    1.60    0.40
  -5   3  -4    1.30    0.20
  -5   3  -4    1.70    0.40
   5   3   4    1.40    0.30
   7  -3   4    2.50    0.30
  -7  -3  -4    2.40    0.40
  -7   3  -4    2.50    0.40
  -7   3  -4    2.40    0.40
   9  -3   4   12.30    0.50
  -9  -3  -4   14.70    0.50
   9   3   4   14.30    0.50
  -8  -4   4    6.60    0.50
   8  -4  -4    7.20    0.50
  -8  -4   4    6.70    0.50
  -8   4   4    6.10    0.50
  -8   4   4    6.20    0.40
  -8   4   4    6.00    0.60
   6  -4  -4    3.40    0.40
  -6  -4   4    2.30    0.50
  -6  -4   4    2.40    0.30
  -6   4   4    2.90    0.40
  -6   4   4    3.30    0.40
  -6   4   4    2.70    0.30
  -4  -4   4   21.00    0.70
  -4  -4   4   21.50    0.70
  -4  -4   4   22.40    0.80
  -4   4   4   22.40    0.80
  -4   4   4   19.60    0.80
  -4   4   4   19.70    0.70
  -4   4   4   20.60    0.80
  -2  -4   4    6.70    0.30
   2  -4  -4    6.90    0.30
  -2  -4   4    6.70    0.30
   2  -4  -4    6.60    0.40
  -2   4   4    6.90    0.30
  -2   4   4    6.80    0.40
   0  -4   4   17.90    0.60
   0  -4   4   17.70    0.60
   0  -4  -4   17.90    0.60
   0  -4   4   16.60    0.60
   0   4   4   18.70    0.60
   0   4   4   18.10    0.60
   2  -4   4   38.10    1.00
   2  -4   4   39.50    1.10
   2  -4   4   36.90    1.00
   2  -4   4   38.50    1.10
   2  -4   4   40.40    1.10
   2  -4   4   38.50    1.00
  -2  -4  -4   38.90    1.00
   4  -4   4   24.30    0.70
   4  -4   4   24.00    0.80
   4  -4   4   24.50    0.90
   4  -4   4   24.50    0.70
  -4  -4  -4   22.90    0.80
  -4  -4  -4   24.70    0.80
  -4   4  -4   24.00    0.80
   4   4   4   25.10    0.70
   4   4   4   24.10    0.90
   6  -4   4   17.50    0.60
   6  -4   4   18.20    0.70
  -6  -4  -4   18.00    0.70
  -6   4  -4   18.40    0.70
  -6   4  -4   18.00    0.70
  -6   4  -4   17.90    0.70
   8  -4   4    0.60    0.20
  -8  -4  -4    0.90    0.20
  -8   4  -4    1.90    0.40
  -8   4  -4    1.10    0.20
   8   4   4    1.00    0.30
  -9  -5   4    2.50    0.30
   9  -5  -4    3.30    0.40
  -9   5   4    3.20    0.30
  -7  -5   4   17.70    0.70
   7  -5  -4   18.20    0.70
  -7  -5   4   18.30    0.70
  -7   5   4   18.00    0.70
  -7   5   4   18.30    0.70
  -7   5   4   19.60    0.80
  -5  -5   4    1.90    0.50
  -5  -5   4    1.90    0.40
  -5  -5   4    1.90    0.30
   5  -5  -4    1.80    0.40
  -5   5   4    1.60    0.30
  -5   5   4    1.80    0.40
  -5   5   4    1.60    0.50
  -5   5   4    2.00    0.50
  -5   5   4    2.30    0.60
  -5   5   4    2.10    0.50
   3  -5  -4   32.60    1.00
   3  -5  -4   31.80    0.90
  -3  -5   4   34.70    1.00
   3  -5  -4   33.50    0.90
  -3  -5   4   31.60    0.90
  -3  -5   4   33.40    0.90
  -3  -5   4   35.00    1.00
  -3   5   4   33.50    1.00
  -3   5   4   28.90    1.20
  -3   5   4   33.40    0.90
   1  -5  -4   59.69    1.50
  -1  -5   4   54.09    1.50
   1  -5  -4   53.79    1.40
  -1  -5   4   55.49    1.50
  -1  -5   4   59.09    1.50
  -1  -5   4   54.29    1.40
  -1   5   4   57.89    1.50
  -1   5   4   59.39    1.50
  -1  -5  -4   10.10    0.40
   1  -5   4   10.40    0.30
   1  -5   4    9.00    0.30
  -1  -5  -4   10.00    0.40
   1  -5   4    9.90    0.40
   1  -5   4    9.80    0.40
  -1  -5  -4    9.60    0.40
   1  -5   4   10.00    0.40
   1  -5   4    9.60    0.40
   1   5   4   10.50    0.40
   1   5   4   10.60    0.40
   3  -5   4   97.99    2.60
   3  -5   4   97.19    2.50
   3  -5   4  100.99    2.50
   3  -5   4  100.09    2.40
   3  -5   4   98.99    2.40
  -3  -5  -4   95.09    2.40
   3  -5   4   96.09    2.40
  -3   5  -4   93.99    2.40
   3   5   4   97.79    2.50
   5  -5   4   42.80    1.40
  -5  -5  -4   43.00    1.20
   5  -5   4   45.10    1.30
  -5  -5  -4   44.10    1.30
   5  -5   4   42.90    1.20
  -5   5  -4   44.00    1.20
  -5   5  -4   43.60    1.20
   5   5   4   42.70    1.20
  -7  -5  -4    3.20    0.40
   7  -5   4    3.30    0.40
  -7   5  -4    3.60    0.40
  -7   5  -4    3.50    0.40
   9   5   4    2.40    0.20
  -8  -6   4    4.50    0.40
   8  -6  -4    4.10    0.30
  -8   6   4    6.10    0.50
  -8   6   4    4.50    0.40
   6  -6  -4   18.10    0.70
  -6  -6   4   17.60    0.70
  -6  -6   4   18.40    0.80
  -6   6   4   18.70    0.70
  -6   6   4   23.30    2.00
  -6   6   4   19.60    1.10
  -6   6   4   17.30    0.70
  -6   6   4   17.80    1.10
   4  -6  -4   14.00    0.70
   4  -6  -4   14.90    0.50
   4  -6  -4   12.90    0.50
   4  -6  -4   13.10    0.60
  -4  -6   4   13.10    0.60
  -4   6   4   13.90    0.70
  -4   6   4   14.30    0.50
  -4   6   4   13.70    0.70
  -4   6   4   14.00    0.70
  -2  -6   4   10.50    0.60
  -2  -6   4   12.30    0.40
   2  -6  -4   12.90    0.40
  -2  -6   4   11.90    0.50
   2  -6  -4   12.90    0.50
   2  -6  -4   12.20    0.40
  -2  -6   4   13.60    0.50
   2  -6  -4   12.30    0.70
  -2  -6   4   13.10    0.50
  -2  -6   4   12.40    0.40
  -2   6   4   12.70    0.50
  -2   6   4   12.40    0.50
   0  -6   4   17.20    0.50
   0  -6   4   17.10    0.50
   0  -6  -4   17.20    0.50
   0  -6   4   17.40    0.60
   0  -6  -4   16.60    0.50
   0  -6   4   15.50    0.60
   0  -6   4   15.90    0.50
   0  -6  -4   16.90    0.60
   0  -6   4   16.70    0.60
   0   6   4   16.90    0.60
   0   6   4   16.10    0.60
   2  -6   4   52.99    1.40
  -2  -6  -4   52.39    1.40
   2  -6   4   55.69    1.40
   2  -6   4   55.39    1.60
   2  -6   4   54.19    1.50
   2  -6   4   55.09    1.40
   2  -6   4   54.39    1.50
   2   6   4   53.69    1.40
   4  -6   4   12.80    0.70
   4  -6   4   12.70    0.50
   4  -6   4   14.00    0.90
  -4  -6  -4   12.70    0.60
  -4  -6  -4   12.90    0.60
   4  -6   4   13.20    0.60
   4  -6   4   13.00    0.50
  -4   6  -4   12.90    0.50
  -4   6  -4   13.00    0.70
   4   6   4   13.10    0.70
  -6  -6  -4    5.80    0.50
   6  -6   4    5.90    0.40
   6  -6   4    5.90    0.40
  -6  -6  -4    6.20    0.40
  -6   6  -4    6.00    0.50
  -6   6  -4    6.10    0.50
  -6   6  -4    5.90    0.40
  -8  -6  -4   57.29    1.50
   8  -6   4   57.79    1.50
   8   6   4   57.19    1.50
  -8   6  -4   57.29    1.50
  -8   6  -4   58.99    1.50
  -9   7   4    0.20    0.10
  -7  -7   4    2.30    0.40
   7  -7  -4    2.20    0.30
  -7   7   4    2.00    0.30
  -7   7   4    1.90    0.30
  -5  -7   4    3.50    0.60
  -5  -7   4    3.60    0.30
   5  -7  -4    4.30    0.50
   5  -7  -4    3.70    0.40
  -5   7   4    3.70    0.30
  -5   7   4    3.70    0.40
  -5   7   4    4.50    0.60
  -5   7   4    3.60    0.80
  -3  -7   4   -0.20    0.30
   3  -7  -4    0.00    0.30
   3  -7  -4    0.10    0.10
   3  -7  -4    0.00    0.10
  -3  -7   4   -0.30    0.20
  -3  -7   4   -0.20    0.20
  -3  -7   4    0.40    0.30
   3  -7  -4   -0.10    0.20
  -3   7   4   -0.20    0.10
  -3   7   4   -0.10    0.20
  -3   7   4    0.00    0.20
  -1  -7   4    0.70    0.20
   1  -7  -4    1.00    0.20
  -1  -7   4    0.80    0.20
  -1  -7   4    1.10    0.30
  -1  -7   4    1.00    0.30
   1  -7  -4    1.20    0.20
  -1  -7   4    0.80    0.20
  -1  -7   4    1.20    0.20
  -1  -7   4    0.80    0.20
   1  -7  -4    0.90    0.40
  -1   7   4    1.40    0.30
  -1   7   4    1.00    0.30
   1  -7   4   41.20    1.10
   1  -7   4   40.60    1.10
  -1  -7  -4   41.40    1.20
  -1  -7  -4   44.10    1.10
   1  -7   4   41.60    1.20
   1  -7   4   41.90    1.10
   1  -7   4   40.90    1.20
   1  -7   4   41.10    1.20
   1  -7   4   42.00    1.30
   1   7   4   42.50    1.20
   1   7   4   43.80    1.20
   3  -7   4   35.40    1.10
  -3  -7  -4   35.00    1.00
   3  -7   4   33.90    1.10
   3  -7   4   34.60    1.20
  -3  -7  -4   34.00    1.10
   3  -7   4   34.80    1.10
   3  -7   4   35.10    1.00
   3  -7   4   32.50    1.00
   3  -7   4   35.40    1.00
  -3   7  -4   34.00    1.00
  -5  -7  -4    2.80    0.40
   5  -7   4    2.70    0.40
  -5  -7  -4    3.30    0.40
   5  -7   4    2.30    0.70
   5  -7   4    2.50    0.30
  -5   7  -4    2.90    0.60
   5   7   4    3.50    0.40
  -5   7  -4    1.90    0.40
  -5   7  -4    2.20    0.30
  -7  -7  -4   29.40    0.90
   7  -7   4   27.80    0.90
  -7   7  -4   28.90    0.90
  -7   7  -4   28.90    1.00
  -7   7  -4   29.00    0.90
  -8  -8   4    0.00    0.20
   8  -8  -4    0.30    0.20
  -8   8   4    0.50    0.30
  -8   8   4    0.30    0.20
   6  -8  -4    0.10    0.20
  -6   8   4   -0.10    0.20
  -6   8   4    0.10    0.20
  -6   8   4   -0.50    0.60
  -6   8   4    1.70    1.00
   4  -8  -4    0.50    0.40
  -4  -8   4    0.70    0.20
   4  -8  -4    0.70    0.20
  -4  -8   4    1.00    0.40
   4  -8  -4    1.20    0.30
   4  -8  -4    0.60    0.30
   4  -8  -4    1.20    0.30
  -4   8   4    0.20    0.20
  -4   8   4    0.60    0.30
  -4   8   4    0.40    0.30
  -4   8   4    0.50    0.30
  -2  -8   4  211.48    5.00
  -2  -8   4  210.78    4.90
   2  -8  -4  210.18    4.90
   2  -8  -4  209.88    5.10
  -2  -8   4  208.28    4.90
  -2  -8   4  217.58    4.90
  -2  -8   4  208.98    5.10
  -2  -8   4  210.68    4.90
  -2  -8   4  184.88    5.30
   2  -8  -4  217.78    5.10
  -2  -8   4  213.78    5.00
   2  -8  -4  189.68    5.10
  -2   8   4  201.98    5.10
  -2   8   4  199.08    5.10
   0  -8   4   29.30    1.00
   0  -8   4   26.90    0.90
   0  -8  -4   26.60    1.10
   0  -8   4   28.10    0.80
   0  -8   4   27.90    0.80
   0  -8  -4   28.60    0.80
   0  -8   4   28.80    0.90
   0  -8   4   27.30    0.80
   0  -8   4   28.80    0.90
   0  -8  -4   28.20    0.90
   0  -8  -4   28.30    0.80
   0  -8   4   27.60    0.90
   0   8   4   30.60    1.00
   0   8   4   28.30    0.90
   2  -8   4    2.30    0.20
   2  -8   4    1.90    0.30
   2  -8   4    2.10    0.20
   2  -8   4    2.20    0.50
  -2  -8  -4    1.70    0.40
  -2  -8  -4    2.50    0.30
   2  -8   4    2.50    0.40
   2  -8   4    1.90    0.40
   2  -8   4    2.40    0.30
  -2  -8  -4    2.30    0.40
   2  -8   4    2.60    0.50
   2   8   4    3.00    0.50
   4  -8   4    1.30    0.30
   4  -8   4    1.70    0.30
  -4  -8  -4    1.60    0.30
   4  -8   4    2.10    0.60
   4  -8   4    1.40    0.30
  -4  -8  -4    2.50    0.40
   4  -8   4    1.60    0.40
   4  -8   4    1.60    0.50
  -4   8  -4    1.80    0.30
  -4   8  -4    1.70    0.40
   4   8   4    1.20    0.40
  -6  -8  -4    1.80    0.40
   6  -8   4    2.30    0.30
  -6  -8  -4    2.20    0.30
   6  -8   4    2.50    0.30
   6  -8   4    4.50    1.00
  -6   8  -4    2.10    0.50
  -6   8  -4    2.10    0.40
  -6   8  -4    2.30    0.40
   8  -8   4   14.50    0.50
  -8   8  -4   14.70    0.50
   8   8   4   15.60    0.60
  -7  -9   4    5.20    0.40
   7  -9  -4    4.90    0.40
  -7   9   4    4.50    0.40
  -7   9   4    5.50    0.40
   5  -9  -4    7.20    0.90
   5  -9  -4    6.60    0.40
   5  -9  -4    6.10    0.70
  -5  -9   4    6.30    0.40
   5  -9  -4    6.50    0.50
  -5   9   4    7.10    0.40
  -5   9   4    5.30    1.00
  -5   9   4    6.30    0.70
  -5   9   4    6.60    0.50
   3  -9  -4   85.49    2.10
   3  -9  -4   84.29    2.40
  -3  -9   4   80.39    2.20
   3  -9  -4   83.89    2.20
  -3  -9   4   83.29    2.30
  -3  -9   4   86.39    2.10
   3  -9  -4   87.09    2.30
  -3  -9   4   83.39    2.10
   3  -9  -4   83.59    2.10
   3  -9  -4   81.89    2.20
  -3   9   4   85.79    2.40
  -3   9   4   82.79    2.30
  -3   9   4   83.89    2.10
  -1  -9   4  104.49    2.50
  -1  -9   4  100.29    2.70
   1  -9  -4   98.89    2.70
  -1  -9   4  108.09    2.70
   1  -9  -4  103.39    2.80
  -1  -9   4  104.89    2.70
  -1  -9   4  101.29    2.70
   1  -9  -4  102.29    2.60
  -1  -9   4  103.59    2.50
  -1  -9   4  106.29    2.60
  -1  -9   4  103.49    2.60
   1  -9  -4  100.79    2.60
   1  -9  -4  102.49    2.60
   1  -9  -4  107.79    2.50
  -1   9   4  106.09    2.70
  -1   9   4  104.79    2.70
  -1  -9  -4    5.50    0.50
  -1  -9  -4    5.80    0.90
   1  -9   4    6.30    0.60
  -1  -9  -4    6.30    0.30
  -1  -9  -4    5.60    0.50
   1  -9   4    5.90    0.30
   1  -9   4    5.50    0.30
   1  -9   4    5.90    0.40
   1  -9   4    6.00    0.30
   1  -9   4    4.70    0.50
  -1  -9  -4    5.50    0.30
   1  -9   4    6.00    0.50
   1   9   4    6.30    0.50
   1   9   4    5.80    0.50
   3  -9   4   -0.10    0.30
   3  -9   4    0.30    0.10
   3  -9   4    0.50    0.30
   3  -9   4    0.20    0.10
   3  -9   4    0.10    0.30
   3  -9   4    0.10    0.30
   3  -9   4    0.10    0.20
  -3  -9  -4   -0.10    0.20
  -3  -9  -4    0.00    0.20
   3  -9   4    0.20    0.20
  -3   9  -4    0.30    0.30
  -3   9  -4    0.70    0.30
   5  -9   4    9.90    0.50
   5  -9   4    9.90    0.50
   5  -9   4    9.60    1.00
   5  -9   4    9.00    0.70
  -5  -9  -4   10.30    0.50
  -5  -9  -4    9.00    0.60
   5  -9   4   10.40    0.60
   5  -9   4   10.50    0.80
   5   9   4   10.60    0.60
  -5   9  -4   10.70    1.00
  -5   9  -4    9.90    0.50
  -5   9  -4   10.60    0.60
  -5   9  -4    9.40    1.60
   7  -9   4    2.80    0.30
  -7  -9  -4    2.50    0.40
  -7   9  -4    3.30    0.40
  -7   9  -4    3.60    0.40
   8 -10  -4   -0.30    0.10
  -8  10   4    0.00    0.20
   6 -10  -4    5.50    0.40
  -6 -10   4    5.00    0.40
  -6  10   4    5.50    0.50
  -6  10   4    6.10    0.80
  -6  10   4    5.90    0.50
  -6  10   4    6.60    1.10
   4 -10  -4    8.10    0.40
  -4 -10   4    7.80    0.50
   4 -10  -4    8.00    0.60
   4 -10  -4    7.20    0.40
   4 -10  -4    7.80    0.50
  -4  10   4    8.20    0.60
  -4  10   4    8.40    0.70
  -4  10   4    8.30    0.40
  -4  10   4    8.20    0.90
   2 -10  -4   14.70    0.60
   2 -10  -4   14.50    0.80
   2 -10  -4   15.40    0.70
  -2 -10   4   14.40    0.80
   2 -10  -4   15.10    0.70
  -2 -10   4   15.60    0.80
   2 -10  -4   15.60    0.60
  -2 -10   4   15.80    0.60
  -2 -10   4   16.10    0.80
  -2 -10   4   15.20    0.50
  -2 -10   4   14.20    1.00
  -2 -10   4   13.60    0.90
   2 -10  -4   15.00    0.50
  -2 -10   4   15.40    0.50
  -2  10   4   15.20    0.60
  -2  10   4   14.20    0.70
  -2  10   4   15.20    0.80
   0 -10  -4    1.30    0.20
   0 -10   4    1.90    0.50
   0 -10   4    1.30    0.20
   0 -10   4    1.70    0.40
   0 -10   4    2.00    0.60
   0 -10  -4    1.10    0.20
   0 -10   4    1.60    0.40
   0 -10  -4    2.10    0.50
   0 -10   4    1.30    0.20
   0 -10   4    1.20    0.20
   0 -10   4    1.00    0.30
   0 -10  -4    1.70    0.40
   0 -10  -4    1.50    0.40
   0 -10  -4    1.00    0.40
   0 -10   4    1.30    0.40
   0  10   4    2.00    0.50
   0  10   4    0.80    0.30
   2 -10   4   16.20    0.70
  -2 -10  -4   15.30    0.60
   2 -10   4   16.00    0.70
   2 -10   4   15.20    0.60
   2 -10   4   16.00    0.80
   2 -10   4   16.10    0.50
   2 -10   4   15.40    0.60
   2 -10   4   16.60    0.70
  -2 -10  -4   15.40    0.80
   2 -10   4   16.60    0.70
  -2 -10  -4   15.50    0.60
   4 -10   4   13.20    0.70
   4 -10   4   14.00    0.60
   4 -10   4   14.80    0.80
   4 -10   4   13.70    0.50
  -4 -10  -4   13.70    0.60
   4 -10   4   15.30    0.90
   4  10   4   13.90    1.00
  -4  10  -4   13.60    1.10
   6 -10   4   18.10    0.60
   6 -10   4   17.80    1.30
  -6 -10  -4   17.60    0.70
   6 -10   4   16.70    0.70
  -6  10  -4   17.80    0.70
  -6  10  -4   18.80    0.90
   7 -11  -4   37.60    1.10
  -7 -11   4   39.60    1.10
  -7  11   4   39.00    1.10
  -7  11   4   38.30    1.10
   5 -11  -4    0.40    0.30
   5 -11  -4    0.60    0.60
  -5 -11   4    1.00    0.30
   5 -11  -4    0.80    0.20
   5 -11  -4    0.90    0.20
  -5  11   4    1.50    0.90
  -5  11   4    1.30    0.50
  -5  11   4    1.30    0.30
  -5  11   4    1.50    0.40
   3 -11  -4    0.50    0.30
   3 -11  -4    0.40    0.20
   3 -11  -4    0.20    0.20
  -3 -11   4    0.20    0.30
   3 -11  -4    0.40    0.20
  -3  11   4    0.40    0.30
  -3  11   4    0.50    0.20
  -3  11   4    0.30    0.50
  -3  11   4    0.80    0.40
  -1 -11   4    1.00    0.40
  -1 -11   4    1.00    0.30
   1 -11  -4    0.60    0.20
  -1 -11   4    1.00    0.30
   1 -11  -4    0.50    0.20
  -1 -11   4    0.40    0.40
   1 -11  -4    0.80    0.30
  -1 -11   4    0.10    0.40
   1 -11  -4    0.60    0.20
   1 -11  -4    1.10    0.30
  -1 -11   4    0.60    0.20
  -1 -11   4    0.70    0.20
  -1 -11   4    0.70    0.30
  -1 -11   4    0.70    0.20
   1 -11  -4    1.00    0.40
  -1  11   4    0.70    0.30
  -1  11   4    1.20    0.40
   1 -11   4    5.00    0.50
  -1 -11  -4    4.60    0.50
  -1 -11  -4    4.90    0.30
  -1 -11  -4    5.20    0.40
   1 -11   4    5.00    0.50
   1 -11   4    4.40    0.50
   1 -11   4    4.60    0.30
   1 -11   4    4.60    0.30
  -1 -11  -4    5.20    0.40
   1 -11   4    4.40    0.30
  -1 -11  -4    4.40    0.50
   1 -11   4    4.70    0.50
   1 -11   4    4.30    0.60
   1 -11   4    4.30    0.40
   1  11   4    6.20    0.80
   3 -11   4  103.59    2.90
   3 -11   4  105.89    3.00
  -3 -11  -4  108.09    2.70
   3 -11   4  109.79    2.80
   3 -11   4  108.49    2.70
   3 -11   4  109.79    2.70
  -3 -11  -4  105.69    2.70
   3 -11   4  107.39    2.80
  -3  11  -4  106.99    3.00
   5 -11   4   12.20    0.60
   5 -11   4   12.30    0.70
   5 -11   4   11.10    0.60
  -5 -11  -4   12.40    0.60
   5 -11   4   12.50    0.50
   5 -11   4   11.90    0.90
   5 -11   4   11.40    0.80
  -5  11  -4   13.30    1.20
  -5  11  -4   12.00    0.50
   7 -11   4    4.50    0.30
  -7  11  -4    4.80    0.30
   6 -12  -4    6.10    0.40
  -6  12   4    6.50    0.40
  -6  12   4    6.40    0.40
  -6  12   4    5.30    0.80
   4 -12  -4    3.00    0.30
   4 -12  -4    3.50    0.40
  -4 -12   4    3.20    0.50
   4 -12  -4    2.80    0.70
   4 -12  -4    3.40    0.40
  -4  12   4    3.00    0.40
  -4  12   4    2.80    0.70
  -4  12   4    3.20    0.80
  -4  12   4    3.10    0.60
  -2 -12   4    9.60    0.90
   2 -12  -4   11.40    0.70
  -2 -12   4   10.90    0.70
   2 -12  -4   12.10    0.50
  -2 -12   4   10.50    0.90
  -2 -12   4   11.70    0.50
   2 -12  -4   11.10    0.50
  -2 -12   4   11.10    0.50
   2 -12  -4   11.50    0.60
  -2 -12   4   11.50    0.50
   2 -12  -4   11.40    0.50
  -2  12   4   11.70    0.90
  -2  12   4   11.00    0.50
  -2  12   4   10.80    0.70
   0 -12  -4    0.20    0.30
   0 -12  -4    0.10    0.40
   0 -12   4    0.60    0.30
   0 -12   4   -0.10    0.40
   0 -12   4   -0.10    0.20
   0 -12   4   -0.20    0.20
   0 -12   4    0.30    0.20
   0 -12   4    0.20    0.30
   0 -12   4   -0.20    0.30
   0 -12  -4    0.00    0.30
   0 -12   4    0.00    0.30
   0 -12  -4    0.20    0.10
   0 -12  -4   -0.10    0.20
   0 -12  -4    0.30    0.20
   0 -12   4    0.00    0.20
   0  12   4   -0.10    0.40
   0  12   4    0.10    0.50
   2 -12   4    8.20    0.70
   2 -12   4    7.70    0.40
   2 -12   4    8.20    0.50
  -2 -12  -4    7.50    0.70
   2 -12   4    8.10    0.40
  -2 -12  -4    8.40    0.50
   2 -12   4    7.70    0.50
  -2 -12  -4    7.70    0.40
   2 -12   4    7.90    0.40
   2 -12   4    8.10    0.50
   2 -12   4    7.60    0.60
  -2  12  -4    8.10    0.80
   4 -12   4   22.40    0.80
   4 -12   4   21.10    0.80
   4 -12   4   21.90    0.80
  -4 -12  -4   21.40    0.80
   4 -12   4   21.90    0.70
   4 -12   4   22.20    1.00
   4 -12   4   21.20    1.00
  -4  12  -4   21.40    1.10
   6 -12   4    1.00    0.20
  -6 -12  -4    1.20    0.30
   6 -12   4    0.80    0.20
  -6  12  -4    1.20    0.20
  -6  12  -4    0.60    0.20
   7 -13  -4   27.40    0.70
  -7  13   4   26.40    0.80
   5 -13  -4   21.90    0.70
   5 -13  -4   22.90    1.50
   5 -13  -4   20.90    0.70
   5 -13  -4   22.40    0.90
  -5  13   4   20.70    1.30
  -5  13   4   21.00    0.80
  -5  13   4   22.60    1.00
  -5  13   4   22.90    0.80
   3 -13  -4    1.50    0.40
   3 -13  -4    1.60    0.30
   3 -13  -4    1.40    0.30
   3 -13  -4    2.10    0.30
  -3  13   4    1.60    0.40
  -3  13   4    1.20    0.50
  -3  13   4    1.40    0.70
   1 -13  -4   10.10    0.60
   1 -13  -4    9.70    0.50
  -1 -13   4   10.00    0.50
  -1 -13   4    9.70    0.60
  -1 -13   4    9.80    0.60
   1 -13  -4    9.90    0.50
  -1 -13   4    9.30    0.50
  -1 -13   4    9.10    0.70
   1 -13  -4    9.70    0.70
  -1 -13   4   10.70    0.80
   1 -13  -4    9.70    0.50
  -1 -13   4    9.80    0.50
  -1  13   4   10.00    0.60
   1  13  -4   11.60    1.00
  -1  13   4    9.60    0.70
  -1  13   4   10.30    1.00
   1 -13   4    1.70    0.30
   1 -13   4    1.80    0.30
  -1 -13  -4    1.60    0.30
   1 -13   4    2.10    0.60
   1 -13   4    2.00    0.40
  -1 -13  -4    1.20    0.40
   1 -13   4    1.80    0.30
   1 -13   4    2.00    0.40
  -1 -13  -4    2.80    0.40
  -1  13  -4    1.20    0.50
  -3 -13  -4   47.50    1.40
   3 -13   4   46.10    1.30
   3 -13   4   46.50    1.30
   3 -13   4   45.30    1.60
   3 -13   4   47.40    1.70
   3 -13   4   46.70    1.40
   3 -13   4   46.70    1.30
  -3  13  -4   45.50    1.90
   5 -13   4    0.00    0.20
  -5 -13  -4   -0.10    0.20
   5 -13   4   -0.20    0.30
   5 -13   4    0.10    0.20
   5 -13   4   -0.10    0.30
   5 -13   4   -0.70    0.40
  -5  13  -4    0.20    0.20
  -5  13  -4   -0.10    0.20
   6 -14  -4    7.60    0.30
  -6  14   4    7.70    0.40
  -6  14   4    7.30    0.70
   4 -14  -4   11.10    0.50
   4 -14  -4   11.60    0.60
   4 -14  -4   11.10    1.50
  -4  14   4   10.90    1.00
  -4  14   4   10.80    0.50
  -2 -14   4    7.50    1.00
   2 -14  -4    6.80    0.40
   2 -14  -4    6.90    0.40
   2 -14  -4    7.40    0.50
  -2 -14   4    8.30    0.60
  -2 -14   4    7.10    0.60
   2 -14  -4    7.90    0.70
   2 -14  -4    6.80    0.40
  -2 -14   4    8.00    1.10
  -2 -14   4    7.50    0.50
  -2  14   4    4.90    1.30
  -2  14   4    6.50    0.50
  -2  14   4    5.70    0.70
   0 -14  -4   18.60    0.70
   0 -14   4   18.60    0.70
   0 -14   4   18.50    0.60
   0 -14   4   17.60    0.90
   0 -14   4   17.30    0.70
   0 -14  -4   17.90    0.70
   0 -14  -4   18.90    0.80
   0 -14   4   18.90    0.70
   0 -14  -4   19.60    0.90
   0 -14   4   18.50    0.70
   0 -14   4   17.60    0.80
   0  14   4   17.90    1.70
   0  14   4   18.40    1.10
   0  14  -4   15.80    1.30
  -2 -14  -4    7.90    0.50
   2 -14   4    7.80    0.70
   2 -14   4    8.20    0.50
   2 -14   4    7.60    0.50
   2 -14   4    8.50    0.40
   2 -14   4    9.00    0.70
   2 -14   4    7.40    0.50
  -2 -14  -4    9.00    0.50
   2 -14   4    7.90    0.40
  -2 -14  -4    7.90    0.70
  -2  14  -4    9.00    1.20
   4 -14   4    0.30    0.40
   4 -14   4    0.00    0.20
   4 -14   4    0.30    0.20
   4 -14   4    0.20    0.40
   4 -14   4    0.10    0.20
  -4 -14  -4    0.00    0.20
   4 -14   4    0.70    0.40
  -4  14  -4    0.20    0.20
   6 -14   4    3.00    0.20
  -6  14  -4    3.30    0.30
   5 -15  -4    2.10    0.30
   5 -15  -4    1.90    0.40
  -5  15   4    1.90    0.40
  -5  15   4    1.90    0.40
   3 -15  -4    3.80    0.90
   3 -15  -4    2.10    0.30
   3 -15  -4    2.30    0.40
   3 -15  -4    2.20    0.30
  -3  15   4    1.90    0.40
  -3  15   4    2.40    0.70
   1 -15  -4    2.80    0.30
   1 -15  -4    2.60    0.40
   1 -15  -4    2.90    0.30
  -1 -15   4    2.30    0.50
   1 -15  -4    2.90    0.60
  -1 -15   4    3.70    0.40
  -1 -15   4    2.60    0.40
  -1 -15   4    1.90    0.50
  -1 -15   4    2.80    0.40
  -1 -15   4    3.50    0.50
  -1  15   4    2.60    0.60
   1 -15   4    1.50    0.30
   1 -15   4    1.70    0.30
  -1 -15  -4    1.30    0.30
   1 -15   4    1.40    0.40
   1 -15   4    1.30    0.40
  -1 -15  -4    1.70    0.40
   1 -15   4    2.60    0.60
   1 -15   4    1.70    0.40
   1 -15   4    1.90    0.30
  -1 -15  -4    1.50    0.30
   3 -15   4    0.00    0.20
   3 -15   4   -0.10    0.40
   3 -15   4    0.30    0.20
   3 -15   4    0.20    0.30
   3 -15   4    0.20    0.20
   3 -15   4    0.20    0.20
  -3 -15  -4    0.30    0.20
   3  15   4    0.00    0.70
  -3  15  -4   -0.30    0.60
   5 -15   4    1.70    0.30
  -5 -15  -4    2.00    0.30
   5 -15   4    1.80    0.20
   5 -15   4    2.20    0.40
  -5  15  -4    2.10    0.40
  -5  15  -4    1.30    0.30
   4 -16  -4    0.10    0.20
   4 -16  -4    0.30    0.20
   4 -16  -4    0.10    0.10
  -4  16   4    0.20    0.30
  -4  16   4    0.30    0.40
   2 -16  -4   18.50    0.70
   2 -16  -4   18.60    0.90
   2 -16  -4   18.30    0.60
   2 -16  -4   18.30    0.60
   0 -16   4    0.50    0.20
   0 -16  -4    0.00    0.20
   0 -16  -4   -0.10    0.20
   0 -16   4    0.60    0.40
   0 -16   4   -0.20    0.20
   0 -16  -4    0.40    0.20
   0 -16   4   -0.20    0.50
   0 -16   4    0.40    0.20
   0 -16  -4    0.00    0.40
   0 -16   4   -0.10    0.20
   0  16  -4    0.90    0.70
   2 -16   4    0.80    0.40
   2 -16   4    0.60    0.40
  -2 -16  -4    0.50    0.20
   2 -16   4    0.50    0.20
   2 -16   4    0.90    0.20
   2 -16   4    0.70    0.20
   2 -16   4    0.60    0.20
   4 -16   4    0.20    0.20
  -4 -16  -4    0.30    0.20
   4 -16   4    0.20    0.10
   4 -16   4    0.30    0.20
  -4  16  -4    0.80    0.20
  -4  16  -4    0.60    0.30
   3 -17  -4    2.40    0.20
   3 -17  -4    3.00    0.30
   3 -17  -4    2.40    0.30
  -3  17   4    2.50    0.60
  -1 -17   4    0.30    0.30
   1 -17  -4    0.00    0.10
  -1 -17   4   -0.30    0.30
  -1 -17   4    0.00    0.80
   1 -17  -4    0.30    0.20
  -1 -17   4    0.40    0.20
   1 -17  -4    0.50    0.40
   1 -17  -4    0.30    0.20
  -1  17   4    1.20    0.70
  -1 -17  -4   -0.10    0.20
  -1 -17  -4   -0.20    0.10
   1 -17   4    0.00    0.20
  -1 -17  -4    0.40    0.30
   1 -17   4    0.30    0.50
   1 -17   4   -0.50    0.20
   1 -17   4    0.10    0.20
   1 -17   4    0.10    0.40
   1 -17   4   -0.20    0.20
   1  17   4    0.10    0.30
  -1  17  -4    0.00    0.30
  -3 -17  -4    2.10    0.30
   3 -17   4    2.30    0.30
   3 -17   4    2.50    0.40
   3 -17   4    2.10    0.30
  -3  17  -4    2.20    0.40
   2 -18  -4    0.50    0.20
   2 -18  -4    0.70    0.20
   2 -18  -4    0.60    0.10
  -2  18   4    0.70    0.50
   0 -18  -4    4.30    0.40
   0 -18   4    4.80    0.40
   0 -18  -4    3.90    0.30
   0 -18  -4    4.60    0.40
   2 -18   4    0.20    0.20
  -2 -18  -4    0.00    0.10
   1 -19  -4    1.40    0.20
  -1 -19  -4    0.10    0.10
   1 -19   4    0.10    0.20
   8   0  -5    0.00    0.40
  -8   0   5   -0.10    0.20
  -8   0   5    0.00    0.20
  -6   0   5    0.20    0.20
  -6   0   5   -0.30    0.30
  -6   0   5    0.10    0.20
   6   0  -5    0.20    0.30
  -4   0   5   -0.40    0.20
  -4   0   5    0.00    0.20
  -4   0   5    0.40    0.10
  -4   0   5    0.20    0.20
  -2   0   5   -0.40    0.10
  -2   0   5   -0.40    0.10
   0   0   5    0.00    0.10
   0   0   5    0.00    0.10
   2   0   5   -0.20    0.10
   2   0   5    0.20    0.20
   4   0   5    0.10    0.10
   4   0   5   -0.10    0.30
  -4   0  -5   -0.10    0.20
   6   0   5   -0.30    0.20
  -6   0  -5    0.20    0.30
  -6   0  -5   -0.10    0.20
  -8   0  -5    0.00    0.20
   8   0   5    0.00    0.10
  -9  -1   5    6.40    0.40
  -9  -1   5    6.60    0.40
  -9   1   5    7.00    0.40
  -9   1   5    7.00    0.40
  -7  -1   5    5.60    0.50
  -7  -1   5    5.70    0.40
   7  -1  -5    5.10    0.50
  -7  -1   5    5.00    0.40
   7   1  -5    4.80    0.60
  -7   1   5    4.40    0.40
  -7   1   5    4.40    0.40
  -7   1   5    5.00    0.40
  -5  -1   5   14.80    0.80
  -5  -1   5   12.20    0.60
  -5  -1   5   12.60    0.50
  -5  -1   5   11.70    0.50
  -5   1   5   12.10    0.70
  -5   1   5   12.40    0.50
  -5   1   5   13.20    0.60
  -5   1   5   12.50    0.70
  -5   1   5   12.50    0.50
  -3  -1   5  184.38    4.30
  -3  -1   5  173.48    4.30
  -3  -1   5  186.58    4.30
  -3   1   5  176.68    4.30
  -3   1   5  177.28    4.30
  -3   1   5  189.08    4.40
  -1  -1   5    2.70    0.20
  -1  -1   5    2.40    0.20
  -1   1   5    2.30    0.20
  -1   1   5    2.30    0.20
   1  -1   5   16.00    0.50
   1  -1   5   16.80    0.50
   1   1   5   16.70    0.50
   1   1   5   17.80    0.50
   3  -1   5   54.29    1.40
   3  -1   5   53.79    1.40
  -3  -1  -5   51.79    1.40
   3  -1   5   53.99    1.30
   3   1   5   52.79    1.30
  -3   1  -5   52.39    1.40
   3   1   5   52.49    1.40
   5  -1   5   30.00    1.10
  -5  -1  -5   28.30    0.90
   5  -1   5   28.60    0.80
  -5   1  -5   28.10    1.00
  -5   1  -5   28.50    0.90
   5   1   5   28.10    0.80
   5   1   5   27.20    1.10
  -7  -1  -5   11.20    0.60
   7  -1   5   10.60    0.50
  -7   1  -5   10.30    0.50
   7   1   5   10.10    0.50
  -7   1  -5   10.90    0.60
   9  -1   5   13.70    0.50
  -9  -1  -5   13.40    0.50
   9   1   5   13.20    0.40
  -9   1  -5   13.10    0.50
  -8  -2   5    0.70    0.20
   8  -2  -5    0.60    0.30
  -8  -2   5    0.60    0.20
  -8   2   5    0.80    0.20
  -8   2   5    0.30    0.30
  -8   2   5    0.70    0.30
  -6  -2   5    0.20    0.20
  -6  -2   5    0.20    0.20
   6  -2  -5   -0.10    0.30
  -6  -2   5    0.10    0.20
  -6   2   5    0.00    0.20
  -6   2   5   -0.10    0.20
  -4  -2   5  225.08    5.40
  -4  -2   5  235.48    5.40
  -4  -2   5  234.98    5.40
  -4  -2   5  223.88    5.30
  -4   2   5  224.28    5.50
  -4   2   5  217.28    5.50
  -4   2   5  228.88    5.40
  -4   2   5  229.38    5.40
  -4   2   5  225.68    5.50
  -2  -2   5  559.54   12.90
  -2  -2   5  550.14   12.90
  -2   2   5  545.45   12.90
  -2   2   5  561.44   12.90
   0  -2   5    4.60    0.20
   0  -2   5    4.40    0.20
   0   2   5    4.40    0.20
   0   2   5    4.50    0.20
   2  -2   5    7.80    0.30
   2  -2   5    8.90    0.40
   2  -2   5    8.50    0.40
   2  -2   5    8.50    0.40
   2   2   5    8.40    0.40
  -4  -2  -5   49.80    1.30
  -4  -2  -5   47.20    1.40
   4  -2   5   48.40    1.40
   4  -2   5   47.50    1.30
   4   2   5   47.80    1.40
   4   2   5   48.90    1.30
  -4   2  -5   49.70    1.30
  -4   2  -5   48.40    1.30
   6  -2   5    9.00    0.50
   6  -2   5    9.30    0.50
  -6  -2  -5    8.50    0.50
  -6   2  -5    8.70    0.60
  -6   2  -5    9.20    0.50
   6   2   5    9.10    0.50
  -8  -2  -5   21.10    0.90
   8  -2   5   18.00    0.70
  -8   2  -5   19.10    0.70
   8   2   5   19.10    0.70
  -8   2  -5   19.20    0.70
  -9  -3   5    1.40    0.30
  -9   3   5    1.00    0.30
  -7  -3   5   13.20    0.60
   7  -3  -5   13.20    0.60
  -7  -3   5   12.70    0.60
  -7   3   5   13.30    0.60
  -7   3   5   13.80    0.60
  -7   3   5   13.30    0.60
   5  -3  -5   26.50    0.90
  -5  -3   5   28.10    0.80
  -5  -3   5   27.10    0.90
  -5  -3   5   26.90    0.80
  -5   3   5   27.80    1.00
  -5   3   5   27.00    1.20
  -5   3   5   27.90    1.00
  -5   3   5   28.10    0.90
  -5   3   5   26.30    0.80
  -5   3   5   26.70    0.80
  -3  -3   5  130.99    3.10
  -3  -3   5  125.69    3.00
  -3  -3   5  126.79    3.00
  -3  -3   5  128.99    3.10
  -3   3   5  122.09    3.00
  -3   3   5  123.29    3.10
  -3   3   5  123.99    3.10
  -1  -3   5    0.00    0.10
  -1  -3   5    0.00    0.10
  -1   3   5    0.00    0.10
  -1   3   5    0.00    0.10
   1  -3   5   98.79    2.40
   1  -3   5  100.09    2.50
   1  -3   5   96.39    2.40
   1   3   5  102.59    2.40
   1   3   5   99.39    2.40
  -3  -3  -5   11.80    0.50
   3  -3   5   12.00    0.50
   3  -3   5   11.90    0.50
   3  -3   5   12.40    0.40
   3  -3   5   12.10    0.60
   3  -3   5   13.00    0.40
   3   3   5   12.60    0.40
   3   3   5   12.60    0.60
  -3   3  -5   11.80    0.50
   5  -3   5   13.20    0.60
  -5  -3  -5   14.30    0.60
   5  -3   5   13.10    0.80
   5  -3   5   13.00    0.50
  -5  -3  -5   13.30    0.60
   5   3   5   14.10    0.50
  -5   3  -5   14.50    0.60
  -5   3  -5   13.50    0.60
   5   3   5   14.10    0.90
  -7  -3  -5    0.20    0.20
   7  -3   5    0.00    0.20
  -7   3  -5    0.20    0.20
  -7   3  -5    0.00    0.30
   9  -3   5    3.00    0.20
   9   3   5    3.50    0.20
  -8  -4   5    9.20    0.50
   8  -4  -5   10.60    0.50
  -8  -4   5   10.40    0.60
  -8   4   5    9.90    0.50
  -8   4   5   10.20    0.50
   6  -4  -5    0.40    0.30
  -6  -4   5    0.20    0.20
  -6  -4   5    0.60    0.30
  -6  -4   5   -0.10    0.20
  -6   4   5    0.80    0.30
  -6   4   5    0.30    1.20
  -6   4   5   -0.30    0.50
  -6   4   5    0.10    0.20
  -6   4   5    0.30    0.20
  -4  -4   5   45.50    1.30
  -4  -4   5   43.30    1.20
  -4  -4   5   47.00    1.30
  -4  -4   5   42.70    1.20
  -4   4   5   44.40    1.20
  -4   4   5   45.00    1.30
  -4   4   5   46.00    1.40
  -4   4   5   43.50    1.30
  -2  -4   5   19.90    0.60
   2  -4  -5   18.90    0.60
  -2  -4   5   18.80    0.60
   2  -4  -5   19.30    0.70
  -2   4   5   18.30    0.60
  -2   4   5   18.20    0.60
  -2   4   5   19.10    0.60
   0  -4   5   55.19    1.50
   0  -4   5   52.89    1.40
   0  -4   5   57.69    1.50
   0  -4  -5   55.39    1.50
   0  -4   5   57.39    1.50
   0   4   5   57.19    1.40
   0   4   5   56.39    1.40
   2  -4   5   99.89    2.50
   2  -4   5  104.29    2.50
   2  -4   5   98.19    2.40
   2  -4   5   98.79    2.50
   2  -4   5   98.69    2.40
  -2  -4  -5   99.69    2.40
   2  -4   5   97.29    2.40
   4  -4   5    6.40    0.50
   4  -4   5    7.20    0.30
   4  -4   5    7.70    0.50
  -4  -4  -5    6.80    0.40
  -4  -4  -5    6.80    0.50
   4  -4   5    7.30    0.40
  -4   4  -5    6.60    0.60
   4   4   5    7.10    0.60
  -4   4  -5    6.70    0.40
   4   4   5    7.70    0.40
   6  -4   5    0.50    0.20
  -6  -4  -5    0.90    0.20
   6  -4   5    0.80    0.20
   6   4   5    0.80    0.30
  -6   4  -5    0.40    0.20
  -6   4  -5    0.80    0.30
  -6   4  -5    1.20    0.40
   8  -4   5   19.60    0.70
  -8  -4  -5   20.20    0.70
  -8   4  -5   20.10    0.70
   8   4   5   20.70    0.70
  -8   4  -5   20.50    0.70
  -9  -5   5    4.90    0.30
  -9   5   5    4.80    0.30
  -7  -5   5    9.40    0.50
  -7  -5   5    9.50    0.60
   7  -5  -5    9.40    0.60
  -7   5   5    9.60    0.50
  -7   5   5   10.00    0.50
  -5  -5   5   26.20    0.90
  -5  -5   5   25.90    0.80
  -5  -5   5   24.70    0.80
   5  -5  -5   24.00    0.80
  -5   5   5   23.60    1.10
  -5   5   5   24.80    1.10
  -5   5   5   25.30    0.90
  -5   5   5   23.70    1.00
  -5   5   5   25.40    0.80
  -3  -5   5   16.00    0.60
  -3  -5   5   16.20    0.50
  -3  -5   5   16.10    0.60
   3  -5  -5   16.10    0.50
   3  -5  -5   15.30    0.50
  -3  -5   5   16.20    0.60
   3  -5  -5   16.00    0.70
  -3   5   5   15.30    0.60
  -3   5   5   15.70    0.70
  -3   5   5   16.00    0.50
  -1  -5   5   68.19    1.70
  -1  -5   5   69.79    1.70
   1  -5  -5   69.99    1.70
  -1  -5   5   67.69    1.70
  -1  -5   5   66.09    1.70
   1  -5  -5   68.29    1.70
   1  -5  -5   65.19    1.60
  -1  -5   5   67.69    1.70
  -1   5   5   67.19    1.70
  -1   5   5   65.79    1.70
  -1  -5  -5  152.58    3.70
   1  -5   5  147.19    3.60
   1  -5   5  139.79    3.60
   1  -5   5  157.48    3.70
   1  -5   5  157.88    3.60
   1  -5   5  149.29    3.60
   1  -5   5  150.68    3.70
  -1  -5  -5  143.99    3.60
   1   5   5  152.78    3.60
   1   5   5  152.98    3.60
  -3  -5  -5   60.79    1.60
   3  -5   5   60.99    1.70
   3  -5   5   63.29    1.70
   3  -5   5   60.79    1.60
   3  -5   5   62.79    1.60
   3  -5   5   60.59    1.80
  -3   5  -5   63.09    1.60
   3   5   5   62.19    1.70
  -5  -5  -5    1.10    0.20
   5  -5   5    1.50    0.40
   5  -5   5    1.60    0.30
   5   5   5    2.00    0.30
  -5   5  -5    1.90    0.30
  -5   5  -5    1.50    0.40
   7  -5   5    6.40    0.70
  -7  -5  -5    6.80    0.50
   7  -5   5    6.00    0.60
  -7   5  -5    6.60    0.50
  -7   5  -5    6.10    0.40
   8  -6  -5    0.40    0.20
  -8  -6   5    0.20    0.30
  -8  -6   5    0.30    0.20
  -8   6   5    0.80    0.40
  -6  -6   5    0.10    0.30
  -6  -6   5    0.40    0.20
   6  -6  -5    0.40    0.30
  -6   6   5    1.20    0.70
  -6   6   5    1.10    0.60
  -6   6   5    0.50    0.50
  -6   6   5    0.30    0.20
  -6   6   5    0.40    0.20
  -4  -6   5    0.30    0.30
  -4  -6   5    0.50    0.30
   4  -6  -5    0.30    0.30
   4  -6  -5    0.80    0.40
  -4  -6   5    0.70    0.20
   4  -6  -5    0.60    0.20
  -4   6   5    0.30    0.30
  -4   6   5    0.30    0.20
  -4   6   5    0.70    0.30
  -4   6   5    0.30    0.20
   2  -6  -5   16.60    0.50
  -2  -6   5   17.10    0.60
   2  -6  -5   16.20    0.50
   2  -6  -5   17.00    0.60
   2  -6  -5   15.80    0.70
  -2  -6   5   16.70    0.60
  -2  -6   5   16.20    0.50
  -2  -6   5   16.30    0.50
  -2  -6   5   15.10    0.70
  -2  -6   5   15.50    0.60
  -2   6   5   15.70    0.60
  -2   6   5   15.90    0.50
   0  -6   5   88.79    2.30
   0  -6   5   80.59    2.10
   0  -6   5   81.49    2.00
   0  -6   5   82.39    2.10
   0  -6   5   80.19    2.00
   0  -6   5   83.79    2.10
   0  -6  -5   84.19    2.10
   0  -6   5   79.89    2.00
   0  -6  -5   82.99    2.00
   0  -6  -5   83.09    2.00
   0   6   5   80.79    2.10
   0   6   5   82.79    2.10
   2  -6   5   24.30    0.80
   2  -6   5   25.20    0.70
   2  -6   5   23.70    0.70
   2  -6   5   25.20    0.70
   2  -6   5   24.30    0.80
   2  -6   5   24.90    0.80
   2  -6   5   24.00    0.90
  -2  -6  -5   24.00    0.70
   2   6   5   25.10    0.80
   4  -6   5    6.90    0.30
   4  -6   5    5.70    0.80
   4  -6   5    7.50    0.50
  -4  -6  -5    7.80    0.40
   4  -6   5    6.80    0.40
  -4  -6  -5    7.10    0.50
   4  -6   5    6.90    0.40
   4  -6   5    6.40    0.50
   4   6   5    7.00    0.40
  -4   6  -5    7.50    0.40
   4   6   5    6.20    0.60
  -4   6  -5    6.40    0.60
  -6  -6  -5   29.00    1.00
   6  -6   5   28.80    1.30
   6  -6   5   29.90    0.90
   6  -6   5   28.80    0.90
  -6   6  -5   27.80    1.00
  -6   6  -5   28.40    0.90
  -6   6  -5   27.60    1.00
   8  -6   5    5.10    0.40
  -8  -6  -5    6.10    0.40
  -8   6  -5    6.10    0.40
  -8   6  -5    5.70    0.50
   8   6   5    6.30    0.40
  -9   7   5    0.10    0.10
  -7  -7   5    6.60    0.40
   7  -7  -5    6.90    0.40
  -7   7   5    7.60    0.50
  -7   7   5    6.90    0.40
  -5  -7   5   15.70    0.70
  -5  -7   5   15.30    0.60
   5  -7  -5   16.00    0.70
  -5   7   5   17.10    1.00
  -5   7   5   14.10    0.80
  -5   7   5   16.00    0.60
  -5   7   5   15.40    0.80
  -5   7   5   14.60    0.90
  -3  -7   5    9.30    0.50
  -3  -7   5    9.50    0.40
  -3  -7   5    9.50    0.40
   3  -7  -5    9.90    0.60
   3  -7  -5    9.00    0.40
   3  -7  -5    9.10    0.40
  -3   7   5    9.00    0.60
  -3   7   5    9.50    0.40
  -3   7   5    9.00    0.50
  -1  -7   5   27.00    0.80
   1  -7  -5   27.90    0.80
  -1  -7   5   27.40    0.90
   1  -7  -5   27.40    1.00
  -1  -7   5   28.40    0.90
   1  -7  -5   27.60    0.80
   1  -7  -5   26.60    0.90
  -1  -7   5   28.00    0.80
  -1  -7   5   27.40    0.90
  -1  -7   5   26.40    1.00
  -1  -7   5   28.70    0.80
  -1  -7   5   26.20    0.80
  -1   7   5   28.10    0.80
  -1   7   5   26.60    0.90
  -1  -7  -5   45.90    1.20
   1  -7   5   46.00    1.20
   1  -7   5   46.50    1.20
  -1  -7  -5   45.00    1.30
   1  -7   5   45.30    1.20
   1  -7   5   46.30    1.40
   1  -7   5   45.10    1.30
   1  -7   5   43.70    1.30
   1  -7   5   46.10    1.30
   1   7   5   48.30    1.30
   1   7   5   46.80    1.30
   3  -7   5    0.30    0.30
   3  -7   5    0.10    0.10
  -3  -7  -5    0.20    0.40
   3  -7   5   -0.10    0.10
   3  -7   5    0.10    0.10
  -3  -7  -5    0.10    0.20
   3  -7   5   -0.10    0.20
   3  -7   5    0.40    0.20
   3  -7   5   -0.50    0.40
   3  -7   5    0.30    0.20
   3  -7   5    0.10    0.30
  -3   7  -5   -0.10    0.20
   5  -7   5    1.40    0.30
  -5  -7  -5    1.90    0.40
   5  -7   5    1.20    0.40
   5  -7   5    1.40    0.40
   5  -7   5    0.50    0.60
  -5  -7  -5    1.30    0.30
  -5   7  -5    1.20    0.20
   5   7   5    1.80    0.40
  -5   7  -5    1.70    0.40
   7  -7   5    1.60    0.30
  -7  -7  -5    1.00    0.30
  -7   7  -5    1.20    0.20
  -7   7  -5    0.90    0.30
  -8  -8   5    1.90    0.30
   8  -8  -5    2.10    0.30
  -8   8   5    2.60    0.40
  -8   8   5    2.40    0.30
  -6  -8   5    1.10    0.30
   6  -8  -5    0.50    0.20
  -6  -8   5    0.90    0.30
  -6   8   5    1.20    0.30
  -6   8   5    1.30    1.00
  -6   8   5    1.30    0.60
  -6   8   5    0.50    0.20
  -6   8   5    0.80    0.70
   4  -8  -5   46.20    1.40
   4  -8  -5   43.90    1.40
   4  -8  -5   47.80    1.30
  -4  -8   5   46.90    1.30
  -4  -8   5   43.30    1.40
  -4  -8   5   45.70    1.30
   4  -8  -5   47.10    1.30
   4  -8  -5   46.20    1.20
  -4   8   5   45.40    1.30
  -4   8   5   46.40    1.50
  -4   8   5   45.00    1.40
  -4   8   5   47.00    1.60
  -2  -8   5   17.10    0.60
  -2  -8   5   17.90    0.70
   2  -8  -5   17.90    0.60
   2  -8  -5   17.60    0.80
  -2  -8   5   18.20    0.90
  -2  -8   5   17.80    0.60
   2  -8  -5   17.60    0.60
  -2  -8   5   19.00    0.70
  -2  -8   5   18.10    0.60
   2  -8  -5   17.10    0.70
  -2  -8   5   18.10    0.60
  -2   8   5   17.90    0.80
  -2   8   5   17.50    0.60
  -2   8   5   17.40    0.70
   0  -8   5    9.30    0.50
   0  -8  -5   10.10    0.80
   0  -8   5    9.40    0.50
   0  -8  -5    9.60    0.50
   0  -8   5    9.60    0.40
   0  -8   5    9.40    0.50
   0  -8   5    9.80    0.40
   0  -8   5    9.40    0.40
   0  -8   5   10.00    0.60
   0  -8  -5    9.60    0.40
   0  -8   5    9.90    0.50
   0  -8  -5    8.80    0.40
   0   8   5    9.60    0.50
  -2  -8  -5   28.90    0.80
   2  -8   5   27.70    0.80
   2  -8   5   27.70    0.90
  -2  -8  -5   27.60    0.90
   2  -8   5   26.20    0.90
   2  -8   5   26.40    1.00
   2  -8   5   25.90    0.90
   2  -8   5   26.40    0.90
   2  -8   5   28.10    0.80
   2  -8   5   27.20    0.80
   4  -8   5   21.60    0.70
   4  -8   5   22.20    0.90
  -4  -8  -5   22.70    1.00
   4  -8   5   21.90    1.00
   4  -8   5   22.20    0.70
  -4  -8  -5   20.90    0.80
   4  -8   5   22.50    0.90
  -4   8  -5   21.50    0.80
   4   8   5   23.40    1.00
  -4   8  -5   22.00    1.10
   6  -8   5    9.20    1.00
   6  -8   5    8.80    0.50
  -6  -8  -5    9.20    0.50
   6  -8   5   10.10    0.50
  -6  -8  -5    8.50    0.60
  -6   8  -5   10.20    0.60
  -6   8  -5    8.50    0.50
  -6   8  -5    9.50    0.50
   8  -8   5    0.40    0.10
   8   8   5    0.10    0.20
  -8   8  -5    0.10    0.20
   7  -9  -5    0.60    0.20
  -7  -9   5    0.80    0.20
  -7   9   5    0.30    0.20
  -7   9   5    0.50    0.20
   5  -9  -5    0.00    0.40
   5  -9  -5    0.10    0.20
   5  -9  -5    0.40    0.30
  -5  -9   5    0.00    0.30
  -5  -9   5   -0.30    0.20
  -5   9   5    0.10    0.20
  -5   9   5    0.00    0.20
  -5   9   5    0.00    0.40
  -5   9   5    0.30    0.60
   3  -9  -5   27.20    0.90
  -3  -9   5   26.60    1.00
   3  -9  -5   25.30    1.00
  -3  -9   5   25.80    0.80
   3  -9  -5   26.40    0.90
   3  -9  -5   26.20    0.80
   3  -9  -5   28.00    0.80
  -3  -9   5   25.10    1.00
  -3  -9   5   25.90    1.00
  -3  -9   5   26.50    0.80
  -3   9   5   24.40    1.10
  -3   9   5   24.50    1.00
  -3   9   5   26.60    1.10
  -3   9   5   25.50    0.80
   1  -9  -5   26.00    0.80
  -1  -9   5   26.20    0.80
  -1  -9   5   26.60    0.90
  -1  -9   5   26.60    1.00
   1  -9  -5   26.90    0.80
   1  -9  -5   26.80    1.00
  -1  -9   5   26.80    0.80
  -1  -9   5   25.30    0.80
   1  -9  -5   25.30    0.90
   1  -9  -5   24.50    0.90
  -1  -9   5   25.40    0.90
   1  -9  -5   24.70    0.90
  -1  -9   5   25.60    0.90
  -1  -9   5   28.80    0.90
  -1   9   5   26.00    0.80
  -1   9   5   25.10    1.00
  -1   9   5   25.40    0.90
   1  -9   5    0.00    0.10
  -1  -9  -5   -0.20    0.20
  -1  -9  -5   -0.10    0.10
   1  -9   5    0.00    0.10
  -1  -9  -5   -0.10    0.40
   1  -9   5    0.00    0.20
   1  -9   5   -0.20    0.20
   1  -9   5    0.30    0.30
   1  -9   5    0.10    0.20
   1  -9   5    0.20    0.10
   1  -9   5    0.40    0.30
  -1  -9  -5   -0.20    0.20
   1   9   5    0.40    0.30
   1   9   5   -0.30    0.30
   3  -9   5   13.60    0.50
   3  -9   5   14.00    0.80
   3  -9   5   13.60    0.50
   3  -9   5   13.60    0.50
   3  -9   5   14.00    0.70
   3  -9   5   14.00    0.80
   3  -9   5   14.50    0.60
   3  -9   5   13.90    0.70
  -3  -9  -5   12.80    0.60
  -3   9  -5   15.00    0.80
  -3   9  -5   13.90    0.60
   5  -9   5   96.89    2.40
   5  -9   5   97.59    2.80
   5  -9   5  100.09    2.50
   5  -9   5  100.49    2.50
   5  -9   5   98.39    2.70
  -5  -9  -5   97.79    2.50
   5  -9   5   97.49    2.60
  -5   9  -5   96.09    2.50
  -5   9  -5   94.29    2.80
   5   9   5   96.99    2.50
  -5   9  -5   95.49    2.50
   7  -9   5    4.50    0.30
  -7   9  -5    4.40    0.50
  -7   9  -5    4.90    0.30
   8 -10  -5    0.30    0.20
  -8  10   5    0.20    0.20
  -6 -10   5    1.50    0.30
   6 -10  -5    1.70    0.30
  -6  10   5    1.30    0.20
  -6  10   5    1.60    0.30
  -6  10   5    1.00    0.50
  -6  10   5    0.50    0.70
   4 -10  -5    1.40    0.30
   4 -10  -5    1.30    0.40
   4 -10  -5    1.80    0.50
  -4 -10   5    2.10    0.60
  -4 -10   5    1.10    0.20
  -4  10   5    0.70    0.50
  -4  10   5    1.00    0.40
  -4  10   5    1.10    0.30
  -4  10   5    2.30    0.50
  -2 -10   5   72.79    2.00
   2 -10  -5   73.89    1.90
  -2 -10   5   70.29    2.10
  -2 -10   5   71.39    1.80
  -2 -10   5   71.99    1.80
  -2 -10   5   71.59    2.00
   2 -10  -5   70.39    1.80
   2 -10  -5   69.69    1.90
  -2 -10   5   70.79    1.80
   2 -10  -5   69.39    2.00
  -2 -10   5   68.99    2.00
  -2 -10   5   68.39    1.90
   2 -10  -5   71.09    1.90
  -2 -10   5   69.59    1.80
  -2  10   5   73.39    1.80
  -2  10   5   71.59    2.10
  -2  10   5   71.19    2.10
   0 -10   5    1.00    0.40
   0 -10   5    1.80    0.40
   0 -10  -5    1.40    0.30
   0 -10  -5    0.70    0.20
   0 -10   5    1.20    0.40
   0 -10  -5    1.00    0.20
   0 -10   5    0.70    0.30
   0 -10  -5    0.90    0.30
   0 -10   5    0.90    0.20
   0 -10   5    1.50    0.40
   0 -10   5    1.30    0.20
   0 -10   5    1.00    0.30
   0 -10  -5    1.50    0.30
   0 -10   5    1.10    0.20
   0  10   5    1.20    0.30
   0  10   5    1.10    0.30
   2 -10   5    0.10    0.10
   2 -10   5    0.10    0.10
   2 -10   5    0.50    0.20
   2 -10   5   -0.10    0.70
  -2 -10  -5   -0.60    0.50
   2 -10   5    0.00    0.10
   2 -10   5    0.10    0.20
  -2 -10  -5   -0.20    0.20
  -2 -10  -5    0.20    0.20
   2 -10   5    0.20    0.30
   2 -10   5    0.00    0.20
   2 -10   5    0.40    0.30
  -2  10  -5    0.40    0.30
   4 -10   5   27.10    1.00
   4 -10   5   28.30    1.10
   4 -10   5   26.80    0.90
   4 -10   5   27.30    1.20
   4 -10   5   26.90    0.90
  -4 -10  -5   27.00    0.90
   4 -10   5   25.70    1.00
   4  10   5   26.00    1.20
  -4  10  -5   29.90    1.40
  -4  10  -5   29.00    1.00
   6 -10   5    1.60    0.30
  -6 -10  -5    1.90    0.30
   6 -10   5    1.50    0.30
   6 -10   5    1.40    0.70
  -6  10  -5    1.50    0.30
  -6  10  -5    1.50    0.30
  -7 -11   5    4.00    0.50
   7 -11  -5    2.20    0.30
  -7  11   5    2.90    0.30
  -7  11   5    2.60    0.30
   5 -11  -5    0.90    0.30
   5 -11  -5    0.80    0.20
   5 -11  -5    0.00    0.90
  -5 -11   5    0.70    0.30
   5 -11  -5    0.90    0.30
  -5  11   5    0.50    0.20
  -5  11   5    0.60    0.30
  -5  11   5    0.80    0.50
   3 -11  -5   14.20    0.60
   3 -11  -5   14.40    0.60
  -3 -11   5   14.50    0.60
   3 -11  -5   15.30    0.90
  -3 -11   5   14.80    0.60
   3 -11  -5   14.30    0.50
   3 -11  -5   14.00    0.70
  -3  11   5   13.90    1.00
  -3  11   5   13.30    0.80
  -3  11   5   14.90    0.60
   1 -11  -5    1.90    0.40
  -1 -11   5    1.50    0.30
  -1 -11   5    1.60    0.30
   1 -11  -5    1.30    0.30
  -1 -11   5    0.70    0.40
  -1 -11   5    1.00    0.30
  -1 -11   5    1.60    0.30
  -1 -11   5    1.50    0.30
   1 -11  -5    1.20    0.30
  -1 -11   5    1.60    0.40
  -1 -11   5    0.80    0.30
   1 -11  -5    1.40    0.30
  -1 -11   5    1.20    0.20
   1 -11  -5    1.40    0.30
  -1  11   5    1.50    0.40
  -1  11   5    1.30    0.30
  -1  11   5    1.50    0.40
   1 -11   5   11.20    0.60
   1 -11   5   10.90    0.70
  -1 -11  -5   11.40    0.70
  -1 -11  -5   11.40    0.70
   1 -11   5   11.10    0.50
   1 -11   5   10.70    0.40
   1 -11   5   11.30    0.60
   1 -11   5   10.10    0.70
   1 -11   5   10.90    0.70
   1 -11   5   10.40    0.60
  -1 -11  -5   10.60    0.50
  -1 -11  -5   11.00    0.50
   1 -11   5   10.20    0.50
   1  11   5   11.00    0.80
   1  11   5   11.20    1.00
  -3 -11  -5    4.20    0.40
   3 -11   5    4.60    0.50
   3 -11   5    4.90    0.60
   3 -11   5    4.60    0.30
   3 -11   5    5.00    0.60
   3 -11   5    4.70    0.40
   3 -11   5    4.50    0.40
   3 -11   5    4.50    0.40
  -3  11  -5    4.60    0.80
  -5 -11  -5    2.30    0.30
   5 -11   5    2.20    0.30
   5 -11   5    1.80    0.50
   5 -11   5    1.90    0.30
   5 -11   5    2.80    0.50
   5 -11   5    1.90    0.50
   5 -11   5    1.80    0.50
   5  11   5    1.10    0.40
  -5  11  -5    1.30    0.80
  -5  11  -5    2.50    0.30
   7 -11   5    0.10    0.10
  -7  11  -5    0.10    0.10
   6 -12  -5    2.60    0.30
  -6 -12   5    2.50    0.70
  -6  12   5    4.00    0.70
  -6  12   5    2.50    0.30
  -6  12   5    2.30    0.40
   4 -12  -5   16.10    0.70
  -4 -12   5   17.00    0.70
   4 -12  -5   18.40    1.00
   4 -12  -5   16.60    0.60
   4 -12  -5   16.80    0.70
  -4  12   5   16.70    0.70
  -4  12   5   17.40    0.80
  -4  12   5   16.70    1.30
   2 -12  -5   18.90    0.70
  -2 -12   5   19.50    0.80
   2 -12  -5   19.00    0.60
   2 -12  -5   17.90    0.90
  -2 -12   5   19.00    0.90
  -2 -12   5   18.00    1.00
  -2 -12   5   18.90    1.00
  -2 -12   5   18.10    0.70
  -2 -12   5   19.60    1.30
  -2 -12   5   17.20    0.70
  -2 -12   5   19.70    0.70
   2 -12  -5   19.00    0.80
  -2  12   5   18.40    1.10
  -2  12   5   19.10    0.70
  -2  12   5   18.50    0.90
   0 -12   5   86.99    2.50
   0 -12  -5   84.99    2.60
   0 -12  -5   86.99    2.30
   0 -12   5   85.89    2.50
   0 -12   5   87.89    2.30
   0 -12  -5   89.99    2.30
   0 -12   5   87.59    2.20
   0 -12  -5   90.49    2.30
   0 -12   5   88.19    2.30
   0 -12   5   88.69    2.30
   0 -12  -5   91.59    2.40
   0 -12   5   88.49    2.20
   0  12   5   89.69    2.50
   0  12   5   90.99    2.60
   2 -12   5   55.49    1.60
   2 -12   5   53.39    1.50
   2 -12   5   54.99    1.50
  -2 -12  -5   54.29    1.60
   2 -12   5   54.39    1.70
   2 -12   5   55.09    1.50
   2 -12   5   55.69    1.50
   2 -12   5   54.49    1.50
  -2 -12  -5   53.89    1.50
  -2 -12  -5   55.19    1.50
   2 -12   5   54.89    1.80
  -2  12  -5   55.99    1.90
  -4 -12  -5    9.10    0.50
   4 -12   5    9.20    0.50
   4 -12   5   10.30    0.80
   4 -12   5    7.60    0.80
   4 -12   5    9.40    0.40
   4 -12   5    9.50    0.50
   4 -12   5    9.20    0.50
  -4  12  -5    9.50    0.90
   4  12   5    8.80    1.30
   6 -12   5    0.10    0.20
  -6 -12  -5    0.10    0.20
   6 -12   5    0.10    0.10
  -6  12  -5    0.40    0.20
  -6  12  -5    0.10    0.10
   7 -13  -5   18.90    0.60
   5 -13  -5    0.40    0.20
   5 -13  -5    1.00    0.30
   5 -13  -5    0.20    0.30
  -5  13   5    0.90    0.30
  -5  13   5    0.20    0.60
  -5  13   5    1.10    0.70
  -5  13   5    0.60    0.20
   3 -13  -5   20.30    0.70
   3 -13  -5   18.90    0.90
   3 -13  -5   20.60    1.00
   3 -13  -5   20.50    0.70
  -3  13   5   20.50    0.70
  -3  13   5   20.40    1.40
  -3  13   5   21.10    1.20
  -1 -13   5   13.70    0.70
  -1 -13   5   13.00    0.80
  -1 -13   5   14.10    0.90
   1 -13  -5   13.40    0.60
  -1 -13   5   12.30    0.90
  -1 -13   5   13.10    0.60
   1 -13  -5   12.10    0.60
  -1 -13   5   13.90    0.60
   1 -13  -5   12.70    0.60
   1 -13  -5   12.00    0.80
  -1 -13   5   13.10    0.50
  -1  13   5   12.20    1.20
  -1  13   5   12.40    0.90
  -1 -13  -5    0.40    0.30
  -1 -13  -5    0.20    0.40
   1 -13   5    0.10    0.20
   1 -13   5    0.00    0.30
   1 -13   5    0.00    0.10
   1 -13   5    0.00    0.30
  -1 -13  -5    0.30    0.20
   1 -13   5    0.00    0.40
   1 -13   5   -0.10    0.30
  -1 -13  -5    1.30    0.30
   1 -13   5    0.30    0.20
   1 -13   5    0.30    0.30
  -1  13  -5    0.10    0.50
   3 -13   5   60.69    1.60
   3 -13   5   56.39    1.90
   3 -13   5   64.19    1.80
   3 -13   5   61.89    1.90
   3 -13   5   59.69    1.70
  -3 -13  -5   59.69    1.70
   3 -13   5   61.29    1.70
  -3  13  -5   66.59    2.60
   5 -13   5    0.60    0.50
   5 -13   5    0.10    0.40
   5 -13   5    0.00    0.20
  -5 -13  -5    0.40    0.20
   5 -13   5    0.20    0.20
  -5  13  -5    0.10    0.20
  -5  13  -5    0.60    0.20
   6 -14  -5    1.50    0.20
  -6  14   5    1.00    0.40
  -6  14   5    1.10    0.30
   4 -14  -5   48.40    1.40
   4 -14  -5   46.30    1.60
   4 -14  -5   48.10    1.30
   4 -14  -5   48.80    1.40
  -4  14   5   47.20    1.70
  -4  14   5   47.10    1.30
   2 -14  -5    0.80    0.30
  -2 -14   5    0.70    0.30
   2 -14  -5    1.00    0.30
  -2 -14   5    0.70    0.60
  -2 -14   5    0.90    0.30
   2 -14  -5    0.60    0.20
   2 -14  -5    1.00    0.40
  -2 -14   5    1.50    0.60
  -2 -14   5    0.80    0.30
  -2  14   5    1.00    0.30
  -2  14   5    1.00    0.50
  -2  14   5    1.10    0.80
   0 -14   5   54.99    1.50
   0 -14   5   58.09    1.60
   0 -14  -5   53.49    1.50
   0 -14  -5   57.59    1.60
   0 -14   5   56.99    1.80
   0 -14   5   57.09    1.60
   0 -14   5   56.99    1.50
   0 -14  -5   56.19    1.80
   0 -14  -5   56.19    1.70
   0 -14   5   53.89    1.80
   0 -14   5   56.79    1.60
   0 -14   5   58.29    1.50
   0  14  -5   57.09    2.10
   0  14   5   57.69    2.00
   2 -14   5   17.20    0.60
   2 -14   5   17.50    0.70
   2 -14   5   16.70    0.90
  -2 -14  -5   16.80    0.80
   2 -14   5   17.00    0.70
   2 -14   5   16.10    0.90
   2 -14   5   16.70    0.70
   2 -14   5   17.30    0.70
  -2 -14  -5   16.70    0.60
   2  14   5   17.40    0.70
   4 -14   5    2.50    0.60
   4 -14   5    2.80    0.30
   4 -14   5    2.60    0.40
  -4 -14  -5    2.00    0.30
   4 -14   5    2.60    0.60
   4 -14   5    2.70    0.40
   4 -14   5    2.30    0.30
  -4  14  -5    2.60    0.30
   4  14   5    2.10    0.50
   6 -14   5    0.30    0.10
  -6  14  -5    0.20    0.10
   5 -15  -5    6.90    0.50
   5 -15  -5    5.90    0.30
  -5  15   5    5.30    0.60
  -5  15   5    6.20    0.40
   3 -15  -5    2.30    0.40
   3 -15  -5    1.70    0.30
   3 -15  -5    2.00    0.50
   3 -15  -5    2.40    0.30
  -3  15   5    2.00    0.40
  -3  15   5    4.10    0.90
  -1 -15   5   11.90    0.90
   1 -15  -5   12.00    0.50
  -1 -15   5   11.50    0.50
  -1 -15   5   12.10    0.60
   1 -15  -5   10.90    0.60
  -1 -15   5   11.80    0.90
  -1 -15   5   11.20    0.60
   1 -15  -5   11.50    0.50
   1 -15  -5   11.20    0.80
  -1 -15   5   11.30    0.50
  -1  15   5    9.40    1.10
  -1 -15  -5    4.90    0.50
  -1 -15  -5    5.10    0.40
   1 -15   5    5.50    0.80
  -1 -15  -5    5.10    0.40
   1 -15   5    5.70    0.50
   1 -15   5    5.40    0.40
   1 -15   5    5.30    0.40
   1 -15   5    5.40    0.60
   3 -15   5    2.10    0.30
  -3 -15  -5    1.70    0.30
   3 -15   5    2.20    0.70
   3 -15   5    2.10    0.30
   3 -15   5    1.20    0.40
   3 -15   5    1.80    0.30
   3  15   5    3.10    0.80
   5 -15   5    1.40    0.40
  -5 -15  -5    1.30    0.20
  -5  15  -5    0.90    0.20
   4 -16  -5    0.30    0.20
   4 -16  -5    0.20    0.20
   4 -16  -5    0.10    0.20
  -4  16   5    0.00    0.40
   2 -16  -5    1.70    0.50
   2 -16  -5    1.60    0.30
   2 -16  -5    1.70    0.40
   2 -16  -5    1.60    0.30
   0 -16  -5    5.30    0.30
   0 -16   5    5.70    0.40
   0 -16   5    5.00    0.70
   0 -16   5    5.70    0.40
   0 -16  -5    5.10    0.40
   0 -16   5    4.60    0.60
   0 -16   5    5.30    0.40
   0 -16   5    5.30    0.80
   0 -16  -5    5.30    0.50
   0  16  -5    6.50    1.20
   0  16   5    7.40    1.30
   2 -16   5    0.00    0.20
   2 -16   5    0.30    0.20
   2 -16   5    0.40    0.40
   2 -16   5    0.00    0.60
   2 -16   5    0.00    0.20
   2 -16   5    0.40    0.20
  -2 -16  -5    0.00    0.20
  -4 -16  -5    0.90    0.20
   4 -16   5    1.70    0.30
   4 -16   5    0.60    0.20
   4 -16   5    1.50    0.30
  -4  16  -5    0.80    0.20
  -4  16  -5    0.90    0.20
   3 -17  -5    0.00    0.20
   3 -17  -5    0.10    0.20
   3 -17  -5    0.00    0.10
  -3  17   5   -0.50    0.40
  -1 -17   5    0.20    0.40
  -1 -17   5    0.40    0.70
   1 -17  -5    0.10    0.20
   1 -17  -5    0.10    0.10
   1 -17  -5    0.50    0.20
  -1 -17   5    0.40    0.20
  -1  17   5    0.50    0.50
  -1 -17  -5    1.10    0.20
  -1 -17  -5    0.20    0.20
   1 -17   5    1.50    0.70
   1 -17   5    0.40    0.20
   1 -17   5    0.40    0.20
   1 -17   5    0.10    0.20
   1 -17   5    0.30    0.50
   1  17   5    0.90    0.30
  -3 -17  -5    4.10    0.30
   3 -17   5    4.00    0.40
   3 -17   5    4.20    0.30
   3 -17   5    3.60    0.30
  -3  17  -5    3.10    0.40
   2 -18  -5    2.00    0.30
   2 -18  -5    1.70    0.20
  -2  18   5    4.50    1.10
   0 -18   5    0.60    0.20
   0 -18  -5    0.70    0.20
   0 -18  -5    1.00    0.20
   0 -18  -5    0.60    0.20
  -2 -18  -5    0.20    0.10
   2 -18   5    0.20    0.20
   1 -19  -5    0.30    0.10
  -8   0   6    4.60    0.40
  -8   0   6    4.30    0.40
  -8   0   6    3.70    0.60
  -6   0   6    0.70    0.20
  -6   0   6    0.80    0.40
  -6   0   6    0.80    0.20
  -4   0   6    3.90    0.40
  -4   0   6    3.70    0.40
  -4   0   6    5.40    0.80
  -4   0   6    3.80    0.30
  -4   0   6    3.30    0.30
  -2   0   6  835.02   19.90
  -2   0   6  887.31   19.90
   0   0   6   80.39    2.00
   0   0   6   79.79    2.00
   2   0   6   76.79    2.00
   2   0   6   75.49    1.90
   2   0   6   78.29    1.90
   2   0   6   78.79    1.90
  -4   0  -6    0.80    0.20
   4   0   6    0.40    0.20
   4   0   6    0.60    0.20
   6   0   6    7.90    0.40
  -6   0  -6    7.40    1.00
  -6   0  -6    7.60    0.40
  -8   0  -6    0.10    0.20
  -9  -1   6    2.10    0.30
  -9  -1   6    2.00    0.30
  -9   1   6    2.80    0.30
  -9   1   6    2.40    0.40
   7  -1  -6    0.20    0.40
  -7  -1   6   -0.10    0.20
  -7  -1   6    0.30    0.20
  -7  -1   6    0.00    0.20
  -7   1   6   -0.30    0.20
  -7   1   6   -0.10    0.20
  -7   1   6    0.10    0.20
  -5  -1   6    0.60    0.20
  -5  -1   6   -0.40    0.30
  -5  -1   6   -0.20    0.20
  -5  -1   6    0.30    0.40
  -5  -1   6    0.00    0.20
  -5   1   6    0.30    0.20
  -5   1   6    0.30    0.30
  -5   1   6    0.00    0.30
  -5   1   6    0.20    0.30
  -5   1   6    0.40    0.60
  -5   1   6    0.40    0.20
  -3  -1   6   40.50    1.10
  -3  -1   6   41.90    1.10
  -3  -1   6   42.70    1.10
  -3   1   6   41.90    1.10
  -3   1   6   39.90    1.10
  -3   1   6   40.80    1.20
  -1  -1   6   98.79    2.30
  -1  -1   6   98.79    2.30
  -1   1   6   89.29    2.30
  -1   1   6   90.39    2.30
   1  -1   6    4.40    0.20
   1  -1   6    4.10    0.30
   1  -1   6    4.60    0.30
   1   1   6    4.70    0.20
   1   1   6    4.20    0.30
   1   1   6    4.50    0.30
  -3  -1  -6  120.49    3.00
   3  -1   6  115.69    2.90
   3  -1   6  126.19    2.90
   3  -1   6  127.39    3.10
   3  -1   6  119.79    3.00
   3   1   6  127.19    3.00
   3   1   6  123.29    3.10
  -3   1  -6  124.79    3.00
   5  -1   6    5.20    0.30
  -5  -1  -6    4.80    0.40
   5  -1   6    6.40    0.70
   5   1   6    4.60    0.30
  -5   1  -6    5.10    0.60
  -5   1  -6    4.50    0.40
   5   1   6    4.50    0.70
   7  -1   6   10.80    0.50
  -7  -1  -6   10.50    0.60
  -7   1  -6   11.10    0.50
  -7   1  -6   10.10    0.70
   7   1   6   10.50    0.50
   9  -1   6    0.20    0.10
   9   1   6    0.10    0.10
  -8  -2   6    3.20    0.40
  -8  -2   6    3.30    0.30
  -8   2   6    3.40    0.40
  -8   2   6    3.40    0.40
   6  -2  -6    3.40    0.60
  -6  -2   6    2.80    0.40
  -6  -2   6    3.00    0.30
  -6  -2   6    2.90    0.50
  -6   2   6    3.80    0.30
  -6   2   6    3.00    0.40
  -6   2   6    2.80    0.40
  -4  -2   6  154.78    3.70
  -4  -2   6  152.38    3.70
  -4  -2   6  152.68    3.60
  -4  -2   6  149.49    3.60
  -4   2   6  144.29    3.80
  -4   2   6  143.39    3.60
  -4   2   6  145.99    3.70
  -4   2   6  147.69    3.70
  -4   2   6  151.48    3.60
  -2  -2   6  120.99    2.90
  -2  -2   6  119.99    2.90
  -2   2   6  120.29    2.90
  -2   2   6  120.09    2.90
   0  -2   6  212.98    5.10
   0  -2   6  230.88    5.10
   0   2   6  214.38    5.10
   0   2   6  209.28    5.10
   2  -2   6   45.20    1.20
   2  -2   6   43.90    1.20
   2  -2   6   43.60    1.10
   2  -2   6   45.10    1.20
   2  -2   6   44.20    1.10
   2   2   6   44.20    1.10
   2   2   6   41.80    1.10
   2   2   6   46.10    1.20
   4  -2   6    4.10    0.50
  -4  -2  -6    5.00    0.30
   4  -2   6    4.10    0.30
  -4  -2  -6    4.40    0.40
   4   2   6    4.30    0.30
  -4   2  -6    4.50    0.30
   4   2   6    4.20    0.50
   6  -2   6   20.70    0.80
  -6  -2  -6   20.00    0.70
   6  -2   6   19.30    0.70
   6   2   6   19.50    0.70
  -6   2  -6   19.90    0.70
  -6   2  -6   20.20    0.80
  -8  -2  -6   20.80    0.70
   8  -2   6   20.80    0.70
   8   2   6   20.50    0.70
  -8   2  -6   20.70    0.70
  -9  -3   6    2.40    0.30
  -9  -3   6    2.40    0.40
  -9   3   6    2.80    0.30
  -7  -3   6    9.30    0.70
   7  -3  -6   12.30    0.60
  -7  -3   6   11.80    0.60
  -7   3   6   11.80    0.50
  -7   3   6   13.10    0.60
  -7   3   6   12.20    0.60
  -5  -3   6   41.30    1.10
  -5  -3   6   40.50    1.10
  -5  -3   6   40.90    1.20
   5  -3  -6   39.00    1.30
  -5   3   6   41.50    1.20
  -5   3   6   41.70    1.40
  -5   3   6   41.50    1.40
  -5   3   6   41.10    1.10
  -5   3   6   42.10    1.20
  -5   3   6   40.30    1.30
  -3  -3   6   66.39    1.70
  -3  -3   6   62.79    1.60
  -3  -3   6   65.89    1.60
  -3  -3   6   68.29    1.70
  -3   3   6   64.69    1.70
  -3   3   6   67.79    1.60
  -3   3   6   63.49    1.70
  -3   3   6   62.39    1.80
   1  -3  -6   98.19    2.50
  -1  -3   6   99.19    2.50
  -1  -3   6  106.89    2.50
  -1   3   6   98.49    2.50
  -1   3   6  102.49    2.50
   1  -3   6   17.60    0.60
   1  -3   6   17.70    0.50
   1  -3   6   16.70    0.60
   1  -3   6   17.50    0.60
  -1  -3  -6   17.80    0.50
   1   3   6   18.70    0.60
   1   3   6   17.30    0.50
   1   3   6   16.90    0.50
   3  -3   6   65.49    1.60
  -3  -3  -6   65.89    1.70
   3  -3   6   64.39    1.60
   3  -3   6   63.49    1.70
   3  -3   6   66.39    1.70
   3  -3   6   65.29    1.60
   3   3   6   58.09    1.70
   3   3   6   65.79    1.60
  -3   3  -6   64.39    1.60
  -5  -3  -6    9.50    0.50
  -5  -3  -6    9.60    0.50
   5  -3   6    8.60    0.70
   5  -3   6    9.00    0.40
   5  -3   6    9.20    0.50
   5   3   6    9.30    0.90
  -5   3  -6    9.50    0.50
   5   3   6    9.40    0.50
  -5   3  -6    8.90    0.70
  -7  -3  -6   18.70    0.70
   7  -3   6   17.50    0.70
   7  -3   6   19.20    0.70
  -7   3  -6   18.70    0.70
  -7   3  -6   18.80    0.70
   9  -3   6    0.10    0.10
   9   3   6    0.00    0.10
  -8  -4   6    0.30    0.20
   8  -4  -6   -0.10    0.20
  -8  -4   6    0.10    0.20
  -8   4   6    0.00    0.20
  -8   4   6   -0.30    0.20
   6  -4  -6   11.40    0.60
  -6  -4   6   10.50    0.50
  -6  -4   6   11.30    0.60
  -6  -4   6   10.80    0.60
  -6   4   6   11.80    1.20
  -6   4   6    9.70    1.10
  -6   4   6   11.40    0.60
  -6   4   6   10.60    0.50
  -6   4   6   11.80    0.90
  -6   4   6   11.10    0.60
  -4  -4   6   17.80    0.70
  -4  -4   6   17.00    0.60
  -4  -4   6   16.10    0.50
  -4  -4   6   16.10    0.70
  -4   4   6   15.50    0.80
  -4   4   6   15.30    0.70
  -4   4   6   16.10    0.50
  -4   4   6   15.80    0.70
   2  -4  -6    7.60    0.50
  -2  -4   6    7.00    0.30
  -2  -4   6    6.80    0.40
  -2  -4   6    7.30    0.40
  -2   4   6    6.90    0.30
  -2   4   6    7.40    0.40
  -2   4   6    7.00    0.40
   0  -4   6   33.30    0.90
   0  -4   6   34.40    0.90
   0  -4  -6   32.40    1.00
   0  -4   6   33.30    0.90
   0  -4   6   33.60    0.90
   0   4   6   30.70    1.00
   0   4   6   33.20    0.90
   2  -4   6    0.10    0.20
   2  -4   6    0.20    0.20
   2  -4   6   -0.10    0.10
   2  -4   6    0.00    0.10
   2  -4   6    0.10    0.10
   2  -4   6    0.10    0.10
   2   4   6    0.00    0.20
   4  -4   6    2.80    0.30
  -4  -4  -6    2.10    0.40
  -4  -4  -6    2.70    0.40
   4  -4   6    3.00    0.50
   4  -4   6    2.60    0.40
   4  -4   6    2.50    0.20
  -4   4  -6    3.80    0.60
  -4   4  -6    2.80    0.30
   4   4   6    3.30    0.30
   4   4   6    3.40    0.50
   6  -4   6   35.10    1.10
  -6  -4  -6   34.40    1.10
   6  -4   6   34.20    1.00
   6  -4   6   34.40    1.40
  -6   4  -6   33.50    1.10
  -6   4  -6   35.20    1.10
   8  -4   6   19.00    0.60
  -8   4  -6   19.40    0.70
  -8   4  -6   18.00    0.90
   8   4   6   19.00    0.70
  -9  -5   6    0.70    0.20
  -9   5   6    0.90    0.30
  -7  -5   6   -0.20    0.20
   7  -5  -6    0.00    0.30
  -7  -5   6    0.10    0.20
  -7   5   6    0.00    0.20
  -7   5   6    0.20    0.20
  -5  -5   6    1.50    0.40
  -5  -5   6    1.50    0.30
   5  -5  -6    1.20    0.30
  -5  -5   6    1.20    0.30
  -5   5   6    1.00    0.20
  -5   5   6    1.30    0.40
  -5   5   6    1.10    0.30
  -5   5   6    1.70    0.50
  -5   5   6    0.80    0.40
  -3  -5   6   22.50    0.70
  -3  -5   6   21.60    0.80
  -3  -5   6   21.90    0.70
  -3  -5   6   22.30    0.70
   3  -5  -6   22.40    0.80
   3  -5  -6   21.00    0.70
  -3   5   6   21.90    0.80
  -3   5   6   21.10    0.80
  -3   5   6   22.30    0.70
  -1  -5   6   -0.10    0.10
  -1  -5   6    0.10    0.10
  -1  -5   6   -0.10    0.20
  -1  -5   6    0.20    0.10
  -1  -5   6   -0.20    0.10
   1  -5  -6    0.40    0.10
   1  -5  -6   -0.10    0.20
   1  -5  -6    0.10    0.10
  -1   5   6    0.10    0.20
  -1   5   6    0.10    0.10
   1  -5   6   64.09    1.70
  -1  -5  -6   63.59    1.60
   1  -5   6   64.09    1.60
   1  -5   6   58.49    1.70
   1  -5   6   59.59    1.70
   1  -5   6   64.09    1.60
   1  -5   6   62.99    1.60
   1   5   6   65.29    1.60
   1   5   6   65.69    1.60
   3  -5   6    2.10    0.40
   3  -5   6    2.10    0.40
   3  -5   6    2.10    0.40
  -3  -5  -6    2.00    0.30
   3  -5   6    2.20    0.20
   3  -5   6    1.60    0.30
   3  -5   6    1.60    0.20
   3   5   6    1.70    0.40
  -3   5  -6    2.00    0.30
  -5  -5  -6    0.20    0.20
  -5  -5  -6   -0.10    0.20
   5  -5   6    0.00    0.20
   5  -5   6    0.20    0.20
   5  -5   6    0.30    0.40
  -5   5  -6    0.40    0.20
  -5   5  -6    0.00    0.20
   5   5   6    0.20    0.20
   5   5   6   -0.50    0.50
   7  -5   6    0.10    0.20
  -7  -5  -6    0.40    0.20
   7  -5   6   -0.10    0.30
  -7   5  -6    0.20    0.20
  -7   5  -6    0.00    0.20
  -8  -6   6    2.40    0.30
  -8  -6   6    2.70    0.50
   8  -6  -6    1.60    0.30
  -8   6   6    1.70    0.30
  -8   6   6    2.00    0.50
  -6  -6   6    6.80    0.50
   6  -6  -6    6.00    0.50
  -6  -6   6    6.90    0.40
  -6   6   6    6.00    0.40
  -6   6   6    8.00    0.80
  -6   6   6    8.00    0.90
  -6   6   6    6.70    0.50
  -6   6   6    5.30    1.30
   4  -6  -6   53.79    1.60
  -4  -6   6   53.89    1.60
  -4  -6   6   55.59    1.70
  -4  -6   6   52.69    1.40
  -4  -6   6   53.19    1.40
  -4  -6   6   52.09    1.50
   4  -6  -6   51.79    1.50
   4  -6  -6   53.69    1.40
  -4   6   6   52.49    1.50
  -4   6   6   54.09    1.60
  -4   6   6   55.29    1.90
  -4   6   6   54.99    1.40
  -2  -6   6   13.40    0.50
  -2  -6   6   13.00    0.70
  -2  -6   6   13.50    0.50
   2  -6  -6   13.40    0.50
  -2  -6   6   13.50    0.50
  -2  -6   6   12.70    0.80
   2  -6  -6   13.30    0.40
   2  -6  -6   14.10    0.60
  -2  -6   6   13.10    0.50
  -2  -6   6   13.60    0.50
  -2   6   6   12.50    0.60
  -2   6   6   13.40    0.60
  -2   6   6   14.00    0.50
   0  -6   6    5.60    0.60
   0  -6   6    6.20    0.30
   0  -6  -6    6.20    0.30
   0  -6  -6    6.30    0.40
   0  -6   6    6.10    0.40
   0  -6   6    5.70    0.30
   0  -6   6    6.50    0.30
   0  -6   6    6.00    0.40
   0  -6   6    6.20    0.30
   0   6   6    6.10    0.40
   0   6   6    6.30    0.40
   2  -6   6   22.40    0.80
   2  -6   6   23.10    0.80
   2  -6   6   21.60    0.70
   2  -6   6   20.40    0.60
   2  -6   6   21.90    0.90
   2  -6   6   22.20    0.70
   2  -6   6   21.50    0.80
  -2  -6  -6   23.00    0.70
   2   6   6   22.10    0.70
   4  -6   6    9.70    0.50
   4  -6   6    9.60    0.50
   4  -6   6   10.20    0.80
  -4  -6  -6   10.20    0.50
   4  -6   6    9.30    0.60
   4  -6   6   10.40    0.80
   4  -6   6    9.20    0.40
  -4  -6  -6    9.50    0.50
   4  -6   6    9.00    0.40
   4   6   6    9.20    0.70
   4   6   6    9.40    0.40
  -4   6  -6    9.70    0.60
  -4   6  -6    9.70    0.80
   6  -6   6   20.30    0.70
  -6  -6  -6   19.20    0.80
  -6  -6  -6   20.70    0.80
   6  -6   6   19.80    0.80
   6  -6   6   19.00    1.10
  -6   6  -6   20.70    0.80
  -6   6  -6   20.70    0.80
  -6   6  -6   20.30    0.80
   6   6   6   19.70    0.80
   8  -6   6   23.10    0.70
  -8  -6  -6   21.90    0.70
   8   6   6   21.90    0.70
  -8   6  -6   21.30    0.70
  -8   6  -6   22.00    0.70
  -9   7   6    0.50    0.10
  -7  -7   6    8.00    0.50
   7  -7  -6    7.30    0.50
  -7   7   6    7.60    0.50
  -7   7   6    8.10    0.40
  -5  -7   6    3.20    0.40
  -5  -7   6    3.50    0.30
  -5  -7   6    3.00    0.80
  -5   7   6    3.70    0.60
  -5   7   6    3.10    0.30
  -5   7   6    3.70    0.80
  -5   7   6    3.60    0.70
  -5   7   6    2.90    0.60
   3  -7  -6    7.10    0.50
  -3  -7   6    7.20    0.40
   3  -7  -6    6.70    0.60
  -3  -7   6    6.10    0.90
  -3  -7   6    7.20    0.50
   3  -7  -6    6.90    0.40
   3  -7  -6    7.50    0.40
  -3  -7   6    7.30    0.50
  -3   7   6    6.80    0.40
  -3   7   6    6.90    0.50
  -3   7   6    7.20    0.50
  -1  -7   6    3.60    0.20
  -1  -7   6    2.80    0.50
   1  -7  -6    3.10    0.20
  -1  -7   6    3.30    0.30
   1  -7  -6    2.80    0.40
   1  -7  -6    3.10    0.20
  -1  -7   6    3.00    0.30
  -1  -7   6    2.70    0.30
  -1  -7   6    2.80    0.30
  -1  -7   6    3.10    0.40
  -1  -7   6    3.20    0.30
  -1   7   6    3.30    0.30
  -1   7   6    3.50    0.30
  -1   7   6    3.00    0.40
   1  -7   6  110.39    2.50
  -1  -7  -6  105.29    2.50
  -1  -7  -6  100.79    2.70
   1  -7   6  106.39    2.70
   1  -7   6  106.99    2.60
   1  -7   6  106.79    2.70
   1  -7   6  104.99    2.60
   1  -7   6  100.79    2.50
   1  -7   6   99.99    2.70
   1  -7   6   99.49    2.70
   1   7   6  106.29    2.60
   1   7   6  108.09    2.60
   3  -7   6   -0.10    0.30
   3  -7   6    0.10    0.30
   3  -7   6   -0.10    0.30
   3  -7   6   -0.50    0.20
   3  -7   6    0.20    0.20
  -3  -7  -6    0.10    0.20
   3  -7   6    0.20    0.20
   3  -7   6   -0.30    0.40
   3  -7   6   -0.10    0.10
   3  -7   6   -0.10    0.10
   3   7   6   -0.10    0.30
   5  -7   6   13.50    0.80
   5  -7   6   13.20    0.60
  -5  -7  -6   12.00    0.60
  -5  -7  -6   11.40    0.60
   5  -7   6   13.30    0.50
  -5   7  -6   13.30    0.60
  -5   7  -6   12.60    0.60
   5   7   6   12.70    0.60
   7  -7   6   17.80    0.70
  -7  -7  -6   16.30    0.70
   7  -7   6   17.40    0.60
  -7   7  -6   16.80    0.70
  -7   7  -6   16.40    0.60
  -8  -8   6    0.20    0.20
   8  -8  -6    0.30    0.20
  -8   8   6    0.00    0.20
  -8   8   6    0.00    0.20
   6  -8  -6    1.80    0.40
  -6  -8   6    2.50    0.40
  -6  -8   6    2.60    0.50
  -6   8   6    3.20    0.80
  -6   8   6    1.70    0.40
  -6   8   6    2.10    0.90
  -6   8   6    0.80    1.00
  -6   8   6    1.50    0.30
  -4  -8   6    1.60    0.30
   4  -8  -6    1.20    0.30
   4  -8  -6    1.50    0.50
   4  -8  -6    1.30    0.30
   4  -8  -6    1.60    0.40
  -4  -8   6    2.00    0.40
  -4  -8   6    1.70    0.50
  -4   8   6    1.20    0.30
  -4   8   6    0.60    0.30
  -4   8   6    1.10    0.40
  -4   8   6    1.40    0.30
  -2  -8   6  125.79    3.00
  -2  -8   6  122.69    3.10
  -2  -8   6  141.39    3.20
   2  -8  -6  117.69    3.10
  -2  -8   6  123.79    3.00
  -2  -8   6  121.49    3.10
   2  -8  -6  119.69    3.10
   2  -8  -6  122.29    3.00
  -2  -8   6  125.39    3.00
   2  -8  -6  119.19    3.10
  -2  -8   6  121.29    3.10
  -2  -8   6  124.59    3.20
  -2   8   6  125.79    3.20
  -2   8   6  122.19    3.00
  -2   8   6  125.39    3.20
   0  -8   6    9.00    0.50
   0  -8   6    8.60    0.40
   0  -8   6    8.80    0.40
   0  -8   6    8.60    0.50
   0  -8   6    8.20    0.50
   0  -8  -6    8.90    0.40
   0  -8   6    8.70    0.40
   0  -8  -6    8.60    0.50
   0  -8  -6    8.80    0.40
   0  -8   6    8.80    0.60
   0   8   6    8.80    0.50
   0   8   6    8.70    0.50
  -2  -8  -6   23.40    0.70
   2  -8   6   23.00    0.90
   2  -8   6   23.00    0.90
   2  -8   6   22.50    0.80
   2  -8   6   23.10    0.90
   2  -8   6   23.40    0.70
   2  -8   6   21.50    0.90
  -2  -8  -6   22.10    0.80
   2  -8   6   22.90    0.80
   2  -8   6   22.90    0.70
   2  -8   6   22.90    0.70
   4  -8   6    4.20    0.70
   4  -8   6    3.30    0.60
   4  -8   6    3.50    0.40
   4  -8   6    3.90    0.40
   4  -8   6    3.30    0.30
   4  -8   6    3.20    0.50
  -4  -8  -6    3.70    0.40
   4  -8   6    3.20    0.30
  -4   8  -6    3.40    0.40
  -4   8  -6    3.40    0.80
   4   8   6    4.70    0.70
   6  -8   6    3.40    0.30
   6  -8   6    3.10    0.40
   6  -8   6    3.70    0.90
  -6  -8  -6    3.00    0.40
  -6  -8  -6    2.20    0.50
  -6   8  -6    3.00    0.40
  -6   8  -6    3.50    0.50
  -6   8  -6    3.50    0.50
   8  -8   6    3.40    0.20
  -8   8  -6    3.00    0.30
   8   8   6    3.40    0.30
   7  -9  -6   10.30    0.50
  -7  -9   6   11.00    0.50
  -7   9   6   13.10    1.10
  -7   9   6   11.10    0.50
  -7   9   6   10.80    0.50
  -5  -9   6    6.90    0.40
  -5  -9   6    6.10    0.60
   5  -9  -6    5.90    0.70
   5  -9  -6    6.30    0.40
  -5   9   6    7.20    1.00
  -5   9   6    7.10    0.80
  -5   9   6    6.10    0.50
  -5   9   6    7.20    0.70
  -3  -9   6   27.90    1.10
  -3  -9   6   30.10    0.90
  -3  -9   6   30.60    0.90
   3  -9  -6   28.70    0.90
   3  -9  -6   30.30    0.90
   3  -9  -6   30.80    1.10
   3  -9  -6   30.60    1.00
  -3  -9   6   27.00    1.20
   3  -9  -6   30.10    0.90
  -3  -9   6   29.80    1.00
  -3   9   6   27.90    1.20
  -3   9   6   29.70    1.20
  -3   9   6   30.60    0.90
   1  -9  -6   76.79    1.90
  -1  -9   6   78.89    1.90
  -1  -9   6   77.49    2.10
   1  -9  -6   72.79    1.90
  -1  -9   6   76.39    2.10
  -1  -9   6   72.39    2.00
  -1  -9   6   74.09    2.10
  -1  -9   6   74.39    2.00
  -1  -9   6   78.39    1.90
   1  -9  -6   75.79    2.00
   1  -9  -6   75.79    2.10
  -1  -9   6   77.89    1.90
   1  -9  -6   77.29    2.00
  -1  -9   6   73.89    2.10
  -1  -9   6   76.89    1.90
  -1   9   6   78.79    2.10
  -1   9   6   75.79    2.10
  -1   9   6   77.29    1.90
   1  -9   6   49.50    1.30
   1  -9   6   49.40    1.30
   1  -9   6   49.40    1.30
   1  -9   6   48.50    1.50
   1  -9   6   47.30    1.40
  -1  -9  -6   46.40    1.50
  -1  -9  -6   49.50    1.40
   1  -9   6   51.69    1.50
  -1  -9  -6   46.50    1.60
  -1  -9  -6   51.79    1.30
   1  -9   6   49.90    1.50
   1  -9   6   50.69    1.40
   1   9   6   50.29    1.50
   1   9   6   50.29    1.50
   3  -9   6   61.89    1.60
   3  -9   6   59.49    2.00
   3  -9   6   61.19    1.60
   3  -9   6   62.69    1.70
   3  -9   6   61.59    1.70
  -3  -9  -6   59.89    1.70
   3  -9   6   60.79    1.60
   3  -9   6   61.19    1.70
   3  -9   6   60.29    1.80
  -3   9  -6   59.39    1.60
  -5  -9  -6    0.60    0.20
   5  -9   6    0.70    0.40
   5  -9   6    0.50    0.20
   5  -9   6    0.60    0.40
   5  -9   6    0.40    0.50
   5  -9   6    0.40    0.20
   5  -9   6    0.30    0.30
  -5   9  -6    0.60    0.30
   5   9   6    0.40    0.30
  -5   9  -6    0.40    0.20
   7  -9   6    1.60    0.60
   7  -9   6    1.60    0.20
  -7   9  -6    1.70    0.30
   8 -10  -6    2.90    0.30
  -8  10   6    3.20    0.30
   6 -10  -6    2.20    0.40
  -6 -10   6    2.20    0.30
  -6  10   6    2.40    0.40
  -6  10   6    2.40    0.70
  -6  10   6    3.80    0.70
  -6  10   6    2.80    0.40
   4 -10  -6    3.30    0.70
   4 -10  -6    3.50    0.30
  -4 -10   6    3.20    0.50
   4 -10  -6    2.60    0.50
   4 -10  -6    3.50    0.40
  -4 -10   6    3.40    0.40
  -4  10   6    3.80    0.80
  -4  10   6    3.40    0.40
  -4  10   6    2.60    0.60
  -4  10   6    4.50    0.60
  -2 -10   6   69.09    2.00
  -2 -10   6   69.59    2.00
   2 -10  -6   69.99    1.80
  -2 -10   6   69.89    1.80
   2 -10  -6   66.89    1.80
   2 -10  -6   70.19    2.00
   2 -10  -6   69.89    1.80
  -2 -10   6   71.09    1.80
  -2 -10   6   69.39    1.90
  -2 -10   6   69.39    2.00
  -2 -10   6   68.29    1.80
  -2 -10   6   67.09    2.00
  -2 -10   6   67.09    1.90
   2 -10  -6   69.89    1.90
  -2 -10   6   71.59    1.80
  -2  10   6   71.49    1.80
  -2  10   6   68.69    2.00
  -2  10   6   72.29    2.10
   0 -10  -6    1.20    0.30
   0 -10   6    1.20    0.30
   0 -10   6    1.70    0.40
   0 -10   6    1.00    0.40
   0 -10   6    0.60    0.10
   0 -10  -6    1.20    0.30
   0 -10   6    1.50    0.40
   0 -10   6    0.70    0.20
   0 -10   6    1.00    0.30
   0 -10   6    1.30    0.30
   0 -10   6    1.30    0.20
   0 -10  -6    1.50    0.40
   0 -10  -6    1.30    0.20
   0  10   6    1.10    0.40
   0  10   6    0.90    0.40
   2 -10   6    1.50    0.40
   2 -10   6    2.20    0.60
   2 -10   6    1.90    0.30
   2 -10   6    1.70    0.30
   2 -10   6    2.40    0.30
   2 -10   6    3.10    0.40
   2 -10   6    2.30    0.50
   2 -10   6    1.90    0.50
  -2 -10  -6    1.90    0.40
  -2 -10  -6    1.90    0.40
  -2 -10  -6    1.60    0.30
   2 -10   6    1.80    0.50
  -2  10  -6    2.50    0.50
   4 -10   6   42.30    1.20
   4 -10   6   43.40    1.20
   4 -10   6   43.70    1.40
  -4 -10  -6   43.20    1.30
   4 -10   6   42.90    1.30
   4 -10   6   43.90    1.20
   4 -10   6   45.10    1.50
  -4  10  -6   42.70    1.80
  -4  10  -6   41.30    1.20
   4  10   6   41.30    1.50
   6 -10   6   15.00    0.60
   6 -10   6   16.30    0.60
  -6 -10  -6   15.60    0.60
   6 -10   6   14.30    1.20
  -6  10  -6   15.40    0.60
  -6  10  -6   15.10    0.60
   7 -11  -6   19.70    0.60
  -7 -11   6   20.20    0.70
  -7  11   6   19.90    0.70
  -7  11   6   19.60    0.70
  -7  11   6   21.40    1.20
   5 -11  -6    1.10    0.30
  -5 -11   6    1.70    0.40
   5 -11  -6    2.00    0.50
   5 -11  -6    1.50    0.30
  -5  11   6    1.70    0.50
  -5  11   6    3.50    0.80
  -5  11   6    1.80    0.30
  -5  11   6    1.70    0.50
   3 -11  -6    3.50    0.50
   3 -11  -6    3.40    0.30
  -3 -11   6    3.10    0.40
   3 -11  -6    3.60    0.60
  -3 -11   6    2.70    0.40
   3 -11  -6    3.30    0.40
  -3 -11   6    4.80    0.50
  -3  11   6    3.90    0.80
  -3  11   6    2.80    0.50
  -3  11   6    3.00    0.40
   1 -11  -6   12.60    0.60
  -1 -11   6   13.50    0.80
   1 -11  -6   13.50    0.70
  -1 -11   6   13.40    0.60
  -1 -11   6   12.70    0.50
  -1 -11   6   12.00    0.50
  -1 -11   6   13.40    0.70
  -1 -11   6   13.10    0.50
   1 -11  -6   13.20    0.50
  -1 -11   6   12.80    0.70
   1 -11  -6   12.40    0.60
   1 -11  -6   12.10    0.50
  -1 -11   6   12.60    0.70
  -1 -11   6   13.00    0.70
  -1  11   6   14.20    0.90
  -1  11   6   12.40    0.80
  -1  11   6   12.40    0.60
   1 -11   6   18.50    0.60
   1 -11   6   17.30    0.80
  -1 -11  -6   17.70    0.90
   1 -11   6   18.50    0.60
  -1 -11  -6   17.80    0.80
  -1 -11  -6   17.40    0.60
   1 -11   6   17.40    0.70
   1 -11   6   19.00    0.90
   1 -11   6   17.40    0.80
   1 -11   6   17.20    0.70
  -1 -11  -6   18.10    0.70
   1 -11   6   17.80    0.60
   1 -11   6   18.50    0.90
   1  11   6   17.00    1.00
   1  11   6   19.10    1.20
  -3 -11  -6   47.40    1.40
   3 -11   6   47.00    1.60
   3 -11   6   49.99    1.40
   3 -11   6   48.50    1.60
   3 -11   6   46.70    1.40
   3 -11   6   48.00    1.30
  -3  11  -6   48.30    1.70
   5 -11   6    2.70    0.50
   5 -11   6    2.90    0.30
  -5 -11  -6    2.60    0.30
   5 -11   6    2.50    0.50
   5 -11   6    2.00    0.50
   5 -11   6    2.30    0.50
   5 -11   6    2.20    0.30
  -5  11  -6    2.40    0.30
   5  11   6    2.30    0.40
   7 -11   6    1.50    0.30
  -7  11  -6    1.20    0.20
  -6 -12   6    9.40    0.70
   6 -12  -6    8.80    0.40
  -6  12   6    9.30    0.50
  -6  12   6    8.20    0.80
  -6  12   6    7.90    0.50
  -4 -12   6    0.70    0.30
   4 -12  -6    0.50    0.20
   4 -12  -6    0.40    0.50
   4 -12  -6    0.30    0.30
   4 -12  -6    0.30    0.20
  -4  12   6    0.50    0.70
  -4  12   6   -0.10    0.20
  -4  12   6    0.90    0.50
   2 -12  -6   57.99    1.50
  -2 -12   6   58.79    1.50
  -2 -12   6   55.99    1.60
  -2 -12   6   57.49    1.70
  -2 -12   6   57.29    1.60
  -2 -12   6   55.99    1.50
   2 -12  -6   57.79    1.70
  -2 -12   6   58.79    1.60
  -2 -12   6   56.69    1.80
   2 -12  -6   57.79    1.60
   2 -12  -6   57.29    1.80
  -2 -12   6   57.89    1.80
  -2 -12   6   57.69    1.80
  -2  12   6   56.99    1.60
  -2  12   6   57.99    2.00
  -2  12   6   58.19    1.90
   0 -12   6  125.19    3.10
   0 -12  -6  128.39    3.10
   0 -12   6  128.49    3.40
   0 -12   6  124.09    3.10
   0 -12   6  124.19    3.30
   0 -12   6  124.19    3.30
   0 -12   6  123.89    3.20
   0 -12  -6  117.79    3.30
   0 -12  -6  126.09    3.10
   0 -12   6  124.49    3.10
   0 -12   6  126.19    3.10
   0 -12  -6  127.39    3.20
   0  12   6  122.99    3.40
   0  12   6  124.19    3.30
  -2 -12  -6    5.60    0.50
   2 -12   6    5.90    0.40
   2 -12   6    4.60    0.70
  -2 -12  -6    6.90    0.70
   2 -12   6    5.30    0.50
   2 -12   6    5.90    0.50
   2 -12   6    5.20    0.40
   2 -12   6    5.60    0.60
   2 -12   6    5.00    0.50
  -2  12  -6    5.50    0.90
   4 -12   6   77.89    2.00
   4 -12   6   77.89    2.30
   4 -12   6   78.99    2.10
   4 -12   6   74.89    2.00
  -4 -12  -6   79.19    2.10
   4 -12   6   78.99    2.30
   4 -12   6   79.39    2.00
  -4  12  -6   78.19    2.40
   4  12   6   77.39    2.40
   6 -12   6    1.10    0.20
   6 -12   6    1.40    0.30
  -6  12  -6    1.30    0.30
  -6  12  -6    1.00    0.30
   7 -13  -6    0.10    0.10
  -5 -13   6   19.40    0.80
   5 -13  -6   20.20    0.70
   5 -13  -6   17.80    0.80
   5 -13  -6   20.30    0.80
  -5  13   6   18.70    1.30
  -5  13   6   20.40    1.00
  -5  13   6   20.10    0.70
   3 -13  -6    0.60    0.40
   3 -13  -6    0.30    0.20
   3 -13  -6    0.10    0.20
   3 -13  -6    0.10    0.20
  -3  13   6   -0.60    0.50
  -3  13   6    0.20    0.30
  -3  13   6   -0.70    0.70
  -1 -13   6    3.40    0.70
   1 -13  -6    3.80    0.40
  -1 -13   6    2.60    0.50
  -1 -13   6    2.40    0.60
  -1 -13   6    3.00    0.30
   1 -13  -6    3.70    0.40
  -1 -13   6    3.00    0.40
   1 -13  -6    3.30    0.30
  -1 -13   6    2.10    0.50
   1 -13  -6    2.80    0.60
  -1 -13   6    3.20    0.30
  -1  13   6    4.10    1.00
  -1  13   6    3.70    0.70
   1 -13   6   10.30    0.80
   1 -13   6    9.90    0.50
  -1 -13  -6    9.80    0.50
  -1 -13  -6   10.80    0.50
   1 -13   6   10.00    0.50
   1 -13   6   11.10    0.60
  -1 -13  -6    9.90    0.60
   1 -13   6   10.00    0.60
   1 -13   6   11.00    0.50
   1 -13   6    9.90    0.80
  -1  13  -6   11.90    1.00
   3 -13   6    2.40    0.40
   3 -13   6    2.90    0.80
  -3 -13  -6    1.30    0.30
   3 -13   6    2.10    0.30
   3 -13   6    2.40    0.40
   3 -13   6    1.50    0.30
   3 -13   6    1.80    0.40
   3  13   6    1.50    0.50
  -5 -13  -6    1.40    0.30
   5 -13   6    1.60    0.30
   5 -13   6    1.60    0.30
   5 -13   6    1.70    0.40
   5 -13   6    2.20    0.50
  -5  13  -6    1.20    0.20
   6 -14  -6    1.00    0.20
  -6  14   6    1.10    0.40
  -6  14   6    1.00    0.20
   4 -14  -6    0.70    0.20
   4 -14  -6    0.60    0.20
   4 -14  -6    0.20    0.60
   4 -14  -6    0.90    0.30
  -4  14   6    0.90    0.60
  -4  14   6    0.80    0.40
  -4  14   6    0.70    0.20
  -2 -14   6   17.10    1.00
  -2 -14   6   17.90    0.70
   2 -14  -6   17.00    0.70
   2 -14  -6   16.90    0.80
   2 -14  -6   17.20    0.90
  -2 -14   6   17.00    0.70
  -2 -14   6   17.50    0.80
   2 -14  -6   16.90    0.60
  -2  14   6   20.90    2.20
  -2  14   6   16.20    1.00
  -2  14   6   17.70    1.00
   0 -14   6    0.20    0.20
   0 -14   6   -0.20    0.40
   0 -14  -6    0.10    0.20
   0 -14  -6    0.40    0.40
   0 -14  -6    0.20    0.20
   0 -14   6    0.30    0.20
   0 -14   6    0.40    0.20
   0 -14  -6    0.40    0.20
   0 -14   6    0.40    0.40
   0 -14   6    1.80    0.50
   0 -14   6    0.40    0.20
   0  14  -6    0.70    0.70
   2 -14   6    0.20    0.30
   2 -14   6    0.30    0.20
   2 -14   6    0.00    0.40
   2 -14   6    0.50    0.30
  -2 -14  -6    0.10    0.20
  -2 -14  -6    0.30    0.20
   2 -14   6    0.80    0.20
   2 -14   6    0.20    0.20
  -2 -14  -6    0.50    0.40
   2 -14   6    0.20    0.20
   2  14   6    0.60    0.30
  -4 -14  -6    2.30    0.30
   4 -14   6    2.00    0.50
   4 -14   6    2.70    0.60
   4 -14   6    2.20    0.30
   4 -14   6    1.90    0.40
   4 -14   6    1.80    0.40
   4 -14   6    2.40    0.30
  -4  14  -6    2.60    0.30
   4  14   6    2.30    0.40
   6 -14   6    0.50    0.20
  -6  14  -6    0.10    0.10
   5 -15  -6   20.70    0.70
   5 -15  -6   19.50    0.60
  -5  15   6   18.80    0.90
  -5  15   6   17.80    0.70
   3 -15  -6    1.50    0.30
   3 -15  -6    2.00    0.30
   3 -15  -6    1.70    0.50
   3 -15  -6    2.10    0.40
  -3  15   6    1.20    0.40
  -3  15   6    2.80    0.50
  -3  15   6    2.70    0.70
  -1 -15   6   33.00    1.30
  -1 -15   6   33.30    1.10
   1 -15  -6   32.60    1.00
  -1 -15   6   34.00    1.00
   1 -15  -6   36.30    1.10
  -1 -15   6   34.00    1.00
   1 -15  -6   35.70    1.30
  -1 -15   6   33.10    1.00
  -1 -15   6   33.00    1.40
   1 -15  -6   34.80    1.10
  -1  15   6   34.40    1.60
  -1 -15  -6    0.70    0.20
   1 -15   6    1.20    0.40
   1 -15   6    0.80    0.20
   1 -15   6    0.80    0.20
  -1 -15  -6    1.20    0.30
   1 -15   6    1.70    0.50
   1 -15   6    0.80    0.20
   1 -15   6    0.80    0.20
   1 -15   6    0.30    0.30
   3 -15   6    1.30    0.30
   3 -15   6    0.90    0.40
   3 -15   6    0.80    0.20
  -3 -15  -6    0.60    0.20
   3 -15   6    1.20    0.30
   3 -15   6    1.10    0.40
   3 -15   6    0.80    0.20
   3  15   6    1.10    0.70
  -5 -15  -6    0.10    0.10
   5 -15   6    0.10    0.20
   5 -15   6    0.60    0.30
  -5  15  -6    0.10    0.10
   4 -16  -6    7.70    0.50
   4 -16  -6    7.50    0.50
   4 -16  -6    8.60    0.40
  -4  16   6    8.00    0.70
  -4  16   6    7.80    0.50
   2 -16  -6    1.00    0.30
   2 -16  -6    0.30    0.20
   2 -16  -6    0.50    0.20
   2 -16  -6    0.70    0.50
  -2  16   6    0.90    0.40
   0 -16   6    5.40    0.70
   0 -16  -6    5.60    0.50
   0 -16   6    5.90    0.80
   0 -16   6    5.30    0.40
   0 -16  -6    5.50    0.40
   0 -16   6    5.30    0.40
   2 -16   6    0.00    0.20
  -2 -16  -6    0.10    0.20
   2 -16   6    0.30    0.20
   2 -16   6    0.00    0.20
   2 -16   6    0.10    0.40
   2 -16   6    0.00    0.20
  -4 -16  -6    0.30    0.20
   4 -16   6    0.10    0.20
   4 -16   6    0.10    0.20
   4 -16   6    0.50    0.20
  -4  16  -6    0.30    0.20
  -4  16  -6    0.00    0.20
   3 -17  -6    3.20    0.20
   3 -17  -6    3.40    0.40
   3 -17  -6    3.20    0.30
  -3  17   6    3.40    0.40
  -3  17   6    2.70    0.60
   1 -17  -6    0.00    0.10
  -1 -17   6    0.10    0.60
   1 -17  -6   -0.10    0.20
  -1 -17   6    0.00    0.20
   1 -17  -6    0.20    0.20
  -1 -17   6    0.60    0.30
  -1  17   6   -0.30    0.60
   1 -17   6    8.30    0.40
  -1 -17  -6    9.50    0.40
   1 -17   6    8.20    0.70
   1 -17   6    8.30    0.40
  -1 -17  -6    7.90    0.40
   1 -17   6    8.90    0.50
   1 -17   6    7.20    0.90
  -3 -17  -6    6.00    0.40
   3 -17   6    5.80    0.30
  -3  17  -6    6.30    0.40
   2 -18  -6    0.20    0.10
   2 -18  -6    0.10    0.20
   0 -18  -6   -0.10    0.20
   0 -18  -6    0.20    0.10
   2 -18   6    0.30    0.10
  -2 -18  -6    0.10    0.10
  -8   0   7   -0.20    0.20
  -8   0   7    0.40    0.30
  -6   0   7    0.10    0.20
  -6   0   7    0.10    0.20
  -6   0   7    0.20    0.20
  -4   0   7    0.00    0.20
  -4   0   7   -0.20    0.10
  -4   0   7    0.10    0.20
  -4   0   7    0.70    0.40
  -2   0   7    0.00    0.10
  -2   0   7    0.00    0.10
   0   0   7    0.00    0.10
   0   0   7    0.10    0.20
   0   0   7    0.00    0.10
   2   0   7   -0.10    0.10
   2   0   7   -0.10    0.20
   2   0   7   -0.30    0.10
   2   0   7    0.00    0.20
   2   0   7    0.00    0.10
  -4   0  -7    0.10    0.20
   4   0   7    0.20    0.10
   4   0   7   -0.10    0.30
   6   0   7    0.10    0.30
  -6   0  -7   -0.20    0.20
  -8   0  -7    0.20    0.20
   8   0   7    0.00    0.10
  -9  -1   7    0.30    0.20
  -9  -1   7    0.00    0.20
  -9   1   7    0.00    0.20
  -9   1   7    0.30    0.30
  -7  -1   7    0.00    0.20
  -7  -1   7    0.30    0.20
  -7  -1   7   -0.10    0.20
  -7   1   7    0.40    0.20
  -7   1   7    0.00    0.20
  -7   1   7    0.20    0.20
  -5  -1   7   11.00    0.50
  -5  -1   7   11.10    0.70
  -5  -1   7   10.90    0.60
  -5  -1   7   11.50    0.50
  -5  -1   7    9.20    0.70
  -5   1   7   10.90    0.60
  -5   1   7   10.00    0.60
  -5   1   7   12.30    0.70
  -5   1   7   11.10    0.70
  -5   1   7   12.80    0.90
  -5   1   7   11.00    0.40
  -3  -1   7    0.90    0.30
  -3  -1   7    0.90    0.20
  -3  -1   7    0.90    0.20
  -3   1   7    0.50    0.20
  -3   1   7    0.70    0.10
  -3   1   7    0.50    0.10
  -1  -1   7  235.98    5.70
  -1  -1   7  243.28    5.70
  -1   1   7  246.78    5.70
  -1   1   7  235.98    5.70
   1  -1   7   26.80    0.80
   1  -1   7   26.80    0.80
   1  -1   7   26.50    0.80
   1  -1   7   25.00    0.70
   1   1   7   28.50    0.80
   1   1   7   24.90    0.70
   1   1   7   26.70    0.80
   1   1   7   27.10    0.70
   3  -1   7  169.08    4.10
   3  -1   7  172.58    4.10
   3  -1   7  178.38    4.20
   3  -1   7  180.18    4.10
  -3  -1  -7  173.38    4.10
   3   1   7  177.08    4.10
   3   1   7  165.68    4.10
  -3   1  -7  171.98    4.10
   3   1   7  170.98    4.20
   5  -1   7    2.30    0.60
   5  -1   7    4.00    0.30
  -5  -1  -7    3.60    0.30
   5   1   7    3.30    0.30
  -5   1  -7    4.80    0.70
   5   1   7    3.70    0.60
  -5   1  -7    3.40    0.30
  -7  -1  -7   62.89    1.80
   7  -1   7   62.99    1.70
   7   1   7   61.19    1.70
  -7   1  -7   63.49    1.70
  -8  -2   7   -0.10    0.20
  -8  -2   7    0.00    0.20
  -8   2   7   -0.10    0.30
  -8   2   7   -0.10    0.30
  -8   2   7   -0.30    0.30
  -6  -2   7    2.50    0.40
  -6  -2   7    2.20    0.30
  -6  -2   7    2.00    0.30
  -6   2   7    1.50    0.40
  -6   2   7    2.00    0.90
  -6   2   7    2.40    0.40
  -6   2   7    1.90    0.30
  -4  -2   7   79.29    2.00
  -4  -2   7   72.39    2.10
  -4  -2   7   76.59    1.90
  -4  -2   7   78.59    2.00
  -4  -2   7   75.79    1.90
  -4   2   7   73.49    2.10
  -4   2   7   75.29    2.00
  -4   2   7   74.09    2.00
  -4   2   7   74.09    1.90
  -4   2   7   72.99    2.00
  -2  -2   7   45.80    1.20
  -2  -2   7   45.90    1.20
  -2  -2   7   46.30    1.10
  -2   2   7   44.20    1.20
  -2   2   7   45.10    1.20
  -2   2   7   45.30    1.20
  -2   2   7   43.80    1.10
   0  -2   7    1.10    0.20
   0  -2   7    1.60    0.20
   0  -2   7    1.40    0.20
   0  -2   7    1.10    0.30
   0   2   7    1.40    0.20
   0   2   7    1.60    0.20
   0   2   7    1.50    0.20
   2  -2   7    0.00    0.20
   2  -2   7    0.10    0.20
   2  -2   7    0.10    0.10
   2  -2   7    0.20    0.10
   2  -2   7    0.00    0.10
   2   2   7    0.10    0.20
   2   2   7    0.20    0.20
   2   2   7    0.00    0.10
   2   2   7    0.10    0.10
   2   2   7    0.00    0.10
   4  -2   7   15.40    0.50
   4  -2   7   16.10    0.70
  -4  -2  -7   16.10    0.60
  -4  -2  -7   15.60    0.70
   4   2   7   15.90    0.70
   4   2   7   15.70    0.50
  -4   2  -7   15.20    0.60
   6  -2   7   46.70    1.60
   6  -2   7   42.20    1.30
   6  -2   7   45.00    1.30
  -6  -2  -7   43.80    1.30
  -6   2  -7   43.90    1.30
  -6   2  -7   42.30    1.30
  -8  -2  -7    0.20    0.20
   8  -2   7    0.10    0.20
  -8   2  -7    0.30    0.20
   8   2   7    0.40    0.10
  -9  -3   7    0.30    0.20
  -9  -3   7    0.40    0.20
  -9   3   7    0.30    0.10
  -7  -3   7    3.80    0.40
  -7  -3   7    3.50    0.50
  -7  -3   7    3.30    0.50
   7  -3  -7    3.00    0.60
  -7   3   7    3.40    0.40
  -7   3   7    4.20    0.60
  -5  -3   7    4.90    0.50
  -5  -3   7    4.90    0.30
  -5  -3   7    4.60    0.30
   5  -3  -7    4.60    0.70
  -5   3   7    5.10    0.70
  -5   3   7    5.00    0.50
  -5   3   7    5.30    0.30
  -5   3   7    5.80    0.60
  -5   3   7    5.70    0.40
  -3  -3   7  166.58    4.10
  -3  -3   7  171.08    4.00
  -3  -3   7  176.58    4.10
  -3  -3   7  165.98    4.00
  -3   3   7  161.78    4.20
  -3   3   7  173.58    4.00
  -3   3   7  162.48    4.10
  -3   3   7  164.48    4.20
  -3   3   7  170.38    4.00
  -1  -3   7   41.40    1.10
  -1  -3   7   46.10    1.20
  -1  -3   7   43.70    1.20
   1  -3  -7   40.20    1.20
  -1   3   7   41.20    1.20
  -1   3   7   40.70    1.20
   1  -3   7   38.10    1.10
   1  -3   7   38.50    1.00
   1  -3   7   37.40    1.00
   1  -3   7   34.60    1.00
   1  -3   7   36.80    1.00
   1   3   7   37.00    1.00
   1   3   7   38.00    1.00
   1   3   7   39.20    1.00
   3  -3   7  170.08    4.20
   3  -3   7  174.48    4.20
  -3  -3  -7  170.98    4.10
   3  -3   7  171.88    4.10
   3  -3   7  169.68    4.10
  -3   3  -7  167.28    4.10
   3   3   7  172.48    4.20
   3   3   7  174.58    4.20
   3   3   7  171.68    4.10
   5  -3   7   18.90    0.90
  -5  -3  -7   18.50    0.70
   5  -3   7   17.90    0.60
  -5  -3  -7   16.50    0.90
  -5   3  -7   18.90    0.70
   5   3   7   17.70    1.00
   5   3   7   18.60    0.60
   7  -3   7   15.20    0.60
  -7  -3  -7   16.20    0.60
   7  -3   7   15.30    0.70
  -7   3  -7   16.60    0.70
  -7   3  -7   16.20    0.60
  -8  -4   7    0.20    0.20
  -8  -4   7    0.30    0.20
  -8   4   7    0.30    0.20
  -8   4   7    0.00    0.20
  -6  -4   7    1.30    0.40
  -6  -4   7    1.10    0.30
   6  -4  -7    1.40    0.30
  -6  -4   7    1.00    0.30
  -6   4   7    1.00    0.40
  -6   4   7    0.70    0.20
  -6   4   7    2.00    0.70
  -6   4   7    0.50    0.60
  -6   4   7    0.50    0.20
  -6   4   7    1.00    0.50
  -4  -4   7   23.90    0.90
  -4  -4   7   25.40    0.90
  -4  -4   7   25.50    0.80
  -4  -4   7   25.50    0.80
  -4   4   7   26.70    0.80
  -4   4   7   26.10    0.90
  -4   4   7   25.50    1.00
  -4   4   7   26.00    0.80
  -4   4   7   25.00    0.90
  -2  -4   7    0.20    0.10
  -2  -4   7    0.50    0.20
  -2  -4   7    0.90    0.20
   2  -4  -7    0.60    0.30
  -2  -4   7    0.30    0.20
  -2  -4   7    0.20    0.10
  -2   4   7    0.50    0.20
  -2   4   7    0.60    0.20
  -2   4   7    0.30    0.10
   0  -4   7   70.79    1.80
   0  -4   7   69.89    1.80
   0  -4   7   74.19    1.90
   0  -4  -7   70.79    1.80
   0  -4   7   71.29    1.90
   0  -4   7   72.29    1.80
   0   4   7   73.89    1.80
   0   4   7   73.29    1.80
   2  -4   7   34.70    1.20
   2  -4   7   36.30    0.90
   2  -4   7   36.20    1.00
   2  -4   7   35.50    1.10
   2  -4   7   37.00    1.10
   2  -4   7   36.20    1.10
   2  -4   7   35.90    1.00
   2   4   7   35.10    1.10
   2   4   7   34.00    0.90
   4  -4   7    1.40    0.20
  -4  -4  -7    1.30    0.30
   4  -4   7    1.50    0.30
  -4  -4  -7    1.30    0.30
   4  -4   7    1.10    0.30
   4  -4   7    1.30    0.30
  -4   4  -7    0.90    0.40
   4   4   7    1.80    0.30
   4   4   7    2.40    0.50
  -4   4  -7    1.30    0.30
   6  -4   7   10.20    1.00
   6  -4   7    8.60    0.50
   6  -4   7    8.80    0.50
  -6  -4  -7    8.60    0.60
  -6   4  -7    8.60    0.50
  -6   4  -7    8.80    0.60
   6   4   7    9.20    0.50
  -8  -4  -7    0.30    0.20
   8  -4   7    0.10    0.20
   8   4   7   -0.20    0.10
  -8   4  -7    0.10    0.20
  -9  -5   7    0.20    0.20
  -9   5   7    0.20    0.10
  -7  -5   7    7.20    0.50
   7  -5  -7    7.60    0.50
  -7  -5   7    6.40    0.40
  -7   5   7    7.30    0.40
  -7   5   7    7.40    0.50
  -5  -5   7    9.10    0.50
   5  -5  -7    8.50    0.70
  -5  -5   7    9.30    0.40
  -5  -5   7    8.00    0.50
  -5   5   7    8.80    0.40
  -5   5   7    9.00    0.60
  -5   5   7    8.60    0.80
  -5   5   7    8.90    0.60
  -5   5   7    8.30    0.80
  -3  -5   7   10.30    0.50
   3  -5  -7   10.10    0.40
   3  -5  -7   10.30    0.60
  -3  -5   7   10.30    0.90
  -3  -5   7    9.40    0.50
  -3  -5   7    9.80    0.40
  -3  -5   7   10.20    0.40
  -3   5   7   10.20    0.60
  -3   5   7   10.40    0.40
  -3   5   7    9.70    0.60
  -1  -5   7    9.30    0.40
   1  -5  -7    9.10    0.40
  -1  -5   7    9.70    0.40
   1  -5  -7    9.80    0.50
  -1  -5   7    9.20    0.30
  -1  -5   7    7.70    0.60
  -1  -5   7    9.30    0.40
  -1  -5   7    8.50    0.40
  -1  -5   7    8.70    0.50
  -1   5   7    9.20    0.40
   1  -5   7  108.59    2.80
   1  -5   7  106.59    2.60
   1  -5   7  108.29    2.70
   1  -5   7  105.09    2.70
   1  -5   7  107.99    2.70
   1  -5   7  105.69    2.60
   1  -5   7  105.09    2.60
  -1  -5  -7  110.59    2.60
   1  -5   7  109.39    2.60
   1   5   7  108.19    2.60
   1   5   7  103.69    2.60
   3  -5   7   17.40    0.70
   3  -5   7   18.00    0.60
   3  -5   7   17.10    0.60
   3  -5   7   18.20    0.60
   3  -5   7   15.50    0.70
  -3  -5  -7   17.70    0.70
  -3  -5  -7   16.90    0.70
   3  -5   7   16.50    0.90
   3  -5   7   18.10    0.70
   3   5   7   17.80    0.70
  -3   5  -7   17.20    0.60
   5  -5   7   10.00    0.40
  -5  -5  -7    9.50    0.50
   5  -5   7    9.80    0.50
  -5  -5  -7    9.90    0.50
  -5   5  -7    9.00    0.50
  -5   5  -7    9.40    0.50
   5   5   7    8.30    0.90
   5   5   7    9.20    0.50
   7  -5   7    5.80    0.50
  -7  -5  -7    5.30    0.50
   7  -5   7    5.80    0.40
  -7   5  -7    5.60    0.40
  -7   5  -7    5.70    0.40
  -8  -6   7    1.20    0.30
  -8  -6   7    1.10    0.30
   8  -6  -7    1.60    0.40
  -8   6   7    1.70    0.30
  -8   6   7    1.40    0.30
  -6  -6   7    8.00    0.60
  -6  -6   7    7.70    0.40
   6  -6  -7    8.30    0.50
  -6  -6   7    7.60    0.50
  -6   6   7    8.10    1.30
  -6   6   7    9.90    0.90
  -6   6   7    8.10    0.50
  -6   6   7    8.80    0.90
   4  -6  -7    0.30    0.30
  -4  -6   7    0.00    0.30
  -4  -6   7   -0.10    0.30
  -4  -6   7   -0.10    0.20
   4  -6  -7   -0.50    0.50
  -4  -6   7    0.10    0.30
   4  -6  -7   -0.60    0.50
  -4  -6   7   -0.10    0.20
  -4   6   7    0.00    0.30
  -4   6   7    0.40    0.30
  -4   6   7    0.10    0.20
  -4   6   7    0.10    0.20
  -4   6   7    0.10    0.20
  -2  -6   7    0.90    0.40
  -2  -6   7    0.20    0.20
  -2  -6   7    0.90    0.20
  -2  -6   7    1.20    0.40
  -2  -6   7    0.30    0.10
  -2  -6   7    0.40    0.20
  -2  -6   7    0.50    0.20
   2  -6  -7    0.20    0.10
  -2   6   7    0.30    0.20
  -2   6   7    0.70    0.20
  -2   6   7    0.10    0.20
   0  -6   7   30.90    0.90
   0  -6   7   30.30    1.10
   0  -6   7   31.30    1.00
   0  -6   7   31.70    0.80
   0  -6   7   29.90    0.90
   0  -6  -7   32.70    0.90
   0  -6  -7   31.50    1.00
   0  -6   7   30.50    1.00
   0  -6   7   31.20    0.90
   0   6   7   31.20    1.00
   0   6   7   31.30    1.00
   2  -6   7    1.50    0.20
  -2  -6  -7    1.70    0.20
   2  -6   7    1.40    0.20
   2  -6   7    1.50    0.30
   2  -6   7    2.30    0.50
   2  -6   7    1.20    0.20
   2  -6   7    1.80    0.30
   2  -6   7    0.90    0.20
   2   6   7    1.30    0.30
  -4  -6  -7    6.10    0.40
   4  -6   7    6.20    0.40
   4  -6   7    5.40    0.50
   4  -6   7    6.00    0.60
   4  -6   7    6.10    0.30
  -4  -6  -7    6.10    0.50
   4  -6   7    7.20    0.80
   4  -6   7    6.50    0.60
   4  -6   7    6.20    0.40
  -4   6  -7    6.20    0.40
   4   6   7    4.80    0.60
   4   6   7    5.50    0.40
  -4   6  -7    6.10    0.80
   6  -6   7   14.90    0.60
   6  -6   7   15.30    1.00
  -6  -6  -7   16.30    0.70
   6  -6   7   15.40    0.60
  -6   6  -7   14.40    0.70
  -6   6  -7   14.30    0.60
   6   6   7   15.20    0.70
  -6   6  -7   15.10    0.70
   8  -6   7    0.60    0.10
  -8  -6  -7    0.80    0.30
  -8   6  -7    0.30    0.20
   8   6   7    0.80    0.20
  -8   6  -7    0.60    0.30
  -9   7   7    1.10    0.20
  -7  -7   7    0.70    0.40
  -7  -7   7    0.10    0.20
  -7   7   7    0.10    0.20
  -7   7   7    0.50    1.00
  -7   7   7    0.00    0.20
  -5  -7   7   12.40    0.70
   5  -7  -7   10.60    0.60
  -5  -7   7   12.70    0.60
  -5  -7   7   12.60    0.60
  -5   7   7   13.40    0.90
  -5   7   7   12.10    0.80
  -5   7   7   12.20    0.50
  -5   7   7   13.20    0.60
  -5   7   7   12.40    0.90
   3  -7  -7    5.90    0.60
  -3  -7   7    6.20    0.50
   3  -7  -7    6.40    0.60
  -3  -7   7    6.10    0.60
   3  -7  -7    6.50    0.60
  -3  -7   7    6.00    0.30
  -3  -7   7    6.20    0.80
  -3  -7   7    6.90    0.50
  -3   7   7    6.10    0.50
  -3   7   7    6.20    0.40
  -3   7   7    5.90    0.70
   1  -7  -7    6.00    0.30
  -1  -7   7    4.00    0.60
  -1  -7   7    6.50    0.30
  -1  -7   7    5.80    0.40
  -1  -7   7    6.00    0.60
  -1  -7   7    5.20    0.40
   1  -7  -7    5.30    0.40
  -1  -7   7    5.60    0.40
  -1  -7   7    5.30    0.30
  -1   7   7    5.20    0.40
  -1   7   7    5.70    0.40
  -1   7   7    5.70    0.40
   1  -7   7   -0.10    0.20
   1  -7   7   -0.10    0.30
   1  -7   7    0.00    0.20
  -1  -7  -7    0.10    0.10
   1  -7   7    0.00    0.10
   1  -7   7    0.00    0.20
   1  -7   7    0.20    0.20
   1  -7   7    0.10    0.20
   1  -7   7   -0.10    0.10
   1   7   7    0.10    0.20
   1   7   7   -0.20    0.30
  -3  -7  -7    6.70    0.50
   3  -7   7    7.50    0.70
   3  -7   7    7.10    0.40
   3  -7   7    7.00    0.30
   3  -7   7    6.50    0.60
   3  -7   7    7.00    0.60
   3  -7   7    7.10    0.50
   3  -7   7    6.70    0.50
   3  -7   7    6.80    0.50
   3  -7   7    7.10    0.40
  -3   7  -7    7.00    0.40
   3   7   7    6.60    0.60
   5  -7   7    7.20    0.70
  -5  -7  -7    8.40    0.50
  -5  -7  -7    6.80    0.50
   5  -7   7    7.80    0.40
   5  -7   7    7.60    0.50
  -5   7  -7    7.70    0.50
   5   7   7    8.80    0.90
   7  -7   7    4.00    0.50
   7  -7   7    3.70    0.30
  -7  -7  -7    3.50    0.70
  -7   7  -7    4.00    0.40
  -7   7  -7    3.30    0.40
  -8  -8   7    1.70    0.30
   8  -8  -7    1.20    0.40
  -8   8   7    1.80    0.30
  -8   8   7    1.60    0.30
  -6  -8   7    0.40    0.20
   6  -8  -7    0.60    0.20
  -6  -8   7    0.50    0.30
  -6   8   7    0.50    0.20
  -6   8   7    1.40    0.90
  -6   8   7    0.40    0.20
  -6   8   7    0.40    0.50
  -6   8   7    1.10    0.60
   4  -8  -7    8.00    0.40
   4  -8  -7    8.90    0.50
  -4  -8   7    8.80    0.50
  -4  -8   7    9.70    0.60
  -4  -8   7    9.30    0.60
   4  -8  -7    9.40    0.80
   4  -8  -7    8.70    0.70
  -4   8   7    8.60    0.60
  -4   8   7    8.80    0.80
  -4   8   7    8.70    0.60
  -4   8   7    8.90    0.50
  -2  -8   7   72.79    1.80
   2  -8  -7   70.39    1.90
  -2  -8   7   71.59    2.00
  -2  -8   7   69.89    2.00
  -2  -8   7   71.79    1.80
   2  -8  -7   71.99    1.80
   2  -8  -7   66.69    1.80
  -2  -8   7   66.39    1.90
  -2  -8   7   70.89    2.00
  -2  -8   7   70.79    1.90
  -2  -8   7   72.69    1.80
  -2   8   7   72.59    2.00
  -2   8   7   68.89    2.00
   0  -8   7   30.40    1.00
   0  -8  -7   28.00    1.00
   0  -8   7   29.20    1.00
   0  -8  -7   29.30    0.80
   0  -8   7   30.40    0.90
   0  -8   7   30.30    0.80
   0  -8   7   30.20    1.10
   0  -8   7   29.90    0.90
   0  -8   7   29.40    1.00
   0   8   7   30.30    1.00
   0   8   7   29.40    1.00
   2  -8   7    7.80    0.50
  -2  -8  -7    8.70    0.40
   2  -8   7   10.10    0.80
   2  -8   7    8.70    0.40
   2  -8   7    8.30    0.60
   2  -8   7    8.30    0.40
  -2  -8  -7    8.20    0.50
   2  -8   7    8.70    0.50
   2  -8   7    7.40    0.70
   2  -8   7    9.10    0.60
   2  -8   7    8.60    0.40
   2   8   7    8.20    0.40
   4  -8   7   23.10    0.80
   4  -8   7   23.00    0.80
   4  -8   7   24.00    0.90
   4  -8   7   23.50    0.80
  -4  -8  -7   24.50    0.80
   4  -8   7   23.40    1.00
   4  -8   7   23.00    1.10
  -4   8  -7   25.00    1.40
  -4   8  -7   23.40    0.80
   4   8   7   22.50    1.10
   4   8   7   23.60    0.80
   6  -8   7    1.50    0.30
   6  -8   7    1.10    0.60
  -6  -8  -7    1.00    0.20
   6  -8   7    1.20    0.30
  -6  -8  -7    1.50    0.40
  -6   8  -7    1.70    0.30
  -6   8  -7    1.20    0.30
  -6   8  -7    1.20    0.30
   8  -8   7   11.60    0.40
  -8   8  -7   10.80    0.40
   8   8   7   11.50    0.40
  -7  -9   7    0.20    0.20
   7  -9  -7    0.00    0.20
  -7   9   7    0.40    0.60
  -7   9   7    0.50    0.20
  -7   9   7   -0.10    0.20
   5  -9  -7    2.30    0.60
  -5  -9   7    1.40    0.30
  -5  -9   7    2.00    0.50
   5  -9  -7    1.80    0.40
  -5   9   7    2.10    0.50
  -5   9   7    1.00    0.40
  -5   9   7    2.10    0.30
  -5   9   7    1.40    0.60
  -5   9   7    2.10    0.50
  -3  -9   7   40.90    1.30
   3  -9  -7   40.00    1.10
   3  -9  -7   40.70    1.30
  -3  -9   7   40.30    1.50
  -3  -9   7   39.80    1.10
   3  -9  -7   40.70    1.20
  -3  -9   7   41.40    1.20
   3  -9  -7   42.30    1.30
  -3  -9   7   41.10    1.10
  -3  -9   7   41.40    1.40
  -3   9   7   37.90    1.40
  -3   9   7   39.20    1.40
  -3   9   7   40.50    1.10
  -1  -9   7   23.50    0.90
  -1  -9   7   23.90    0.90
  -1  -9   7   24.70    0.80
   1  -9  -7   25.40    0.70
   1  -9  -7   23.90    0.90
  -1  -9   7   23.70    0.70
  -1  -9   7   23.40    0.70
   1  -9  -7   24.70    0.90
   1  -9  -7   23.40    0.80
  -1  -9   7   24.50    0.90
  -1  -9   7   24.60    0.90
  -1  -9   7   23.30    1.00
  -1  -9   7   24.60    0.70
  -1   9   7   24.50    1.00
  -1   9   7   25.10    0.90
  -1   9   7   23.80    0.80
   1  -9   7    0.20    0.10
   1  -9   7    0.20    0.10
   1  -9   7    0.10    0.20
  -1  -9  -7   -0.20    0.30
   1  -9   7    0.10    0.20
   1  -9   7    0.10    0.20
   1  -9   7    0.50    0.30
   1  -9   7    0.20    0.30
   1  -9   7    0.40    0.10
   1  -9   7    0.10    0.20
  -1  -9  -7    0.60    0.20
  -1  -9  -7    0.40    0.20
  -1  -9  -7    0.10    0.30
   1   9   7   -0.30    0.40
   1   9   7    0.40    0.40
  -3  -9  -7    0.60    0.20
   3  -9   7    0.70    0.20
   3  -9   7    0.80    0.30
   3  -9   7    0.30    0.30
   3  -9   7    0.70    0.30
   3  -9   7    0.60    0.20
   3  -9   7    1.10    0.30
   3  -9   7    0.60    0.20
   3  -9   7    0.80    0.20
   3  -9   7    0.70    0.30
  -3   9  -7    0.40    0.30
   3   9   7    0.40    0.40
   5  -9   7    3.60    0.50
   5  -9   7    3.70    1.00
   5  -9   7    3.50    0.30
   5  -9   7    5.50    0.60
  -5  -9  -7    3.80    0.40
   5  -9   7    4.40    0.60
   5  -9   7    3.70    0.40
  -5   9  -7    3.90    0.40
  -5   9  -7    3.50    0.50
   5   9   7    3.20    0.40
   7  -9   7    1.00    0.20
   7  -9   7    0.50    0.50
  -7   9  -7    0.70    0.20
  -8  10   7    4.60    0.30
   6 -10  -7    1.60    0.40
  -6 -10   7    1.10    0.30
  -6 -10   7    2.40    0.40
  -6  10   7    4.30    1.10
  -6  10   7    3.00    0.70
  -6  10   7    1.90    0.40
  -6  10   7    2.10    0.40
   4 -10  -7    4.10    0.40
   4 -10  -7    4.50    0.40
  -4 -10   7    4.00    0.40
  -4 -10   7    4.60    0.50
   4 -10  -7    4.90    0.70
   4 -10  -7    5.20    0.50
  -4 -10   7    4.30    0.40
  -4  10   7    4.50    0.40
  -4  10   7    4.90    0.70
  -4  10   7    3.40    0.80
  -4  10   7    5.60    0.60
   2 -10  -7    2.00    0.30
  -2 -10   7    2.60    0.50
  -2 -10   7    2.20    0.30
  -2 -10   7    1.80    0.30
  -2 -10   7    2.00    0.50
  -2 -10   7    2.70    0.60
  -2 -10   7    1.80    0.40
  -2 -10   7    2.60    0.60
   2 -10  -7    1.90    0.40
  -2 -10   7    2.80    0.60
  -2 -10   7    2.30    0.30
   2 -10  -7    2.00    0.40
   2 -10  -7    2.20    0.50
  -2  10   7    1.60    0.30
  -2  10   7    2.20    0.40
  -2  10   7    2.30    0.60
   0 -10   7   13.20    0.50
   0 -10  -7   13.00    0.50
   0 -10  -7   13.60    0.60
   0 -10  -7   12.70    0.60
   0 -10   7   13.30    0.70
   0 -10   7   13.70    0.50
   0 -10   7   13.40    0.70
   0 -10   7   14.10    0.70
   0 -10  -7   13.80    0.70
   0 -10   7   13.80    0.60
   0 -10   7   12.90    0.70
   0 -10   7   14.50    0.80
   0 -10   7   13.20    0.50
   0 -10   7   13.70    0.60
   0  10   7   13.90    0.80
   0  10   7   11.80    0.90
  -2 -10  -7    9.40    0.80
   2 -10   7   12.30    0.80
   2 -10   7   13.10    0.70
   2 -10   7   11.80    0.50
   2 -10   7   12.90    0.70
   2 -10   7   12.40    0.50
  -2 -10  -7   12.10    0.50
  -2 -10  -7   10.50    0.80
   2 -10   7   13.20    0.70
   2 -10   7   10.80    0.70
   2 -10   7   12.90    0.60
   2 -10   7   12.50    0.50
   2  10   7   12.80    0.50
   4 -10   7    0.10    0.20
   4 -10   7    0.30    0.30
  -4 -10  -7    0.20    0.20
   4 -10   7   -0.30    0.20
   4 -10   7    0.40    0.20
   4 -10   7   -0.40    0.40
   4 -10   7    0.10    0.20
   4  10   7    0.10    0.50
  -4  10  -7    0.00    0.30
  -4  10  -7    0.10    0.70
   6 -10   7   29.70    0.90
   6 -10   7   29.90    1.40
  -6 -10  -7   29.10    0.90
  -6  10  -7   28.10    0.90
  -6  10  -7   28.70    0.90
   7 -11  -7   10.20    0.40
  -7 -11   7   10.60    0.50
  -7  11   7   11.00    0.50
  -7  11   7   10.80    1.00
  -7  11   7   10.60    0.50
   5 -11  -7    3.90    0.50
   5 -11  -7    4.00    0.40
  -5 -11   7    4.50    0.50
  -5 -11   7    3.60    0.40
  -5  11   7    3.80    0.50
  -5  11   7    3.80    0.40
  -5  11   7    3.60    0.70
  -5  11   7    3.20    0.80
   3 -11  -7    5.00    0.40
  -3 -11   7    3.70    1.00
   3 -11  -7    4.80    0.40
  -3 -11   7    4.50    0.40
   3 -11  -7    4.90    0.50
   3 -11  -7    4.50    0.60
  -3 -11   7    5.10    0.40
  -3 -11   7    5.50    0.50
  -3 -11   7    5.30    0.90
  -3  11   7    4.20    0.40
  -3  11   7    5.20    0.90
  -3  11   7    5.80    0.70
  -1 -11   7   17.80    0.70
  -1 -11   7   18.00    0.60
  -1 -11   7   17.90    0.80
  -1 -11   7   18.20    0.90
   1 -11  -7   17.70    0.70
  -1 -11   7   18.00    0.70
   1 -11  -7   16.50    0.90
  -1 -11   7   19.40    0.90
   1 -11  -7   17.00    0.80
  -1 -11   7   18.00    0.60
   1 -11  -7   18.30    0.60
  -1 -11   7   18.10    0.90
  -1 -11   7   18.50    0.60
  -1  11   7   17.90    1.00
  -1  11   7   18.10    0.90
   1 -11   7   29.60    1.00
  -1 -11  -7   30.60    0.90
   1 -11   7   28.60    1.00
   1 -11   7   29.50    1.20
   1 -11   7   28.90    1.00
  -1 -11  -7   28.10    1.10
   1 -11   7   29.20    0.90
   1 -11   7   28.10    0.90
   1 -11   7   28.60    0.90
  -1 -11  -7   29.00    0.90
   1 -11   7   29.30    1.10
   1 -11   7   28.70    1.20
   3 -11   7  102.59    2.90
   3 -11   7  106.69    2.70
   3 -11   7  104.49    2.60
  -3 -11  -7  104.49    2.70
   3 -11   7   99.89    2.90
   3 -11   7  105.29    2.70
   3 -11   7  105.29    2.70
   3 -11   7  104.39    2.70
   3  11   7  105.59    2.90
  -3  11  -7  107.09    3.10
  -3  11  -7  106.29    2.70
   5 -11   7   17.30    0.60
   5 -11   7   16.40    1.00
   5 -11   7   17.90    0.80
   5 -11   7   17.80    0.80
  -5 -11  -7   17.60    0.80
   5 -11   7   18.00    0.90
   5 -11   7   16.60    0.60
  -5  11  -7   16.30    0.70
   5  11   7   16.40    0.70
   7 -11   7    0.00    0.10
  -7  11  -7    0.00    0.10
  -6 -12   7    0.70    0.60
   6 -12  -7    0.80    0.20
  -6  12   7    0.70    0.30
  -6  12   7    0.80    0.30
  -6  12   7    0.40    0.40
  -4 -12   7    8.40    0.70
   4 -12  -7    9.30    0.50
   4 -12  -7    9.10    0.50
  -4 -12   7    9.50    0.60
   4 -12  -7    9.00    0.60
   4 -12  -7   10.10    0.90
  -4  12   7    8.40    1.30
  -4  12   7    8.80    0.50
  -4  12   7    9.30    0.80
  -4  12   7    8.60    0.80
  -2 -12   7   10.60    0.90
   2 -12  -7   10.60    0.60
  -2 -12   7   10.90    0.60
  -2 -12   7   10.40    0.50
  -2 -12   7   11.50    0.50
   2 -12  -7   10.50    0.50
  -2 -12   7   10.90    0.70
  -2 -12   7   11.00    0.90
  -2 -12   7    9.80    0.90
   2 -12  -7   10.80    0.50
  -2 -12   7   11.30    0.60
   2 -12  -7   11.10    0.80
  -2  12   7   10.80    0.60
  -2  12   7   10.50    0.80
  -2  12   7   11.60    1.00
   0 -12  -7    4.10    0.30
   0 -12  -7    4.80    0.50
   0 -12   7    4.00    0.50
   0 -12   7    4.90    0.40
   0 -12  -7    5.10    0.60
   0 -12  -7    4.30    0.40
   0 -12   7    5.60    0.60
   0 -12   7    4.70    0.30
   0 -12   7    5.20    0.60
   0 -12   7    5.20    0.70
   0 -12   7    4.30    0.40
   0  12   7    3.10    0.70
   0  12   7    4.10    1.00
   2 -12   7   50.29    1.40
   2 -12   7   49.20    1.40
   2 -12   7   49.80    1.40
   2 -12   7   50.69    1.50
   2 -12   7   51.09    1.40
  -2 -12  -7   49.20    1.40
   2 -12   7   50.19    1.50
  -2 -12  -7   49.60    1.40
   2 -12   7   51.29    1.70
  -2 -12  -7   49.40    1.50
   2 -12   7   48.80    1.60
   2  12   7   49.50    1.40
  -2  12  -7   51.39    1.80
   4 -12   7    1.70    0.40
  -4 -12  -7    0.70    0.20
   4 -12   7    0.70    0.20
   4 -12   7    0.80    0.20
   4 -12   7    1.10    0.40
   4 -12   7    1.20    0.30
   4 -12   7    0.70    0.40
   4  12   7    0.90    0.20
   4  12   7    2.20    0.60
  -4  12  -7    3.80    1.00
   6 -12   7    8.90    0.50
   6 -12   7    9.60    0.40
  -6  12  -7    8.60    0.50
  -6  12  -7    8.80    0.40
   7 -13  -7    5.50    0.30
   5 -13  -7   14.20    0.70
   5 -13  -7   13.70    0.50
  -5 -13   7   13.80    0.70
  -5  13   7   14.40    0.60
  -5  13   7   13.10    0.70
  -5  13   7   13.20    1.10
  -3 -13   7   20.20    0.90
   3 -13  -7   21.70    1.00
  -3 -13   7   20.60    0.80
   3 -13  -7   20.40    0.70
   3 -13  -7   21.00    0.80
  -3 -13   7   20.80    1.00
   3 -13  -7   20.80    0.70
  -3  13   7   22.30    1.10
  -3  13   7   21.30    0.80
  -3  13   7   18.10    1.50
  -1 -13   7    5.60    0.50
  -1 -13   7    5.60    0.40
   1 -13  -7    5.60    0.70
  -1 -13   7    6.00    0.50
   1 -13  -7    6.10    0.50
  -1 -13   7    5.30    0.80
  -1 -13   7    6.00    0.70
  -1 -13   7    5.70    0.40
   1 -13  -7    6.50    0.40
  -1 -13   7    6.50    0.70
  -1 -13   7    5.40    0.40
   1 -13  -7    6.30    0.40
  -1  13   7    4.70    1.20
  -1  13   7    4.80    0.80
   1 -13   7   14.70    0.60
   1 -13   7   15.80    0.70
   1 -13   7   15.40    0.60
   1 -13   7   14.80    0.70
   1 -13   7   14.80    0.90
  -1 -13  -7   15.00    0.70
   1 -13   7   15.90    0.60
  -1 -13  -7   14.90    0.70
  -1 -13  -7   14.30    0.60
   1 -13   7   15.60    0.60
   1 -13   7   14.70    0.80
   3 -13   7    0.40    0.40
   3 -13   7    0.20    0.20
   3 -13   7    0.60    0.40
   3 -13   7    0.30    0.20
   3 -13   7    0.40    0.20
   3 -13   7    0.20    0.20
   3 -13   7    0.40    0.20
  -3 -13  -7    0.40    0.20
   3  13   7    0.70    0.50
   5 -13   7    1.40    0.30
  -5 -13  -7    0.80    0.20
   5 -13   7    1.00    0.50
   5 -13   7    1.20    0.30
   5 -13   7    1.10    0.30
  -5  13  -7    0.80    0.20
   6 -14  -7    7.40    0.50
  -6  14   7    5.90    0.70
   4 -14  -7    9.00    0.50
   4 -14  -7    9.40    0.40
   4 -14  -7    9.40    1.00
   4 -14  -7    9.70    0.50
  -4  14   7    9.30    0.50
  -4  14   7    7.60    1.00
  -4  14   7    8.90    0.70
   2 -14  -7   42.00    1.30
  -2 -14   7   41.70    1.20
   2 -14  -7   41.00    1.20
  -2 -14   7   40.90    1.30
  -2 -14   7   40.90    1.20
  -2 -14   7   41.80    1.20
   2 -14  -7   40.90    1.50
  -2 -14   7   39.20    1.50
   2 -14  -7   41.80    1.20
  -2  14   7   41.40    1.60
   0 -14   7   43.20    1.20
   0 -14  -7   41.20    1.30
   0 -14   7   44.10    1.30
   0 -14  -7   45.20    1.20
   0 -14  -7   44.30    1.30
   0 -14   7   43.60    1.30
   0 -14   7   44.50    1.50
   0 -14   7   44.00    1.50
   0 -14  -7   45.00    1.50
   0 -14   7   43.10    1.30
   0 -14   7   44.40    1.30
   0  14  -7   43.80    1.90
   0  14   7   47.70    1.70
   2 -14   7    0.20    0.30
   2 -14   7    0.00    0.30
   2 -14   7    0.10    0.20
   2 -14   7   -0.20    0.10
   2 -14   7    0.20    0.20
  -2 -14  -7    0.20    0.20
   2 -14   7    0.10    0.20
   2  14   7    0.20    0.30
   4 -14   7    1.60    0.30
  -4 -14  -7    1.80    0.40
   4 -14   7    1.60    0.30
   4 -14   7    1.50    0.40
   4 -14   7    2.40    0.60
   4 -14   7    1.70    0.30
   4 -14   7    1.80    0.40
   4  14   7    1.90    0.40
   5 -15  -7    2.60    0.20
  -5  15   7    2.60    0.60
  -5  15   7    2.90    0.60
   3 -15  -7    2.60    0.30
   3 -15  -7    2.80    0.40
   3 -15  -7    2.60    0.30
   3 -15  -7    3.20    0.80
  -3  15   7    2.20    0.80
  -3  15   7    2.70    0.60
   1 -15  -7   16.10    0.70
  -1 -15   7   15.90    0.60
  -1 -15   7   15.40    0.90
  -1 -15   7   16.80    0.60
  -1 -15   7   14.10    0.70
  -1 -15   7   14.50    1.50
   1 -15  -7   15.20    0.60
   1 -15  -7   15.70    0.60
   1 -15  -7   15.40    0.90
  -1 -15   7   16.70    0.70
  -1  15   7   15.30    1.00
  -1  15   7   18.30    1.40
  -1 -15  -7    1.70    0.40
  -1 -15  -7    2.50    0.50
   1 -15   7    2.00    0.40
   1 -15   7    1.70    0.40
  -1 -15  -7    1.90    0.40
   1 -15   7    1.00    0.40
   1 -15   7    1.70    0.30
   1 -15   7    1.90    0.30
   1  15   7    2.20    0.40
   3 -15   7    3.50    0.30
   3 -15   7    3.40    0.60
   3 -15   7    4.20    0.60
   3 -15   7    4.00    0.40
   3 -15   7    3.70    0.40
  -3 -15  -7    3.30    0.30
   3 -15   7    3.90    0.40
   3  15   7    3.00    0.70
  -5 -15  -7   10.50    0.40
  -5  15  -7   10.40    0.40
   4 -16  -7    0.10    0.20
   4 -16  -7    0.00    0.10
  -4  16   7    0.60    0.40
   2 -16  -7   11.80    0.60
   2 -16  -7   11.70    0.60
   2 -16  -7   11.70    0.50
  -2  16   7   10.60    0.80
   0 -16   7    0.80    0.50
   0 -16  -7    1.30    0.30
   0 -16  -7    1.00    0.30
   0 -16  -7    0.80    0.20
   0 -16   7    1.00    0.30
   0 -16   7    1.00    0.20
   0 -16   7    1.20    0.30
   0 -16   7    0.40    0.40
   0 -16   7    0.70    0.20
   0  16   7    1.30    0.30
   2 -16   7    5.10    0.30
   2 -16   7    4.00    0.30
   2 -16   7    3.90    0.40
   2 -16   7    4.00    0.70
  -2 -16  -7    4.40    0.30
   2 -16   7    4.60    0.60
   2  16   7    4.70    0.90
  -4 -16  -7   -0.20    0.10
   4 -16   7    0.20    0.20
  -4  16  -7    0.00    0.20
   3 -17  -7    3.60    0.20
   3 -17  -7    4.30    0.40
  -3  17   7    2.60    0.60
  -1 -17   7    2.80    0.60
   1 -17  -7    2.90    0.30
  -1 -17   7    3.10    0.40
   1 -17  -7    3.10    0.30
   1 -17  -7    2.60    0.30
  -1  17   7    2.70    0.30
  -1 -17  -7    5.00    0.30
   1 -17   7    4.70    0.40
   1 -17   7    5.20    0.30
   1 -17   7    5.20    0.40
   1 -17   7    4.90    0.60
   3 -17   7    5.50    0.30
  -3 -17  -7    5.10    0.30
  -3  17  -7    6.30    0.40
   2 -18  -7    0.10    0.20
   0 -18  -7    4.00    0.30
   0 -18   7    4.00    0.30
   2 -18   7    2.20    0.30
  -8   0   8    1.80    0.40
  -8   0   8    1.30    0.40
  -8   0   8    3.10    0.40
  -6   0   8    2.20    0.40
  -6   0   8    2.30    0.30
  -6   0   8    1.40    0.30
  -4   0   8 1892.31   44.40
  -4   0   8 1957.20   44.50
  -4   0   8 1913.71   44.50
  -4   0   8 1943.61   44.60
  -2   0   8   69.69    1.80
  -2   0   8   69.39    1.70
  -2   0   8   67.49    1.70
   0   0   8   12.60    0.50
   0   0   8   12.10    0.50
   0   0   8   12.50    0.50
   0   0   8   12.00    0.40
   2   0   8  330.17    7.70
  -2   0  -8  316.27    7.60
   2   0   8  331.87    7.60
   2   0   8  316.17    7.60
   2   0   8  327.87    7.60
   2   0   8  330.27    7.60
   4   0   8    0.90    0.30
   4   0   8    0.90    0.20
  -4   0  -8    0.90    0.20
  -6   0  -8  102.59    2.60
   6   0   8  102.49    2.60
  -8   0  -8    1.20    0.30
   8   0   8    1.40    0.20
  -9  -1   8    2.80    0.30
  -9  -1   8    1.50    0.40
  -9   1   8    2.80    0.30
  -7  -1   8   -0.40    0.30
  -7  -1   8    0.00    0.20
  -7  -1   8    0.30    0.20
  -7   1   8    0.10    0.30
  -7   1   8   -0.10    0.20
  -7   1   8    0.00    0.20
  -5  -1   8   18.90    0.60
  -5  -1   8   16.00    1.10
  -5  -1   8   17.60    0.90
  -5  -1   8   17.90    0.60
  -5  -1   8   19.00    0.80
  -5  -1   8   18.80    0.70
  -5   1   8   20.60    1.00
  -5   1   8   18.80    0.60
  -5   1   8   19.60    0.70
  -5   1   8   19.00    0.70
  -5   1   8   20.00    0.90
  -5   1   8   19.80    0.90
  -3  -1   8   56.79    1.50
  -3  -1   8   55.49    1.40
  -3  -1   8   55.39    1.60
  -3  -1   8   54.39    1.50
  -3  -1   8   55.39    1.40
  -3  -1   8   56.79    1.40
  -3   1   8   52.69    1.60
  -3   1   8   57.29    1.50
  -3   1   8   54.29    1.40
  -3   1   8   53.69    1.40
  -3   1   8   56.29    1.50
  -1  -1   8   86.19    2.20
  -1  -1   8   89.99    2.10
  -1  -1   8   90.39    2.20
  -1   1   8   87.19    2.20
  -1   1   8   87.69    2.20
  -1   1   8   89.09    2.10
   1  -1   8    0.00    0.10
   1  -1   8    0.00    0.10
   1  -1   8   -0.10    0.10
   1  -1   8    0.20    0.10
   1  -1   8    0.30    0.20
   1   1   8    0.00    0.20
   1   1   8   -0.10    0.10
   1   1   8    0.20    0.10
   1   1   8   -0.10    0.20
   1   1   8    0.10    0.10
  -3  -1  -8    3.50    0.30
   3  -1   8    3.70    0.30
   3  -1   8    3.70    0.40
   3  -1   8    4.00    0.40
   3   1   8    3.30    0.30
   3   1   8    3.30    0.40
  -3   1  -8    3.80    0.30
   5  -1   8   40.40    1.10
  -5  -1  -8   41.30    1.20
   5  -1   8   40.30    1.30
   5   1   8   40.60    1.40
   5   1   8   39.70    1.10
  -5   1  -8   39.70    1.20
  -5   1  -8   37.20    1.70
   7  -1   8    9.50    0.50
   7  -1   8    9.50    0.50
  -7  -1  -8    9.30    0.50
   7   1   8   11.00    0.60
  -7   1  -8    8.70    0.50
  -8  -2   8    0.10    0.20
  -8  -2   8    0.10    0.20
  -8   2   8   -0.20    0.30
  -8   2   8    0.70    0.30
  -8   2   8    0.00    0.20
  -6  -2   8    0.80    0.20
  -6  -2   8    0.80    0.20
  -6  -2   8    0.70    0.20
  -6   2   8    0.60    0.50
  -6   2   8    0.70    0.20
  -6   2   8   -0.10    0.50
  -6   2   8    0.70    0.20
  -6   2   8    0.50    0.30
  -4  -2   8  133.59    3.40
  -4  -2   8  133.09    3.40
  -4  -2   8  136.19    3.40
  -4  -2   8  134.19    3.30
  -4  -2   8  134.69    3.20
  -4   2   8  131.89    3.40
  -4   2   8  128.69    3.40
  -4   2   8  134.59    3.30
  -4   2   8  136.89    3.40
  -4   2   8  139.29    3.20
  -2  -2   8    3.20    0.20
  -2  -2   8    3.30    0.30
  -2  -2   8    2.90    0.20
  -2  -2   8    3.80    0.30
  -2   2   8    3.50    0.30
  -2   2   8    3.20    0.30
  -2   2   8    3.10    0.20
  -2   2   8    3.00    0.30
   0  -2   8   49.30    1.40
   0  -2   8   47.40    1.40
   0  -2   8   49.60    1.40
   0  -2   8   52.69    1.30
   0   2   8   52.59    1.30
   0   2   8   50.89    1.30
   0   2   8   53.19    1.40
   0   2   8   50.69    1.40
   2  -2   8   99.29    2.40
   2  -2   8   96.49    2.40
   2  -2   8   94.79    2.40
   2  -2   8   96.39    2.50
   2  -2   8   99.19    2.50
   2  -2   8  101.99    2.50
   2   2   8   94.89    2.40
   2   2   8   97.79    2.40
   2   2   8   99.59    2.40
   2   2   8   96.79    2.40
   4  -2   8    9.60    0.40
  -4  -2  -8    9.00    0.50
  -4  -2  -8    8.90    0.50
   4  -2   8    8.50    0.60
  -4   2  -8    8.90    0.40
   4   2   8    8.50    0.60
   4   2   8    8.60    0.40
   6  -2   8    9.00    0.90
  -6  -2  -8    7.10    0.40
   6  -2   8    7.30    0.50
   6  -2   8    7.60    0.40
  -6   2  -8    7.90    0.60
  -6   2  -8    7.00    0.50
   6   2   8    7.30    0.40
  -8  -2  -8    8.10    0.40
   8  -2   8    8.70    0.40
  -8   2  -8    8.20    0.40
   8   2   8    7.90    0.40
  -9  -3   8    3.40    0.30
  -9  -3   8    3.30    0.30
  -9   3   8    4.10    0.30
  -7  -3   8    0.00    0.20
  -7  -3   8    0.20    0.20
  -7  -3   8    0.10    0.30
  -7   3   8   -0.60    0.30
  -7   3   8    0.00    0.20
  -7   3   8   -0.10    0.20
  -5  -3   8   -0.20    0.40
  -5  -3   8    0.20    0.20
  -5  -3   8    0.00    0.20
  -5  -3   8    0.10    0.40
  -5  -3   8   -0.20    0.20
  -5   3   8    0.00    0.10
  -5   3   8    0.00    0.30
  -5   3   8    0.40    0.40
  -5   3   8    0.30    0.30
  -5   3   8    0.20    0.30
  -5   3   8    0.80    0.50
  -3  -3   8    1.10    0.30
  -3  -3   8    0.50    0.20
  -3  -3   8    0.40    0.20
  -3  -3   8    0.40    0.40
  -3  -3   8    0.80    0.20
  -3   3   8    0.40    0.20
  -3   3   8    0.50    0.10
  -3   3   8    0.40    0.10
  -3   3   8    0.60    0.40
  -3   3   8    0.50    0.20
  -1  -3   8   35.80    0.90
  -1  -3   8   32.40    1.00
  -1  -3   8   33.60    1.00
  -1  -3   8   33.90    0.90
  -1  -3   8   32.60    1.00
  -1   3   8   36.40    1.00
  -1   3   8   34.80    1.00
  -1   3   8   36.20    0.90
   1  -3   8  530.45   12.30
   1  -3   8  531.65   12.30
   1  -3   8  524.85   12.30
   1  -3   8  510.45   12.30
   1  -3   8  534.15   12.40
   1  -3   8  527.25   12.30
   1  -3   8  537.25   12.40
   1   3   8  539.55   12.30
   1   3   8  528.25   12.30
   1   3   8  522.15   12.40
   1   3   8  535.25   12.30
   3  -3   8    1.00    0.30
   3  -3   8    1.00    0.30
   3  -3   8    0.60    0.20
   3  -3   8    0.60    0.30
   3  -3   8    0.70    0.20
  -3  -3  -8    1.40    0.30
   3  -3   8    0.80    0.20
   3   3   8    0.70    0.30
   3   3   8    0.60    0.10
  -3   3  -8    0.90    0.20
   3   3   8    0.40    0.20
  -5  -3  -8    1.20    0.30
   5  -3   8    1.00    0.30
   5  -3   8    1.40    0.40
  -5  -3  -8    1.20    0.30
   5  -3   8    1.10    0.40
   5   3   8    1.20    0.30
   5   3   8    1.90    0.50
  -5   3  -8    1.60    0.40
   7  -3   8   30.50    1.40
   7  -3   8   35.30    1.30
  -7  -3  -8   30.10    1.00
  -7   3  -8   29.10    1.00
  -7   3  -8   30.30    1.00
  -8  -4   8    3.20    0.40
  -8  -4   8    3.30    0.30
  -8   4   8    3.10    0.40
  -8   4   8    3.50    0.30
   6  -4  -8    3.30    0.70
  -6  -4   8    4.10    0.40
  -6  -4   8    3.70    0.40
  -6  -4   8    4.20    0.40
  -6   4   8    4.80    0.50
  -6   4   8    5.50    0.90
  -6   4   8    4.10    1.10
  -6   4   8    5.90    0.80
  -6   4   8    4.20    0.30
  -4  -4   8    8.90    0.40
  -4  -4   8    9.00    0.50
  -4  -4   8    7.80    0.90
  -4  -4   8    8.60    0.60
  -4  -4   8    8.00    0.50
  -4   4   8    9.30    0.50
  -4   4   8    9.20    0.60
  -4   4   8    9.20    0.60
  -4   4   8    8.90    0.40
  -4   4   8    8.50    0.60
  -4   4   8    8.70    0.70
   2  -4  -8    4.90    0.50
  -2  -4   8    5.40    0.30
  -2  -4   8    5.30    0.40
  -2  -4   8    5.40    0.30
  -2  -4   8    4.70    0.30
  -2  -4   8    5.20    0.30
  -2  -4   8    5.40    0.60
  -2   4   8    5.10    0.30
  -2   4   8    5.60    0.60
  -2   4   8    5.40    0.40
  -2   4   8    5.70    0.40
   0  -4   8  150.68    3.70
   0  -4   8  147.59    3.60
   0  -4  -8  155.08    3.70
   0  -4   8  157.68    3.70
   0  -4   8  152.58    3.80
   0  -4   8  166.58    3.70
   0  -4   8  149.29    3.70
   0   4   8  153.38    3.70
   0   4   8  156.08    3.70
   0   4   8  154.58    3.70
   2  -4   8   44.80    1.30
   2  -4   8   43.80    1.20
   2  -4   8   45.10    1.40
   2  -4   8   46.40    1.30
   2  -4   8   46.30    1.30
   2  -4   8   44.40    1.20
   2  -4   8   44.50    1.20
   2   4   8   45.30    1.30
   2   4   8   44.70    1.20
   2   4   8   46.90    1.20
   4  -4   8   41.20    1.30
   4  -4   8   42.90    1.20
  -4  -4  -8   43.30    1.20
   4  -4   8   42.60    1.20
   4  -4   8   41.70    1.20
  -4  -4  -8   42.60    1.20
  -4   4  -8   42.40    1.20
   4   4   8   42.50    1.40
   4   4   8   42.50    1.20
   6  -4   8    7.70    0.50
   6  -4   8    7.90    0.40
  -6  -4  -8    7.50    0.50
   6  -4   8    8.10    0.90
   6   4   8    7.80    0.50
  -6   4  -8    7.00    0.50
  -6   4  -8    7.40    0.60
   8  -4   8    2.30    0.20
  -8  -4  -8    2.90    0.40
   8   4   8    2.90    0.30
  -8   4  -8    2.70    0.30
  -9  -5   8    5.30    0.40
  -9  -5   8    4.70    0.30
  -9   5   8    6.10    0.30
   7  -5  -8    0.00    0.30
  -7  -5   8    0.10    0.20
  -7  -5   8    0.10    0.20
  -7   5   8    0.00    0.20
  -7   5   8    0.00    0.20
  -5  -5   8    0.40    0.20
  -5  -5   8    0.50    0.20
   5  -5  -8    0.20    0.30
  -5  -5   8    0.20    0.20
  -5   5   8    0.90    0.40
  -5   5   8    0.40    0.20
  -5   5   8    0.60    0.30
  -5   5   8    0.40    0.40
  -3  -5   8    0.30    0.10
  -3  -5   8    0.40    0.20
  -3  -5   8    0.20    0.20
   3  -5  -8    0.30    0.30
  -3  -5   8    0.40    0.20
   3  -5  -8    0.80    0.20
  -3  -5   8    0.80    0.50
  -3   5   8    0.30    0.20
  -3   5   8    0.30    0.10
  -3   5   8    0.20    0.20
  -3   5   8    0.90    0.40
  -1  -5   8    5.30    0.50
   1  -5  -8    5.40    0.30
  -1  -5   8    6.20    0.50
  -1  -5   8    6.10    0.40
  -1  -5   8    6.10    0.40
  -1  -5   8    6.00    0.30
  -1  -5   8    5.90    0.30
   1  -5  -8    5.50    0.40
  -1  -5   8    6.00    0.30
  -1   5   8    5.40    0.60
  -1   5   8    5.50    0.40
  -1   5   8    5.40    0.40
  -1  -5  -8  113.29    2.80
   1  -5   8  115.59    2.90
   1  -5   8  119.49    2.80
   1  -5   8  112.39    2.90
   1  -5   8  118.09    2.80
   1  -5   8  116.89    2.80
   1  -5   8  114.69    2.80
   1  -5   8  114.09    3.00
   1   5   8  118.99    2.90
   1   5   8  116.49    2.90
   1   5   8  112.09    2.80
   3  -5   8   44.80    1.20
   3  -5   8   41.20    1.30
   3  -5   8   43.70    1.30
   3  -5   8   42.50    1.30
   3  -5   8   44.00    1.20
  -3  -5  -8   43.50    1.20
  -3  -5  -8   42.90    1.20
   3  -5   8   44.10    1.30
   3  -5   8   43.40    1.40
   3  -5   8   42.20    1.30
   3  -5   8   45.00    1.20
   3   5   8   42.40    1.20
   3   5   8   44.00    1.30
  -5  -5  -8    1.90    0.40
   5  -5   8    1.30    0.40
   5  -5   8    1.80    0.40
   5  -5   8    2.20    0.30
  -5  -5  -8    2.40    0.40
   5   5   8    2.10    0.30
  -5   5  -8    1.70    0.30
  -5   5  -8    2.50    0.50
   5   5   8    2.00    0.50
   7  -5   8    5.80    0.60
   7  -5   8    6.60    0.40
  -7  -5  -8    7.50    0.50
  -7   5  -8    7.20    0.40
  -7   5  -8    6.80    0.50
  -8  -6   8    5.30    0.40
  -8  -6   8    5.60    0.40
  -8   6   8    5.70    0.40
  -8   6   8    5.90    0.40
  -6  -6   8   22.30    0.90
  -6  -6   8   19.60    0.80
  -6  -6   8   19.10    0.70
   6  -6  -8   18.30    0.80
  -6   6   8   18.20    1.10
  -6   6   8   18.70    1.00
  -6   6   8   18.20    0.70
  -6   6   8   19.40    1.50
  -6   6   8   19.00    1.00
  -4  -6   8    1.20    0.40
  -4  -6   8    1.00    0.20
  -4  -6   8    1.80    0.60
  -4  -6   8    1.10    0.30
   4  -6  -8    0.70    0.30
  -4  -6   8    2.30    0.60
   4  -6  -8    0.90    0.40
  -4  -6   8    1.00    0.20
  -4   6   8    1.10    0.40
  -4   6   8    1.10    0.20
  -4   6   8    0.90    0.40
  -4   6   8    1.10    0.30
  -4   6   8    0.90    0.30
  -2  -6   8   12.10    0.40
  -2  -6   8   12.70    0.60
  -2  -6   8   11.70    0.40
  -2  -6   8   12.10    0.50
  -2  -6   8   10.80    0.70
   2  -6  -8   11.50    0.40
   2  -6  -8   11.60    0.60
  -2  -6   8   12.30    0.60
  -2  -6   8   12.00    0.70
  -2   6   8   11.40    0.60
  -2   6   8   12.10    0.50
  -2   6   8   11.20    0.60
   0  -6  -8   23.90    0.70
   0  -6   8   22.60    0.70
   0  -6   8   23.30    0.90
   0  -6   8   23.00    0.70
   0  -6   8   22.00    0.80
   0  -6   8   23.20    0.70
   0  -6  -8   23.00    0.80
   0  -6   8   21.20    0.80
   0  -6   8   23.20    0.80
   0   6   8   23.60    0.80
   0   6   8   21.10    1.00
   0   6   8   22.00    0.80
   2  -6   8   24.90    1.00
  -2  -6  -8   23.90    0.80
   2  -6   8   25.20    0.70
   2  -6   8   24.60    0.90
   2  -6   8   25.90    0.70
   2  -6   8   23.70    0.90
   2  -6   8   24.90    0.70
   2  -6   8   24.60    0.90
   2  -6   8   25.00    0.90
   2   6   8   21.50    0.80
  -4  -6  -8    8.70    0.50
   4  -6   8    7.80    0.90
   4  -6   8    8.80    0.50
   4  -6   8    8.60    0.60
   4  -6   8    9.00    0.40
  -4  -6  -8    7.80    0.50
   4  -6   8    8.10    0.70
   4  -6   8    8.70    0.50
   4  -6   8    8.90    0.40
   4   6   8    9.20    0.70
  -4   6  -8    9.60    0.90
  -4   6  -8    8.40    0.40
   4   6   8    8.90    0.40
   6  -6   8  102.19    2.60
   6  -6   8  101.89    2.60
   6  -6   8  103.39    2.80
  -6  -6  -8  100.99    2.60
   6   6   8   99.89    2.50
  -6   6  -8  101.59    2.60
  -6   6  -8  102.79    2.60
   8  -6   8    0.40    0.10
  -8   6  -8    0.60    0.30
   8   6   8    0.50    0.20
  -9   7   8    1.90    0.20
  -7  -7   8    0.00    0.20
   7  -7  -8    0.00    0.20
  -7  -7   8   -0.20    0.30
  -7   7   8   -0.20    0.20
  -7   7   8   -0.90    0.60
  -7   7   8    0.00    0.20
   5  -7  -8    1.00    0.30
  -5  -7   8    0.50    0.20
  -5  -7   8    0.90    0.20
  -5  -7   8    1.00    0.30
  -5   7   8    0.80    0.20
  -5   7   8    0.40    0.40
  -5   7   8    0.80    0.50
  -5   7   8    0.60    0.30
  -5   7   8    1.30    0.50
  -3  -7   8    3.20    0.70
   3  -7  -8    3.80    0.30
  -3  -7   8    4.30    0.50
   3  -7  -8    3.50    0.50
  -3  -7   8    4.00    0.50
   3  -7  -8    4.30    0.60
  -3  -7   8    3.60    0.50
  -3  -7   8    3.30    0.30
  -3  -7   8    3.50    0.30
   3  -7  -8    4.00    0.50
  -3   7   8    3.40    0.30
  -3   7   8    3.70    0.40
  -3   7   8    2.70    0.50
  -1  -7   8   21.90    0.70
  -1  -7   8   21.80    0.70
  -1  -7   8   22.00    0.80
  -1  -7   8   22.40    0.80
   1  -7  -8   22.00    0.70
   1  -7  -8   23.00    0.80
  -1  -7   8   22.30    0.70
  -1  -7   8   23.00    0.90
  -1  -7   8   22.00    0.80
  -1   7   8   21.70    0.80
  -1   7   8   22.30    0.80
  -1   7   8   21.20    0.70
   1  -7   8   58.99    1.50
   1  -7   8   57.89    1.50
   1  -7   8   56.49    1.70
   1  -7   8   58.69    1.50
   1  -7   8   58.39    1.70
   1  -7   8   58.39    1.50
   1  -7   8   58.39    1.70
   1  -7   8   59.89    1.60
  -1  -7  -8   60.19    1.50
   1  -7   8   58.89    1.70
   1  -7   8   59.09    1.60
   1   7   8   59.99    1.60
   1   7   8   59.69    1.60
   3  -7   8    0.10    0.10
   3  -7   8    0.70    0.40
   3  -7   8    0.00    0.20
   3  -7   8    0.10    0.10
  -3  -7  -8   -0.10    0.20
   3  -7   8    0.30    0.30
   3  -7   8    0.20    0.30
   3  -7   8    0.20    0.20
   3  -7   8    0.40    0.30
   3  -7   8    0.40    0.30
  -3   7  -8    0.30    0.20
   3   7   8    0.30    0.30
  -5  -7  -8   61.59    1.70
  -5  -7  -8   59.79    1.70
   5  -7   8   63.19    1.60
   5  -7   8   60.49    1.90
   5  -7   8   63.49    1.70
   5   7   8   58.49    1.60
  -5   7  -8   59.49    1.60
  -5   7  -8   60.99    1.70
   5   7   8   59.79    1.90
   7  -7   8   17.20    0.70
  -7  -7  -8   17.20    0.70
   7  -7   8   17.70    0.60
  -7   7  -8   18.10    0.80
  -7   7  -8   17.00    0.60
  -8  -8   8   -0.10    0.20
  -8   8   8    0.10    0.30
  -8   8   8    0.20    0.20
   6  -8  -8    1.20    0.30
  -6  -8   8    1.20    0.20
  -6  -8   8    1.10    0.30
  -6   8   8    1.70    0.60
  -6   8   8    1.10    0.30
  -6   8   8    0.80    0.20
  -6   8   8    1.80    1.20
  -6   8   8    0.80    0.50
   4  -8  -8   60.99    1.60
  -4  -8   8   62.19    1.60
   4  -8  -8   61.49    1.80
  -4  -8   8   62.79    1.60
  -4  -8   8   60.59    1.90
   4  -8  -8   61.79    1.70
   4  -8  -8   60.79    1.80
  -4  -8   8   60.49    1.70
  -4   8   8   59.99    1.90
  -4   8   8   61.19    1.70
  -4   8   8   59.09    1.90
  -4   8   8   61.19    1.60
  -4   8   8   59.99    1.90
  -2  -8   8   16.00    0.70
  -2  -8   8   14.90    0.60
  -2  -8   8   14.50    0.70
  -2  -8   8   15.10    0.70
  -2  -8   8   16.00    0.50
   2  -8  -8   15.40    0.70
   2  -8  -8   15.90    0.50
  -2  -8   8   15.00    0.80
  -2  -8   8   13.90    0.80
  -2  -8   8   15.00    0.50
   2  -8  -8   15.40    0.70
   2  -8  -8   15.60    0.70
  -2   8   8   16.10    0.80
  -2   8   8   15.80    0.60
   0  -8  -8    6.70    0.30
   0  -8   8    7.00    0.50
   0  -8  -8    6.90    0.50
   0  -8   8    6.90    0.60
   0  -8   8    6.80    0.30
   0  -8   8    6.20    0.40
   0  -8   8    7.40    0.50
   0  -8   8    6.80    0.50
   0  -8   8    6.60    0.50
   0  -8   8    6.70    0.50
   0  -8  -8    6.50    0.60
   0  -8  -8    7.30    0.50
   0  -8   8    7.20    0.30
   0  -8   8    7.60    0.30
   0   8   8    7.50    0.50
   0   8   8    7.60    0.50
  -2  -8  -8    8.30    0.50
  -2  -8  -8    8.80    0.40
   2  -8   8    8.90    0.40
   2  -8   8    7.50    0.80
   2  -8   8    8.90    0.60
   2  -8   8    9.30    0.70
   2  -8   8    8.80    0.40
   2  -8   8    8.20    0.50
   2  -8   8    8.70    0.50
   2  -8   8    8.60    0.40
   2  -8   8    9.00    0.50
   2   8   8    8.50    0.40
   4  -8   8    7.20    0.60
   4  -8   8    7.10    0.80
   4  -8   8    5.80    0.40
   4  -8   8    6.20    0.50
   4  -8   8    6.10    0.50
   4  -8   8    6.00    0.50
   4  -8   8    6.30    0.40
  -4  -8  -8    6.00    0.40
  -4   8  -8    4.20    1.10
  -4   8  -8    6.20    0.40
   4   8   8    6.90    0.70
   4   8   8    6.30    0.40
   6  -8   8   27.60    0.90
   6  -8   8   25.70    1.20
   6  -8   8   27.50    0.80
  -6   8  -8   28.90    0.90
  -6   8  -8   27.00    1.00
   6   8   8   29.30    1.10
  -6   8  -8   28.30    0.90
   7  -9  -8    0.40    0.20
  -7  -9   8    0.40    0.20
  -7  -9   8    0.60    0.30
  -7   9   8    1.30    0.30
  -7   9   8    0.50    0.20
  -7   9   8    1.40    0.60
  -5  -9   8   17.60    0.70
   5  -9  -8   18.90    0.70
  -5  -9   8   18.50    0.70
  -5  -9   8   18.20    0.70
   5  -9  -8   18.50    0.90
  -5   9   8   18.40    1.00
  -5   9   8   19.40    1.00
  -5   9   8   18.80    0.80
  -5   9   8   19.40    1.30
  -5   9   8   18.00    0.70
  -5   9   8   18.00    0.70
  -3  -9   8   14.10    0.70
   3  -9  -8   14.00    0.80
   3  -9  -8   14.40    0.60
   3  -9  -8   14.10    0.70
  -3  -9   8   14.30    0.90
  -3  -9   8   14.60    0.50
  -3  -9   8   14.60    0.80
   3  -9  -8   15.30    0.50
  -3  -9   8   13.90    0.60
  -3  -9   8   14.70    0.90
  -3   9   8   14.00    0.80
  -3   9   8   14.40    0.60
  -3   9   8   15.00    0.90
   1  -9  -8    3.30    0.40
   1  -9  -8    2.80    0.50
  -1  -9   8    3.20    0.40
  -1  -9   8    2.60    0.30
  -1  -9   8    2.80    0.50
  -1  -9   8    2.80    0.30
  -1  -9   8    3.10    0.50
  -1  -9   8    3.00    0.50
  -1  -9   8    3.10    0.30
  -1  -9   8    2.00    0.50
   1  -9  -8    2.80    0.30
  -1  -9   8    3.40    0.30
   1  -9  -8    3.30    0.50
  -1  -9   8    3.40    0.40
  -1   9   8    2.80    0.50
  -1   9   8    2.00    0.60
   1  -9   8    3.40    0.40
   1  -9   8    3.70    0.50
   1  -9   8    3.90    0.30
  -1  -9  -8    3.60    0.60
   1  -9   8    3.50    0.60
  -1  -9  -8    4.10    0.40
   1  -9   8    3.00    0.30
   1  -9   8    3.60    0.40
   1  -9   8    3.50    0.30
   1  -9   8    3.90    0.40
  -1  -9  -8    3.20    0.30
   1  -9   8    3.80    0.50
   1   9   8    4.70    0.70
   1   9   8    3.40    0.70
  -3  -9  -8   33.10    1.00
   3  -9   8   33.90    1.00
   3  -9   8   32.70    1.00
   3  -9   8   33.80    1.10
   3  -9   8   32.60    1.10
   3  -9   8   32.80    1.20
   3  -9   8   33.40    1.10
   3  -9   8   32.50    1.00
   3  -9   8   32.30    1.20
   3  -9   8   33.00    1.20
  -3   9  -8   32.00    1.00
   5  -9   8    3.40    0.60
  -5  -9  -8    3.60    0.50
   5  -9   8    4.60    0.50
   5  -9   8    3.50    0.30
   5  -9   8    3.40    0.40
   5  -9   8    4.00    0.80
   5  -9   8    4.00    0.60
  -5   9  -8    3.60    0.40
   5   9   8    3.60    0.40
  -5   9  -8    4.20    0.40
   7  -9   8    0.20    0.10
  -7   9  -8    0.20    0.10
  -8  10   8    1.70    0.30
  -6 -10   8    2.70    0.40
  -6 -10   8    3.80    0.40
   6 -10  -8    2.00    0.40
  -6  10   8    3.40    0.70
  -6  10   8    3.50    0.30
  -6  10   8    4.70    1.00
  -6  10   8    2.60    0.50
  -4 -10   8   13.80    0.60
   4 -10  -8   13.20    0.90
   4 -10  -8   13.50    0.70
  -4 -10   8   13.10    0.60
  -4 -10   8   14.20    0.60
   4 -10  -8   12.50    0.60
   4 -10  -8   13.70    0.60
  -4  10   8   13.50    1.10
  -4  10   8   13.40    0.90
  -4  10   8   13.30    0.60
  -4  10   8   13.70    0.80
   2 -10  -8    0.30    0.20
  -2 -10   8    0.70    0.20
  -2 -10   8    0.40    0.40
   2 -10  -8    0.30    0.20
  -2 -10   8    0.80    0.40
  -2 -10   8    0.80    0.50
  -2 -10   8    0.50    0.30
  -2 -10   8    0.70    0.30
  -2 -10   8    0.60    0.40
  -2 -10   8    0.20    0.20
  -2 -10   8    0.50    0.20
   2 -10  -8    0.10    0.30
   2 -10  -8    0.70    0.20
  -2  10   8    0.40    0.30
  -2  10   8    0.60    0.20
  -2  10   8    0.40    0.40
   0 -10   8    9.20    0.60
   0 -10   8    9.10    0.50
   0 -10  -8    8.30    0.40
   0 -10   8    9.80    0.50
   0 -10   8    8.50    0.60
   0 -10   8    9.10    0.50
   0 -10   8    9.30    0.70
   0 -10  -8    8.40    0.60
   0 -10   8    9.10    0.60
   0 -10  -8    8.80    0.50
   0 -10   8    8.70    0.40
   0 -10   8    9.30    0.40
   0 -10  -8    8.50    0.60
   0 -10   8    9.50    0.70
   0  10   8    9.50    0.80
   0  10   8    8.90    0.60
   2 -10   8   29.50    1.00
  -2 -10  -8   27.70    1.10
   2 -10   8   29.10    1.00
   2 -10   8   29.10    0.90
   2 -10   8   28.50    1.10
  -2 -10  -8   28.60    0.90
   2 -10   8   28.90    1.00
   2 -10   8   29.00    1.10
   2 -10   8   29.00    0.90
   2 -10   8   28.20    0.90
   2  10   8   30.00    0.90
   4 -10   8   10.00    0.80
   4 -10   8    8.80    0.50
  -4 -10  -8    8.70    0.50
   4 -10   8    9.30    0.50
   4 -10   8    8.30    1.20
   4 -10   8    9.70    0.50
   4 -10   8    9.10    0.60
   4  10   8    9.60    0.80
  -4  10  -8    7.90    1.50
   4  10   8    9.50    0.50
  -4  10  -8    8.10    0.80
  -6 -10  -8    7.20    0.40
   6 -10   8    7.50    0.40
   6 -10   8    7.60    0.40
   6 -10   8    8.20    1.10
  -6  10  -8    7.80    0.50
  -6  10  -8    7.40    0.40
  -7 -11   8    0.60    0.30
   7 -11  -8    0.50    0.20
  -7  11   8    0.40    0.20
  -7  11   8   -0.20    0.60
  -7  11   8    0.70    0.20
   5 -11  -8    0.50    0.30
  -5 -11   8    0.70    0.30
   5 -11  -8    0.30    0.20
  -5 -11   8    0.60    0.20
  -5  11   8   -0.10    0.30
  -5  11   8    0.60    0.50
  -5  11   8    0.80    0.30
  -5  11   8    0.50    0.20
  -5  11   8    1.00    0.50
  -3 -11   8   -0.10    0.20
  -3 -11   8    0.40    0.20
   3 -11  -8    0.40    0.20
  -3 -11   8   -0.60    0.60
   3 -11  -8    0.20    0.30
  -3 -11   8    0.20    0.20
   3 -11  -8    0.10    0.20
   3 -11  -8    0.10    0.40
  -3 -11   8    0.60    0.60
  -3  11   8    0.00    0.50
  -3  11   8    0.00    0.20
  -3  11   8    0.40    0.40
   1 -11  -8    8.50    0.60
  -1 -11   8    7.50    0.40
  -1 -11   8    8.40    0.60
  -1 -11   8    9.00    0.70
  -1 -11   8    8.20    0.40
  -1 -11   8    8.90    0.70
   1 -11  -8    8.40    0.50
   1 -11  -8    8.50    0.40
  -1 -11   8    8.00    0.40
  -1 -11   8    8.00    0.80
  -1 -11   8    8.60    0.50
  -1 -11   8    8.90    0.70
  -1 -11   8    6.10    0.70
  -1  11   8    7.20    0.70
  -1  11   8    8.10    0.80
   1 -11   8   80.69    2.10
   1 -11   8   77.59    2.00
  -1 -11  -8   79.09    2.10
  -1 -11  -8   76.79    2.10
   1 -11   8   82.49    2.10
   1 -11   8   80.49    2.30
  -1 -11  -8   79.79    2.20
   1 -11   8   79.39    2.10
   1 -11   8   79.89    2.30
   1 -11   8   79.99    2.10
   1 -11   8   81.89    2.30
   3 -11   8    0.80    0.40
   3 -11   8    1.00    0.40
   3 -11   8    0.50    0.20
   3 -11   8    0.40    0.20
   3 -11   8    1.20    0.30
   3 -11   8    1.10    0.20
   3 -11   8    0.80    0.30
   3 -11   8    0.70    0.20
  -3 -11  -8    0.50    0.20
  -3  11  -8    0.90    0.30
   3  11   8    1.30    0.50
  -3  11  -8    1.80    0.70
   5 -11   8    5.00    0.70
   5 -11   8    5.00    0.50
   5 -11   8    5.60    0.70
   5 -11   8    4.90    0.90
   5 -11   8    4.00    0.30
  -5 -11  -8    4.00    0.30
   5 -11   8    4.50    0.40
   5  11   8    5.10    0.40
  -5  11  -8    5.10    0.40
   7 -11   8    0.20    0.10
  -7  11  -8    0.00    0.10
  -6 -12   8    1.10    0.30
  -6  12   8    2.00    0.30
  -6  12   8    1.20    0.40
   4 -12  -8    6.60    0.90
  -4 -12   8    5.80    0.50
   4 -12  -8    5.50    0.50
  -4 -12   8    5.90    0.50
   4 -12  -8    6.20    0.50
   4 -12  -8    6.00    0.40
  -4  12   8    5.40    0.80
  -4  12   8    6.80    0.80
  -4  12   8    6.30    0.40
  -2 -12   8    2.90    0.40
  -2 -12   8    1.90    0.40
  -2 -12   8    2.70    0.40
   2 -12  -8    3.50    0.40
   2 -12  -8    3.00    0.40
  -2 -12   8    3.40    0.70
  -2 -12   8    3.30    0.50
  -2 -12   8    2.10    0.50
  -2 -12   8    2.60    0.50
   2 -12  -8    2.30    0.50
  -2  12   8    4.10    0.70
  -2  12   8    3.30    0.50
  -2  12   8    1.80    0.60
   0 -12  -8   34.00    1.10
   0 -12   8   33.10    1.20
   0 -12   8   33.50    1.10
   0 -12   8   32.00    1.30
   0 -12   8   32.70    1.00
   0 -12   8   32.90    1.10
   0 -12   8   32.50    1.00
   0 -12   8   31.60    1.30
   0 -12  -8   33.10    1.00
   0 -12   8   32.80    1.00
   0 -12  -8   34.60    1.50
   0 -12  -8   33.60    1.10
   0  12   8   33.10    1.40
   0  12   8   34.50    1.30
   0  12   8   34.20    1.60
   2 -12   8   15.10    0.70
   2 -12   8   15.50    0.60
   2 -12   8   15.10    0.70
  -2 -12  -8   15.90    0.70
   2 -12   8   15.90    0.60
   2 -12   8   14.80    0.80
   2 -12   8   15.70    0.60
  -2 -12  -8   15.50    0.60
   2 -12   8   14.90    0.90
   2 -12   8   15.60    0.70
   2  12   8   14.80    0.70
  -2  12  -8   16.30    0.70
   4 -12   8    0.30    0.40
   4 -12   8    0.40    0.20
   4 -12   8    0.50    0.20
   4 -12   8    0.60    0.20
   4 -12   8    1.20    0.40
  -4 -12  -8    0.50    0.20
   4  12   8    0.40    0.90
  -4  12  -8    4.10    1.10
   4  12   8    0.30    0.20
   6 -12   8    0.20    0.20
   6 -12   8    0.10    0.30
  -6  12  -8    0.10    0.10
   5 -13  -8    0.20    0.20
   5 -13  -8    0.40    0.30
  -5 -13   8    0.40    0.30
  -5  13   8    0.60    0.20
  -5  13   8    0.40    0.30
  -5  13   8    0.00    0.40
   3 -13  -8    4.70    0.40
   3 -13  -8    4.10    0.40
  -3 -13   8    5.00    0.50
  -3 -13   8    4.90    0.50
   3 -13  -8    4.50    0.80
  -3 -13   8    4.20    0.50
   3 -13  -8    4.20    0.40
  -3  13   8    4.40    0.70
  -3  13   8    5.10    0.80
  -3  13   8    4.90    0.50
   1 -13  -8    0.40    0.20
  -1 -13   8    0.30    0.20
  -1 -13   8    0.70    0.40
  -1 -13   8    0.50    0.20
  -1 -13   8    0.60    0.20
  -1 -13   8    0.40    0.30
  -1 -13   8    0.20    0.40
   1 -13  -8    0.60    0.40
  -1 -13   8    0.90    0.50
   1 -13  -8    0.30    0.30
  -1 -13   8    0.60    0.50
  -1 -13   8    0.50    0.30
   1 -13  -8    0.60    0.20
  -1  13   8   -0.20    0.50
  -1  13   8    0.60    0.50
  -1  13   8    1.10    0.80
   1 -13   8   28.40    1.10
   1 -13   8   29.20    1.00
   1 -13   8   28.70    1.00
   1 -13   8   31.00    1.10
   1 -13   8   30.10    1.20
   1 -13   8   28.30    1.00
  -1 -13  -8   26.70    0.90
  -1 -13  -8   27.30    1.00
  -1 -13  -8   27.30    1.10
   1 -13   8   29.30    0.90
   1  13   8   27.40    0.90
   3 -13   8    0.00    0.20
   3 -13   8    0.00    0.10
   3 -13   8    0.30    0.20
   3 -13   8    0.10    0.30
   3 -13   8    0.10    0.40
   3 -13   8    0.10    0.20
   3 -13   8   -0.10    0.20
  -3 -13  -8    0.20    0.20
   3  13   8   -0.10    0.50
   5 -13   8   12.10    0.90
   5 -13   8   11.30    0.50
   5 -13   8   11.10    0.40
   5 -13   8   10.70    0.50
  -5 -13  -8   11.10    0.50
  -5  13  -8   11.10    0.50
   6 -14  -8    2.10    0.20
  -6  14   8    2.70    0.60
   4 -14  -8    1.30    0.40
   4 -14  -8    0.60    0.20
  -4  14   8    0.90    1.00
  -4  14   8    0.80    0.40
  -4  14   8    1.10    0.30
  -4  14   8    0.80    0.20
  -2 -14   8    2.20    0.40
  -2 -14   8    2.10    0.50
  -2 -14   8    2.40    0.50
  -2 -14   8    2.30    0.50
   2 -14  -8    2.30    0.30
   2 -14  -8    3.30    0.70
  -2 -14   8    1.90    0.30
   2 -14  -8    2.40    0.40
   2 -14  -8    2.40    0.40
  -2  14   8    3.50    0.90
  -2  14   8    2.50    0.50
   0 -14  -8    3.20    0.40
   0 -14   8    3.40    0.40
   0 -14   8    3.20    0.30
   0 -14   8    3.10    0.70
   0 -14   8    3.00    0.40
   0 -14   8    2.80    0.40
   0 -14  -8    3.50    0.40
   0 -14   8    3.10    0.60
   0 -14  -8    3.20    0.30
   0 -14   8    2.70    0.40
   0  14   8    2.60    0.70
   2 -14   8    0.60    0.20
   2 -14   8    0.50    0.20
   2 -14   8    0.50    0.40
  -2 -14  -8    0.50    0.20
   2 -14   8    0.90    0.30
   2 -14   8    0.60    0.20
   2 -14   8    0.70    0.20
   2 -14   8    0.20    0.40
   2  14   8    0.50    0.50
   4 -14   8    4.20    0.40
  -4 -14  -8    3.90    0.30
   4 -14   8    3.70    0.40
   4 -14   8    4.00    0.70
   4 -14   8    3.90    0.30
   4 -14   8    4.20    0.70
   4 -14   8    3.90    0.40
  -4  14  -8    3.80    0.30
   4  14   8    3.50    0.40
   5 -15  -8    1.80    0.20
  -5  15   8    1.90    0.40
   3 -15  -8   10.90    0.60
   3 -15  -8   10.60    0.50
   3 -15  -8   10.90    0.50
  -3  15   8   10.10    0.80
   1 -15  -8    0.30    0.20
  -1 -15   8    0.30    0.20
  -1 -15   8   -0.10    0.20
  -1 -15   8   -0.20    0.70
  -1 -15   8    0.10    0.40
  -1 -15   8    0.10    0.30
  -1 -15   8    0.20    0.20
   1 -15  -8    0.10    0.20
  -1  15   8    0.20    0.50
  -1  15   8   -0.60    1.00
  -1 -15  -8   -0.10    0.20
   1 -15   8   -0.10    0.20
  -1 -15  -8    0.10    0.20
   1 -15   8   -0.10    0.20
   1 -15   8    0.00    0.50
   1 -15   8    0.20    0.30
   1 -15   8   -0.20    0.20
   1 -15   8    0.10    0.20
   1  15   8   -0.40    0.20
  -3 -15  -8    1.80    0.30
   3 -15   8    2.50    0.50
   3 -15   8    2.60    0.30
   3 -15   8    2.30    0.40
   3 -15   8    2.70    0.30
   3 -15   8    3.00    0.60
   3  15   8    1.60    0.70
  -5 -15  -8    7.60    0.30
  -5  15  -8    7.30    0.30
   4 -16  -8    9.30    0.40
  -4  16   8    8.20    0.70
   2 -16  -8    0.40    0.20
   2 -16  -8    0.40    0.10
   2 -16  -8    0.40    0.20
  -2  16   8   -0.30    0.50
  -2  16   8    0.30    0.20
   0 -16   8   -0.10    0.20
   0 -16   8    0.00    0.60
   0 -16  -8    0.10    0.20
   0 -16   8    0.30    0.40
   0 -16  -8    0.10    0.20
   0 -16   8    0.00    0.20
   0 -16  -8    0.10    0.10
   0 -16   8    0.10    0.20
   0 -16   8    0.20    0.20
   0  16   8    0.20    0.20
   2 -16   8    0.10    0.40
   2 -16   8    0.10    0.20
   2 -16   8    0.50    0.30
   2 -16   8    0.50    0.20
   2  16   8    1.50    0.60
  -4 -16  -8    4.90    0.30
   4 -16   8    5.40    0.30
  -4  16  -8    4.90    0.30
   3 -17  -8   -0.20    0.10
  -3  17   8   -0.30    0.40
   1 -17  -8    0.50    0.20
  -1 -17   8    0.30    0.60
  -1 -17   8   -0.20    0.20
   1 -17  -8    0.30    0.30
   1 -17  -8   -0.10    0.20
  -1  17   8    0.10    0.20
  -1 -17  -8    3.80    0.30
   1 -17   8    4.20    0.40
   1 -17   8    3.00    0.40
   1 -17   8    4.00    0.30
   1 -17   8    4.80    0.60
   3 -17   8    0.20    0.20
  -3  17  -8    1.20    0.30
   2 -18  -8    4.60    0.20
   0 -18  -8    0.60    0.20
   0 -18   8    0.70    0.20
  -8   0   9    0.10    0.20
  -8   0   9    0.30    0.30
  -8   0   9   -0.10    0.20
  -6   0   9    0.20    0.20
  -6   0   9   -0.30    0.20
  -6   0   9   -0.10    0.20
  -4   0   9   -0.40    0.30
  -4   0   9    0.10    0.20
  -4   0   9    0.10    0.10
  -4   0   9   -0.10    0.30
  -4   0   9    0.50    0.20
  -4   0   9   -0.10    0.20
  -2   0   9    0.10    0.10
  -2   0   9    0.10    0.10
  -2   0   9   -0.20    0.30
  -2   0   9    0.10    0.10
  -2   0   9   -0.10    0.10
   0   0   9   -0.20    0.20
   0   0   9    0.30    0.20
   0   0   9    0.70    0.20
   0   0   9    0.10    0.10
   2   0   9    0.00    0.20
   2   0   9   -0.20    0.20
   2   0   9    0.00    0.10
   2   0   9   -0.40    0.20
  -2   0  -9    0.00    0.20
   2   0   9    0.20    0.10
   4   0   9   -0.20    0.10
   4   0   9    0.10    0.30
  -4   0  -9   -0.10    0.20
   6   0   9   -0.10    0.60
   6   0   9   -0.10    0.20
   6   0   9    0.40    0.30
  -8   0  -9    0.10    0.20
   8   0   9    0.10    0.10
  -9  -1   9    0.80    0.20
  -9  -1   9    1.50    0.40
  -9   1   9    1.40    0.30
  -7  -1   9    0.00    0.20
  -7  -1   9   -0.10    0.20
  -7  -1   9   -0.10    0.20
  -7   1   9    0.10    0.30
  -7   1   9   -0.20    0.20
  -7   1   9   -0.10    0.20
  -5  -1   9  104.79    3.40
  -5  -1   9  113.99    2.80
  -5  -1   9  111.99    2.80
  -5  -1   9  114.49    3.00
  -5  -1   9  112.09    3.00
  -5  -1   9  114.79    2.90
  -5   1   9  114.79    2.80
  -5   1   9  117.79    2.90
  -5   1   9  114.39    3.00
  -5   1   9  114.09    2.80
  -5   1   9  109.89    3.00
  -5   1   9  111.69    3.00
  -3  -1   9   20.30    0.60
  -3  -1   9   21.30    0.90
  -3  -1   9   20.40    0.60
  -3  -1   9   20.00    0.70
  -3  -1   9   19.60    0.70
  -3   1   9   19.90    0.70
  -3   1   9   21.20    0.90
  -3   1   9   20.10    0.60
  -3   1   9   21.10    0.60
  -3   1   9   18.90    0.70
  -1  -1   9    9.40    0.40
  -1  -1   9    8.80    0.40
  -1  -1   9    9.00    0.30
  -1  -1   9    8.90    0.40
  -1  -1   9    9.00    0.50
  -1   1   9    9.30    0.30
  -1   1   9    9.20    0.40
  -1   1   9    9.30    0.50
  -1   1   9    9.30    0.40
   1  -1   9   39.30    1.10
   1  -1   9   39.40    1.10
   1  -1   9   38.70    1.10
   1  -1   9   36.90    1.00
   1  -1   9   37.90    1.00
   1   1   9   38.70    1.00
   1   1   9   38.70    1.10
   1   1   9   38.30    1.10
   1   1   9   37.80    1.00
   1   1   9   38.20    1.10
   3  -1   9   38.00    1.10
   3  -1   9   39.00    1.20
   3  -1   9   40.90    1.10
   3  -1   9   40.40    1.20
  -3  -1  -9   41.20    1.10
   3   1   9   41.60    1.10
  -3   1  -9   40.20    1.10
   3   1   9   40.50    1.20
   3   1   9   40.60    1.10
  -5  -1  -9   28.90    0.90
   5  -1   9   30.40    0.90
   5  -1   9   29.40    1.10
   5   1   9   28.30    1.10
  -5   1  -9   27.80    0.90
   5   1   9   28.70    0.90
   7  -1   9   29.80    0.90
   7  -1   9   28.70    0.90
  -7  -1  -9   29.60    1.00
  -7   1  -9   30.80    1.00
   7   1   9   30.00    0.90
  -8  -2   9    0.10    0.20
  -8  -2   9    0.30    0.20
  -8   2   9    0.00    0.30
  -8   2   9    0.00    0.20
  -8   2   9   -0.10    0.20
  -6  -2   9   50.89    1.50
  -6  -2   9   49.99    1.40
  -6  -2   9   50.79    1.40
  -6   2   9   49.80    1.70
  -6   2   9   51.09    1.50
  -6   2   9   51.89    1.40
  -6   2   9   50.59    1.90
  -6   2   9   51.39    1.40
  -6   2   9   48.80    1.70
  -4  -2   9  192.48    4.50
  -4  -2   9  190.68    4.60
  -4  -2   9  185.48    4.60
  -4  -2   9  193.48    4.70
  -4  -2   9  188.58    4.70
  -4  -2   9  192.08    4.50
  -4   2   9  186.08    4.70
  -4   2   9  178.18    4.70
  -4   2   9  195.88    4.60
  -4   2   9  177.78    4.70
  -4   2   9  192.18    4.50
  -4   2   9  192.78    4.50
  -2  -2   9    0.60    0.10
  -2  -2   9    0.50    0.20
  -2  -2   9    1.10    0.20
  -2  -2   9    0.50    0.10
  -2  -2   9    0.60    0.20
  -2  -2   9    1.00    0.30
  -2   2   9    0.60    0.10
  -2   2   9    0.80    0.20
  -2   2   9    0.80    0.30
  -2   2   9    0.40    0.10
  -2   2   9    0.40    0.20
  -2   2   9    0.80    0.40
   0  -2   9    0.00    0.10
   0  -2   9   -0.10    0.10
   0  -2   9    0.00    0.10
   0  -2   9   -0.10    0.10
   0  -2   9   -0.30    0.20
   0   2   9   -0.20    0.10
   0   2   9    0.00    0.10
   0   2   9    0.10    0.10
   0   2   9   -0.10    0.20
   2  -2   9   19.60    0.60
   2  -2   9   20.10    0.70
  -2  -2  -9   18.90    0.70
   2  -2   9   19.90    0.70
   2  -2   9   20.20    0.70
   2  -2   9   18.50    0.60
   2  -2   9   19.30    0.60
   2   2   9   18.50    0.60
   2   2   9   18.90    0.70
   2   2   9   19.60    0.70
   2   2   9   18.30    0.70
   2   2   9   20.30    0.60
  -4  -2  -9   35.90    1.10
  -4  -2  -9   34.80    1.00
   4  -2   9   33.80    1.00
   4  -2   9   35.30    1.20
   4  -2   9   34.70    1.00
  -4   2  -9   34.90    1.00
   4   2   9   33.80    1.20
   4   2   9   35.80    1.00
   6  -2   9   44.00    1.30
   6  -2   9   42.90    1.20
   6  -2   9   44.90    1.60
  -6  -2  -9   43.70    1.30
   6   2   9   44.10    1.20
  -6   2  -9   43.10    1.30
  -6   2  -9   44.40    1.30
   8  -2   9    3.80    0.30
  -8  -2  -9    3.60    0.40
   8   2   9    3.60    0.30
  -8   2  -9    4.10    0.30
  -9  -3   9    3.70    0.30
  -9  -3   9    4.70    0.40
  -9   3   9    4.20    0.30
  -7  -3   9    6.30    0.40
  -7  -3   9    7.20    0.50
  -7  -3   9    6.40    0.40
  -7   3   9    6.10    0.40
  -7   3   9    6.30    0.50
  -7   3   9    5.90    0.80
  -5  -3   9   20.30    0.90
  -5  -3   9   20.90    0.70
  -5  -3   9   20.30    0.80
  -5  -3   9   20.40    0.70
  -5   3   9   19.90    0.90
  -5   3   9   19.10    0.90
  -5   3   9   19.50    0.80
  -5   3   9   20.10    0.70
  -5   3   9   20.40    1.00
  -3  -3   9    0.10    0.20
  -3  -3   9    0.40    0.20
  -3  -3   9    0.10    0.20
  -3  -3   9    0.30    0.10
  -3  -3   9    0.20    0.20
  -3  -3   9    0.50    0.40
  -3   3   9    0.60    0.30
  -3   3   9    0.40    0.20
  -3   3   9    0.10    0.20
  -3   3   9    0.20    0.20
  -3   3   9    0.40    0.10
  -1  -3   9  120.19    2.80
  -1  -3   9  114.69    3.00
  -1  -3   9  119.39    2.90
  -1  -3   9  115.39    2.90
  -1  -3   9  119.09    3.00
   1  -3  -9  119.69    2.90
  -1  -3   9  118.89    2.90
  -1  -3   9  114.79    3.00
  -1   3   9  122.09    3.00
  -1   3   9  123.99    2.90
  -1   3   9  123.29    3.00
   1  -3   9   61.19    1.80
   1  -3   9   63.19    1.70
   1  -3   9   64.19    1.70
   1  -3   9   64.19    1.60
   1  -3   9   61.39    1.60
   1  -3   9   61.29    1.60
   1  -3   9   57.69    1.70
   1  -3   9   65.29    1.60
   1   3   9   63.19    1.60
   1   3   9   63.49    1.60
   1   3   9   63.49    1.60
   3  -3   9    9.80    0.50
   3  -3   9   10.30    0.70
   3  -3   9    8.70    0.60
   3  -3   9    9.50    0.50
   3  -3   9   10.00    0.40
  -3  -3  -9    9.70    0.50
   3  -3   9    9.50    0.40
  -3  -3  -9    9.60    0.50
   3   3   9   10.80    0.40
  -3   3  -9    7.80    0.60
   3   3   9    9.90    0.40
   3   3   9    9.50    0.60
  -5  -3  -9    3.50    0.40
   5  -3   9    3.30    0.60
   5  -3   9    3.80    0.40
   5  -3   9    3.60    0.30
   5   3   9    3.10    0.30
  -5   3  -9    3.20    0.40
  -7  -3  -9    1.20    0.30
   7  -3   9    1.10    0.30
   7  -3   9    1.00    0.30
   7   3   9    1.00    0.30
  -7   3  -9    1.20    0.30
  -7   3  -9    1.40    0.30
  -8  -4   9    0.20    0.20
  -8  -4   9    0.20    0.20
  -8   4   9    0.10    0.20
  -8   4   9    0.30    0.20
  -6  -4   9   14.10    0.60
  -6  -4   9   13.20    0.60
  -6  -4   9   14.30    0.60
  -6   4   9   14.50    0.90
  -6   4   9   13.60    0.60
  -6   4   9   13.90    0.50
  -6   4   9   13.40    1.00
  -6   4   9   12.80    1.30
  -4  -4   9   13.00    0.60
  -4  -4   9   11.90    0.60
  -4  -4   9   13.10    0.50
  -4  -4   9   12.80    0.60
  -4  -4   9   12.40    0.50
  -4  -4   9   11.80    0.90
  -4   4   9   12.30    0.70
  -4   4   9   13.00    0.50
  -4   4   9   12.50    0.50
  -4   4   9   12.90    0.70
  -4   4   9   13.10    0.80
  -2  -4   9   46.50    1.40
  -2  -4   9   47.70    1.20
  -2  -4   9   50.49    1.40
   2  -4  -9   45.30    1.20
  -2  -4   9   48.80    1.20
  -2  -4   9   47.20    1.40
  -2  -4   9   46.90    1.20
  -2   4   9   45.60    1.40
  -2   4   9   47.50    1.20
  -2   4   9   45.70    1.40
  -2   4   9   47.10    1.20
  -2   4   9   48.20    1.40
   0  -4   9   77.29    1.90
   0  -4   9   78.49    2.10
   0  -4   9   80.29    2.00
   0  -4   9   79.09    2.10
   0  -4   9   79.79    2.10
   0  -4   9   80.99    2.10
   0  -4   9   80.59    2.00
   0  -4   9   81.09    2.00
   0  -4  -9   78.39    2.00
   0   4   9   80.59    2.00
   0   4   9   81.19    2.10
   0   4   9   80.79    2.10
   2  -4   9    0.60    0.20
  -2  -4  -9    1.10    0.30
   2  -4   9    0.90    0.20
   2  -4   9    0.60    0.20
   2  -4   9    0.80    0.10
   2  -4   9    0.90    0.20
   2  -4   9    1.10    0.20
   2  -4   9    0.60    0.40
   2   4   9    1.20    0.20
   2   4   9    1.00    0.30
  -4  -4  -9   22.50    0.80
   4  -4   9   22.70    0.90
   4  -4   9   22.20    0.70
   4  -4   9   23.80    0.80
   4  -4   9   23.50    0.80
  -4  -4  -9   22.90    0.80
   4   4   9   24.30    1.00
  -4   4  -9   22.20    0.80
   4   4   9   24.10    0.80
   6  -4   9   17.80    1.00
   6  -4   9   18.50    0.70
  -6  -4  -9   18.00    0.70
   6  -4   9   18.00    0.60
   6   4   9   18.10    0.70
  -6   4  -9   17.70    0.70
  -6   4  -9   17.70    0.80
   8  -4   9    1.20    0.20
  -8  -4  -9    2.50    0.40
   8   4   9    1.20    0.20
  -8   4  -9    1.20    0.20
  -9  -5   9    2.00    0.40
  -9  -5   9    1.50    0.30
  -9   5   9    1.80    0.30
  -7  -5   9    6.10    0.50
  -7  -5   9    6.10    0.40
  -7  -5   9    7.00    0.60
  -7   5   9    6.60    0.40
  -7   5   9    6.80    0.40
  -5  -5   9    3.20    0.50
   5  -5  -9    2.80    0.70
  -5  -5   9    2.90    0.30
  -5  -5   9    3.20    0.30
  -5   5   9    3.10    0.70
  -5   5   9    3.20    0.70
  -5   5   9    3.60    0.30
  -5   5   9    3.10    0.50
  -5   5   9    3.60    0.60
  -3  -5   9    6.60    0.40
  -3  -5   9    6.10    0.40
   3  -5  -9    6.60    0.60
  -3  -5   9    6.30    0.30
  -3  -5   9    6.30    0.50
  -3  -5   9    5.40    0.50
  -3  -5   9    5.90    0.50
  -3  -5   9    5.60    0.70
  -3   5   9    6.70    0.30
  -3   5   9    6.60    0.50
  -3   5   9    6.40    0.30
  -3   5   9    5.90    0.50
  -3   5   9    6.80    0.60
  -1  -5   9   67.49    1.80
   1  -5  -9   65.49    1.70
  -1  -5   9   67.79    1.80
  -1  -5   9   67.29    1.70
  -1  -5   9   66.89    1.70
  -1  -5   9   70.29    1.70
  -1  -5   9   64.49    1.70
  -1  -5   9   69.19    1.90
  -1  -5   9   67.59    1.80
  -1   5   9   66.59    1.80
  -1   5   9   65.69    1.90
  -1   5   9   65.79    1.70
   1  -5   9   88.29    2.10
   1  -5   9   86.69    2.10
   1  -5   9   87.79    2.30
   1  -5   9   85.29    2.30
   1  -5   9   86.39    2.20
   1  -5   9   91.09    2.30
   1  -5   9   90.09    2.30
  -1  -5  -9   85.99    2.10
   1  -5   9   84.19    2.20
   1   5   9   87.79    2.20
   1   5   9   86.79    2.20
   1   5   9   88.19    2.20
   3  -5   9    3.00    0.70
  -3  -5  -9    1.60    0.30
  -3  -5  -9    1.80    0.40
   3  -5   9    2.40    0.60
   3  -5   9    1.90    0.30
   3  -5   9    2.30    0.50
   3  -5   9    2.00    0.30
   3  -5   9    1.50    0.20
   3  -5   9    1.90    0.40
   3  -5   9    2.30    0.50
   3  -5   9    1.40    0.30
   3   5   9    2.80    0.30
   3   5   9    1.70    0.20
   3   5   9    2.50    0.40
  -3   5  -9    2.20    0.30
  -5  -5  -9   22.40    0.80
   5  -5   9   23.10    1.00
  -5  -5  -9   22.40    0.80
   5  -5   9   22.10    0.80
   5   5   9   21.90    1.10
  -5   5  -9   22.10    0.80
   7  -5   9    0.00    0.10
   7  -5   9    0.10    0.20
  -7  -5  -9    0.10    0.30
  -7   5  -9   -0.10    0.20
  -7   5  -9   -0.10    0.20
  -8  -6   9    0.00    0.20
  -8  -6   9    0.10    0.20
  -8   6   9    0.20    0.20
  -8   6   9    0.30    0.20
  -6  -6   9    2.00    0.30
  -6  -6   9    1.60    0.30
   6  -6  -9    1.90    0.50
  -6  -6   9    1.70    0.30
  -6   6   9    2.30    0.50
  -6   6   9    1.20    0.60
  -6   6   9    1.70    0.30
  -6   6   9    1.70    0.90
  -6   6   9    2.10    0.50
   4  -6  -9    0.70    0.40
  -4  -6   9    0.00    0.20
  -4  -6   9    0.30    0.20
  -4  -6   9    0.10    0.50
  -4  -6   9    0.10    0.30
   4  -6  -9    0.40    0.30
  -4  -6   9    0.60    0.40
  -4   6   9    0.10    0.20
  -4   6   9    0.10    0.30
  -4   6   9    0.60    0.40
  -4   6   9   -0.20    0.30
  -4   6   9    0.20    0.30
  -4   6   9    0.00    0.10
   2  -6  -9    5.50    0.30
  -2  -6   9    5.80    0.40
   2  -6  -9    6.00    0.50
  -2  -6   9    5.70    0.40
  -2  -6   9    5.20    0.40
  -2  -6   9    6.20    0.60
  -2  -6   9    6.00    0.30
  -2   6   9    6.40    0.50
  -2   6   9    5.80    0.40
  -2   6   9    6.50    0.60
  -2   6   9    5.80    0.30
   0  -6  -9    1.30    0.20
   0  -6   9    1.90    0.40
   0  -6   9    1.00    0.20
   0  -6   9    1.70    0.30
   0  -6   9    2.20    0.50
   0  -6   9    2.10    0.30
   0  -6   9    0.90    0.20
   0  -6   9    1.10    0.20
   0  -6   9    1.20    0.20
   0   6   9    1.30    0.40
   0   6   9    0.80    0.20
   0   6   9    2.00    0.50
   2  -6   9    2.30    0.40
   2  -6   9    2.80    0.20
   2  -6   9    3.20    0.50
   2  -6   9    3.00    0.50
   2  -6   9    2.70    0.40
  -2  -6  -9    2.80    0.40
   2  -6   9    2.20    0.30
   2  -6   9    3.40    0.60
   2  -6   9    2.60    0.40
   2  -6   9    2.70    0.20
   2   6   9    2.40    0.40
   2   6   9    2.50    0.30
  -4  -6  -9   42.90    1.20
   4  -6   9   40.40    1.50
   4  -6   9   40.70    1.20
  -4  -6  -9   41.20    1.20
   4  -6   9   41.60    1.20
   4  -6   9   39.40    1.30
   4  -6   9   39.70    1.10
   4  -6   9   39.60    1.20
  -4   6  -9   41.10    1.20
   4   6   9   40.10    1.40
   4   6   9   40.70    1.10
   6  -6   9   20.10    1.10
   6  -6   9   21.80    0.70
   6  -6   9   20.80    0.70
  -6  -6  -9   22.00    0.80
  -6   6  -9   21.20    0.80
  -6   6  -9   21.00    0.80
   6   6   9   20.70    0.70
   8  -6   9    0.20    0.10
   8   6   9    0.20    0.10
  -7  -7   9    9.10    0.50
  -7  -7   9    8.90    0.50
   7  -7  -9    8.70    0.60
  -7   7   9    9.10    0.50
  -7   7   9    7.40    0.90
  -7   7   9    8.10    0.60
   5  -7  -9    3.30    0.50
  -5  -7   9    4.40    0.50
  -5  -7   9    3.90    0.30
  -5  -7   9    3.60    0.40
  -5   7   9    3.40    0.60
  -5   7   9    3.40    0.80
  -5   7   9    3.60    0.50
  -5   7   9    3.70    0.30
  -5   7   9    3.00    0.50
  -5   7   9    4.80    0.90
   3  -7  -9    6.80    0.60
  -3  -7   9    6.10    0.40
   3  -7  -9    6.60    0.60
   3  -7  -9    7.10    0.60
  -3  -7   9    5.70    0.30
  -3  -7   9    5.40    0.60
  -3  -7   9    7.10    0.50
   3  -7  -9    6.20    0.40
  -3  -7   9    6.50    0.80
  -3  -7   9    5.00    0.50
  -3  -7   9    6.30    0.50
  -3   7   9    6.30    0.50
  -3   7   9    6.50    0.40
  -3   7   9    6.60    0.70
  -3   7   9    6.40    0.60
  -1  -7   9   24.00    0.70
  -1  -7   9   22.00    0.80
   1  -7  -9   23.80    0.90
   1  -7  -9   24.20    0.70
  -1  -7   9   24.40    0.70
  -1  -7   9   24.10    0.70
   1  -7  -9   22.70    0.90
  -1  -7   9   22.80    0.90
  -1  -7   9   22.40    0.80
  -1  -7   9   24.30    1.00
  -1  -7   9   23.50    0.70
  -1  -7   9   23.80    0.90
  -1   7   9   23.80    0.90
  -1   7   9   23.30    0.90
  -1   7   9   24.00    0.80
  -1   7   9   23.80    1.00
   1  -7   9    4.00    0.40
   1  -7   9    3.90    0.30
   1  -7   9    4.20    0.50
   1  -7   9    4.10    0.40
   1  -7   9    3.20    0.50
  -1  -7  -9    5.30    0.70
   1  -7   9    4.30    0.30
   1  -7   9    4.20    0.40
  -1  -7  -9    4.60    0.50
   1  -7   9    4.30    0.40
  -1  -7  -9    4.30    0.30
   1  -7   9    4.30    0.30
   1  -7   9    4.30    0.30
   1   7   9    4.90    0.50
   1   7   9    4.70    0.30
   1   7   9    4.30    0.50
   3  -7   9    5.90    0.60
   3  -7   9    5.60    0.30
   3  -7   9    4.40    0.70
  -3  -7  -9    6.00    0.50
   3  -7   9    5.30    0.40
   3  -7   9    4.30    0.50
   3  -7   9    5.50    0.30
   3  -7   9    6.00    0.50
   3  -7   9    5.40    0.50
   3  -7   9    6.50    0.70
   3   7   9    5.50    0.60
  -3   7  -9    5.60    0.40
   5  -7   9    3.50    0.40
  -5  -7  -9    4.30    0.50
  -5  -7  -9    5.20    0.60
   5  -7   9    3.00    0.30
   5  -7   9    3.30    0.60
   5   7   9    3.80    0.40
   5   7   9    3.30    0.70
  -5   7  -9    3.70    0.50
  -5   7  -9    2.90    0.50
   7  -7   9   -0.20    0.20
   7  -7   9   -0.20    0.30
  -7   7  -9    0.00    0.20
  -7   7  -9   -0.20    0.20
  -8  -8   9    0.00    0.20
  -8  -8   9   -0.10    0.20
  -8   8   9   -0.10    0.20
  -8   8   9   -0.10    0.10
   6  -8  -9    3.60    0.50
  -6  -8   9    3.70    0.40
  -6  -8   9    3.70    0.40
  -6   8   9    5.00    0.60
  -6   8   9    3.30    0.50
  -6   8   9    2.60    0.50
  -6   8   9    4.80    0.80
  -4  -8   9   16.40    0.70
  -4  -8   9   16.50    1.10
  -4  -8   9   18.40    0.90
  -4  -8   9   15.00    1.00
   4  -8  -9   18.00    1.00
   4  -8  -9   16.20    0.70
   4  -8  -9   16.80    0.80
  -4  -8   9   16.10    0.60
   4  -8  -9   17.20    0.80
  -4  -8   9   16.80    0.60
  -4   8   9   16.60    0.60
  -4   8   9   15.90    1.00
  -4   8   9   16.50    0.80
  -4   8   9   16.20    0.80
  -4   8   9   16.60    0.90
  -2  -8   9    3.80    0.70
  -2  -8   9    4.50    0.40
  -2  -8   9    4.20    0.30
  -2  -8   9    4.40    0.30
  -2  -8   9    5.80    0.70
  -2  -8   9    4.70    0.30
  -2  -8   9    4.30    0.60
   2  -8  -9    3.90    0.50
   2  -8  -9    4.50    0.50
   2  -8  -9    4.50    0.30
   2  -8  -9    4.60    0.50
  -2  -8   9    4.20    0.40
  -2  -8   9    4.40    0.50
  -2   8   9    4.40    0.50
  -2   8   9    4.70    0.40
  -2   8   9    4.50    0.50
   0  -8   9    6.70    0.50
   0  -8   9    7.10    0.60
   0  -8   9    6.50    0.30
   0  -8  -9    5.60    0.50
   0  -8   9    6.70    0.50
   0  -8   9    6.50    0.30
   0  -8   9    5.30    0.50
   0  -8   9    6.90    0.30
   0  -8  -9    6.20    0.60
   0  -8   9    6.60    0.50
   0  -8   9    5.30    0.50
   0  -8   9    6.90    0.50
   0  -8  -9    6.30    0.30
   0   8   9    7.00    0.60
   0   8   9    7.20    0.80
   0   8   9    6.40    0.60
   2  -8   9   19.20    0.70
   2  -8   9   19.30    0.70
   2  -8   9   21.00    1.00
   2  -8   9   18.90    0.90
   2  -8   9   19.90    0.70
   2  -8   9   20.20    0.90
  -2  -8  -9   19.30    0.70
   2  -8   9   20.20    0.80
   2  -8   9   18.90    0.90
   2  -8   9   19.50    0.70
   2   8   9   19.30    0.70
  -4  -8  -9   19.00    0.70
   4  -8   9   18.30    0.70
   4  -8   9   18.60    0.80
   4  -8   9   19.60    1.00
   4  -8   9   18.20    0.70
   4  -8   9   20.10    0.70
   4  -8   9   18.50    0.90
  -4   8  -9   18.30    0.70
  -4   8  -9   16.70    1.40
   4   8   9   19.60    1.00
   6  -8   9    2.10    0.30
   6  -8   9    1.80    0.60
   6  -8   9    1.20    0.30
  -6   8  -9    1.10    0.30
  -6   8  -9    1.70    0.40
  -7  -9   9   -0.10    0.20
   7  -9  -9    0.00    0.20
  -7  -9   9   -0.20    0.20
  -7   9   9    0.10    0.20
  -7   9   9    0.30    0.20
  -7   9   9   -0.50    0.70
  -5  -9   9    9.00    0.50
   5  -9  -9    8.50    0.50
  -5  -9   9    8.40    0.50
   5  -9  -9    8.60    0.70
  -5  -9   9    8.30    0.50
  -5   9   9    8.50    1.00
  -5   9   9    8.80    0.50
  -5   9   9    7.80    0.80
  -5   9   9    8.30    0.50
  -5   9   9    8.20    1.20
  -5   9   9    9.20    0.70
  -3  -9   9   13.90    0.60
   3  -9  -9   14.20    0.60
  -3  -9   9   14.40    0.80
   3  -9  -9   16.10    0.80
   3  -9  -9   13.40    0.50
  -3  -9   9   14.70    0.50
   3  -9  -9   13.10    0.70
  -3  -9   9   14.00    0.60
  -3  -9   9   15.20    0.90
  -3  -9   9   14.30    0.90
  -3   9   9   14.50    0.90
  -3   9   9   13.90    0.80
  -3   9   9   14.60    0.90
  -3   9   9   13.80    0.60
   1  -9  -9    0.20    0.30
  -1  -9   9    0.00    0.10
   1  -9  -9    0.00    0.30
  -1  -9   9    0.60    0.20
  -1  -9   9   -0.20    0.30
  -1  -9   9    0.10    0.30
  -1  -9   9    0.30    0.20
  -1  -9   9    0.10    0.30
  -1  -9   9    0.70    0.40
  -1  -9   9    0.20    0.20
  -1  -9   9    0.20    0.10
   1  -9  -9    0.00    0.20
   1  -9  -9    0.10    0.10
  -1  -9   9    0.30    0.30
  -1   9   9   -0.70    0.40
  -1   9   9    0.00    0.30
  -1   9   9    0.70    0.30
   1  -9   9   10.10    0.70
  -1  -9  -9   10.10    0.40
   1  -9   9    9.70    0.40
   1  -9   9    9.20    0.60
   1  -9   9    9.40    0.60
  -1  -9  -9    9.80    0.70
   1  -9   9    9.60    0.50
   1  -9   9   10.10    0.70
   1  -9   9   10.00    0.40
  -1  -9  -9    9.70    0.50
   1  -9   9    9.50    0.40
   1  -9   9    9.50    0.50
   1   9   9    9.50    0.40
   1   9   9    9.50    0.80
   1   9   9   11.50    0.90
   3  -9   9  180.38    4.30
   3  -9   9  169.88    4.10
  -3  -9  -9  166.48    4.10
   3  -9   9  164.18    4.30
   3  -9   9  166.68    4.30
   3  -9   9  162.78    4.00
   3  -9   9  167.68    4.10
   3  -9   9  162.58    4.10
   3  -9   9  160.58    4.00
   3  -9   9  154.48    4.20
  -3   9  -9  163.38    4.00
   3   9   9  166.08    4.20
   5  -9   9    0.00    0.30
  -5  -9  -9    0.10    0.20
   5  -9   9    0.30    0.30
   5  -9   9   -0.20    0.20
   5  -9   9    0.70    0.40
   5   9   9   -0.20    0.20
  -5   9  -9    0.60    0.30
  -5   9  -9    0.00    0.30
   7  -9   9    2.70    0.30
  -7   9  -9    2.60    0.30
  -8  10   9    4.00    0.40
  -6 -10   9    0.80    0.30
  -6 -10   9    0.20    0.20
   6 -10  -9    0.00    0.20
  -6  10   9    0.70    0.20
  -6  10   9    0.40    0.40
  -6  10   9    0.20    0.70
  -6  10   9    0.30    0.30
   4 -10  -9   45.00    1.50
   4 -10  -9   43.70    1.60
   4 -10  -9   43.20    1.30
  -4 -10   9   41.00    1.20
  -4 -10   9   41.10    1.30
   4 -10  -9   42.60    1.30
  -4  10   9   43.40    1.50
  -4  10   9   40.70    1.70
  -4  10   9   42.00    1.50
  -2 -10   9    2.20    0.50
  -2 -10   9    1.70    0.30
  -2 -10   9    1.80    0.30
   2 -10  -9    2.10    0.50
  -2 -10   9    1.90    0.50
  -2 -10   9    2.20    0.50
  -2 -10   9    2.90    0.60
   2 -10  -9    2.00    0.40
   2 -10  -9    1.40    0.40
  -2 -10   9    1.60    0.30
  -2 -10   9    1.90    0.40
   2 -10  -9    1.50    0.30
  -2  10   9    2.20    0.40
  -2  10   9    1.90    0.40
  -2  10   9    2.30    0.60
   0 -10   9    4.20    0.50
   0 -10   9    3.90    0.50
   0 -10   9    5.80    0.70
   0 -10   9    4.50    0.30
   0 -10   9    4.40    0.50
   0 -10   9    4.20    0.60
   0 -10   9    4.20    0.30
   0 -10  -9    3.80    0.50
   0 -10   9    4.30    0.40
   0 -10  -9    4.90    0.40
   0 -10  -9    4.70    0.30
   0 -10   9    4.30    0.50
   0 -10   9    4.20    0.30
   0  10   9    4.50    0.90
   0  10   9    3.60    0.60
   0  10   9    4.30    0.80
   2 -10   9   28.30    1.30
   2 -10   9   28.10    1.10
   2 -10   9   26.60    1.10
   2 -10   9   26.70    0.90
   2 -10   9   27.70    1.10
   2 -10   9   28.00    0.90
   2 -10   9   28.80    1.00
   2 -10   9   27.60    0.90
  -2 -10  -9   27.60    0.90
   2 -10   9   27.30    0.90
   2  10   9   28.20    0.90
   4 -10   9    3.90    0.40
  -4 -10  -9    4.20    0.40
   4 -10   9    4.20    0.60
   4 -10   9    4.70    0.50
   4 -10   9    4.20    0.30
   4 -10   9    4.20    0.40
   4 -10   9    3.90    0.70
  -4  10  -9    4.10    0.50
   4  10   9    5.10    0.80
   4  10   9    4.90    0.40
   6 -10   9    0.30    0.20
   6 -10   9    0.20    1.10
   6 -10   9    0.40    0.20
  -6  10  -9    0.70    0.40
  -6  10  -9    0.40    0.20
  -7 -11   9    0.40    0.30
   7 -11  -9    0.50    0.20
  -7  11   9    0.10    0.20
  -7  11   9   -0.40    0.50
  -7  11   9    0.20    0.20
  -5 -11   9    9.60    0.50
   5 -11  -9    8.50    0.60
  -5 -11   9   10.10    0.70
   5 -11  -9    8.80    0.50
  -5  11   9    8.80    0.90
  -5  11   9   10.70    0.80
  -5  11   9    9.30    0.50
  -5  11   9    9.80    0.60
  -3 -11   9    0.30    0.50
   3 -11  -9    0.00    0.20
  -3 -11   9    0.00    0.60
   3 -11  -9    0.20    0.40
  -3 -11   9    0.40    0.20
  -3 -11   9    0.30    0.20
   3 -11  -9    0.10    0.20
  -3 -11   9    0.20    0.80
  -3  11   9   -0.30    0.20
  -3  11   9    0.20    0.50
  -3  11   9    0.20    0.40
  -3  11   9    0.50    0.40
  -1 -11   9    1.90    0.30
  -1 -11   9    1.50    0.40
  -1 -11   9    1.70    0.30
  -1 -11   9    1.50    0.40
   1 -11  -9    1.70    0.30
  -1 -11   9    1.80    0.40
  -1 -11   9    1.80    0.40
   1 -11  -9    1.50    0.30
  -1 -11   9    1.60    0.30
  -1 -11   9    1.50    0.50
  -1 -11   9    1.90    0.50
   1 -11  -9    2.00    0.40
   1 -11  -9    3.10    0.60
  -1  11   9    2.00    0.50
  -1  11   9    2.20    0.60
  -1  11   9    1.30    0.50
   1 -11   9    0.10    0.40
   1 -11   9    0.10    0.20
   1 -11   9    0.60    0.40
   1 -11   9    0.40    0.20
  -1 -11  -9    0.30    0.20
  -1 -11  -9    0.40    0.20
   1 -11   9    0.30    0.20
   1 -11   9    0.50    0.30
  -1 -11  -9    0.00    0.30
   1 -11   9    0.10    0.20
   1 -11   9    0.30    0.20
   1  11   9    0.20    0.20
  -3 -11  -9   13.40    0.70
   3 -11   9   15.30    0.60
   3 -11   9   15.20    0.80
   3 -11   9   14.50    1.00
   3 -11   9   14.80    0.70
   3 -11   9   14.50    0.70
   3 -11   9   14.70    0.60
   3 -11   9   14.50    0.60
   3 -11   9   14.80    0.80
  -3  11  -9   14.00    1.30
   3  11   9   14.20    0.90
   5 -11   9    0.70    0.20
  -5 -11  -9    0.60    0.20
   5 -11   9    0.80    0.50
   5 -11   9    0.90    0.30
   5 -11   9    1.00    0.70
   5 -11   9    0.60    0.20
   5  11   9    0.70    0.30
  -5  11  -9    1.00    0.30
  -6 -12   9    4.70    0.40
   6 -12  -9    5.40    0.40
  -6  12   9    5.20    0.40
  -6  12   9    6.00    0.70
   4 -12  -9   16.10    0.60
  -4 -12   9   16.80    0.70
  -4 -12   9   15.50    0.70
   4 -12  -9   14.80    0.70
   4 -12  -9   16.00    1.10
  -4 -12   9   15.30    0.70
   4 -12  -9   14.90    0.60
  -4  12   9   15.30    0.60
  -4  12   9   16.20    0.90
  -4  12   9   15.10    1.00
  -4  12   9   16.20    0.60
   2 -12  -9   83.09    2.20
  -2 -12   9   83.69    2.20
  -2 -12   9   84.09    2.20
   2 -12  -9   87.49    2.20
  -2 -12   9   86.59    2.20
  -2 -12   9   85.49    2.20
  -2 -12   9   86.29    2.50
   2 -12  -9   88.89    2.30
  -2 -12   9   87.49    2.50
   2 -12  -9   83.99    2.40
  -2 -12   9   84.09    2.30
  -2  12   9   85.99    2.70
  -2  12   9   85.09    2.50
  -2  12   9   78.99    2.60
   0 -12   9   74.79    2.00
   0 -12   9   75.79    2.00
   0 -12  -9   74.79    2.00
   0 -12   9   75.49    2.20
   0 -12  -9   67.49    2.00
   0 -12   9   77.39    2.30
   0 -12   9   72.79    2.00
   0 -12  -9   71.59    2.00
   0 -12   9   74.69    2.20
   0  12   9   78.99    2.30
   0  12   9   72.09    2.30
   2 -12   9   21.80    0.80
  -2 -12  -9   22.40    0.90
   2 -12   9   20.90    1.00
   2 -12   9   21.80    0.80
   2 -12   9   22.00    0.80
   2 -12   9   23.10    0.70
   2 -12   9   22.10    0.80
   2  12   9   23.60    0.80
   4 -12   9    0.70    0.40
   4 -12   9    0.70    0.40
   4 -12   9    0.70    0.20
  -4 -12  -9    0.70    0.20
   4 -12   9    0.30    0.20
   4 -12   9    1.40    0.30
   4 -12   9    0.30    0.20
   4  12   9    0.90    0.60
  -4  12  -9    0.20    1.00
   4  12   9    0.60    0.20
   6 -12   9    2.10    0.30
  -6  12  -9    2.20    0.20
   5 -13  -9    4.20    0.30
  -5  13   9    4.20    0.40
  -5  13   9    3.60    0.70
  -5  13   9    4.10    0.60
  -3 -13   9    6.10    1.00
   3 -13  -9    5.80    0.40
  -3 -13   9    6.90    0.50
   3 -13  -9    6.80    0.50
  -3 -13   9    6.10    0.50
  -3 -13   9    7.00    0.50
   3 -13  -9    6.30    0.80
   3 -13  -9    6.00    0.40
  -3  13   9    5.70    0.80
  -3  13   9    7.40    0.60
  -3  13   9    6.40    0.70
   1 -13  -9    2.20    0.30
  -1 -13   9    2.40    0.30
  -1 -13   9    1.90    0.50
  -1 -13   9    2.20    0.70
  -1 -13   9    2.50    0.40
  -1 -13   9    2.50    0.40
   1 -13  -9    2.30    0.40
  -1 -13   9    2.10    0.50
  -1 -13   9    2.00    0.40
  -1 -13   9    2.10    0.40
   1 -13  -9    2.20    0.40
  -1 -13   9    2.10    0.40
  -1  13   9    1.10    0.90
  -1  13   9    2.50    0.80
  -1  13   9    1.30    0.60
   1 -13   9   64.89    2.00
   1 -13   9   66.59    1.80
   1 -13   9   65.59    1.80
   1 -13   9   65.19    2.10
   1 -13   9   65.49    1.70
  -1 -13  -9   63.59    1.70
  -1 -13  -9   65.09    1.80
  -1 -13  -9   65.29    1.80
   1 -13   9   66.29    1.80
   1 -13   9   65.09    1.80
   1  13   9   65.69    1.80
   3 -13   9    4.70    0.60
   3 -13   9    5.00    0.70
   3 -13   9    5.80    0.50
   3 -13   9    5.00    0.40
  -3 -13  -9    5.30    0.50
   3 -13   9    5.00    0.50
   3  13   9    4.80    0.70
  -5 -13  -9    1.00    0.20
   5 -13   9    0.70    0.30
   5 -13   9    0.90    0.20
   5 -13   9    0.50    0.20
  -5  13  -9    0.80    0.30
  -5  13  -9    0.40    0.10
   6 -14  -9   17.30    0.50
  -6  14   9   17.90    0.80
   4 -14  -9    1.50    0.30
   4 -14  -9    2.30    0.40
   4 -14  -9    2.10    0.30
  -4  14   9    1.50    0.40
  -4  14   9    3.00    0.50
  -4  14   9    2.90    0.60
  -2 -14   9   27.80    0.90
   2 -14  -9   29.10    0.90
  -2 -14   9   26.90    0.90
  -2 -14   9   28.30    1.20
  -2 -14   9   29.40    1.30
   2 -14  -9   28.50    0.90
  -2  14   9   29.70    1.40
  -2  14   9   27.80    1.20
   0 -14   9    3.40    0.30
   0 -14   9    2.90    0.40
   0 -14  -9    3.60    0.40
   0 -14  -9    3.30    0.30
   0 -14   9    3.10    0.40
   0 -14   9    3.10    0.70
   0 -14   9    3.10    0.40
   0 -14  -9    2.80    0.30
   0 -14   9    4.30    0.70
   0 -14   9    2.90    0.40
   0  14   9    3.10    0.60
   2 -14   9    2.20    0.60
   2 -14   9    2.30    0.30
   2 -14   9    2.70    0.50
   2 -14   9    2.20    0.30
   2 -14   9    2.20    0.30
   2  14   9    2.60    0.70
   4 -14   9    1.20    0.30
   4 -14   9    0.80    0.20
   4 -14   9    0.50    0.20
   4 -14   9    1.70    0.50
  -4 -14  -9    0.90    0.20
   4 -14   9    1.50    0.40
   4 -14   9    1.00    0.30
  -4  14  -9    1.00    0.20
   4  14   9    0.40    0.30
   5 -15  -9    3.70    0.40
  -5  15   9    3.70    0.50
   3 -15  -9    7.60    0.40
   3 -15  -9    7.70    0.50
   3 -15  -9    8.40    0.50
  -3  15   9    7.90    0.40
  -3  15   9    8.60    0.80
   1 -15  -9    0.90    0.20
   1 -15  -9    1.20    0.30
  -1 -15   9    1.10    0.30
  -1 -15   9    1.20    0.30
  -1 -15   9    1.50    0.40
   1 -15  -9    1.20    0.30
  -1 -15   9    0.80    0.40
  -1 -15   9    1.10    0.30
  -1  15   9    1.00    0.20
  -1  15   9    1.60    0.60
   1 -15   9    3.90    0.40
   1 -15   9    2.90    0.60
   1 -15   9    3.00    0.30
   1 -15   9    3.80    0.40
   1 -15   9    4.20    0.60
   1 -15   9    3.40    0.40
   1 -15   9    3.40    0.40
  -1 -15  -9    4.60    0.30
   1  15   9    3.50    0.50
   3 -15   9    2.40    0.60
   3 -15   9    2.50    0.30
  -3 -15  -9    2.40    0.30
   3 -15   9    2.10    0.30
   3 -15   9    2.40    0.30
   3  15   9    2.00    0.30
   4 -16  -9    1.50    0.20
  -4  16   9    1.50    0.40
   2 -16  -9    0.50    0.20
   2 -16  -9    0.30    0.20
   2 -16  -9    0.90    0.20
  -2  16   9    0.40    0.20
  -2  16   9    0.60    0.40
   0 -16   9    0.20    0.20
   0 -16   9    0.20    0.20
   0 -16  -9    0.40    0.20
   0 -16  -9    0.20    0.20
   0 -16   9    0.30    0.60
   0 -16   9   -0.40    0.30
   0 -16   9    0.20    0.20
   0 -16   9   -0.40    0.30
   0  16   9    0.00    0.20
   2 -16   9    1.20    0.30
   2 -16   9    1.30    0.30
  -2 -16  -9    0.60    0.20
   2 -16   9    1.10    0.40
   2 -16   9    1.10    0.30
   2 -16   9    0.00    0.40
  -3  17   9    1.50    0.50
   1 -17  -9    0.00    0.10
   1 -17  -9   -0.20    0.20
  -1 -17   9   -0.10    0.30
  -1 -17   9    1.50    0.50
  -1  17   9    0.30    0.20
   1 -17   9    9.20    0.70
   1 -17   9    9.50    0.60
  -1 -17  -9    9.10    0.40
   2 -18  -9    0.90    0.20
   0 -18  -9    0.90    0.20
   0 -18   9    0.80    0.20
  -8   0  10   -0.10    0.20
  -8   0  10   -0.30    0.20
  -8   0  10    0.00    0.30
  -6   0  10    7.90    0.50
  -6   0  10    8.20    1.00
  -6   0  10    7.90    0.50
  -6   0  10    7.70    0.40
  -6   0  10    9.10    0.90
  -4   0  10  395.76    9.60
  -4   0  10  400.16    9.40
  -4   0  10  422.06    9.40
  -4   0  10  394.86    9.60
  -4   0  10  404.56    9.60
  -4   0  10  395.06    9.50
  -2   0  10    2.10    0.20
  -2   0  10    2.40    0.40
  -2   0  10    2.40    0.20
  -2   0  10    2.70    0.30
  -2   0  10    2.90    0.40
  -2   0  10    2.30    0.30
   0   0  10   13.70    0.60
   0   0  10   13.10    0.40
   0   0  10   12.80    0.40
   0   0  10   12.20    0.50
   0   0  10   13.40    0.50
  -2   0 -10    1.30    0.30
   2   0  10    1.40    0.40
   2   0  10    1.20    0.20
   2   0  10    1.60    0.30
   2   0  10    1.70    0.30
   2   0  10    1.40    0.20
   4   0  10    4.40    0.50
  -4   0 -10    3.60    0.30
   4   0  10    4.50    0.30
  -6   0 -10    4.60    0.40
   6   0  10    4.60    0.50
   6   0  10    5.10    0.90
   6   0  10    4.40    0.40
   8   0  10   12.00    0.40
  -8   0 -10   11.20    0.50
  -9  -1  10    0.10    0.10
  -9  -1  10   -0.50    0.30
  -9   1  10   -0.30    0.10
  -7  -1  10    0.40    0.20
  -7  -1  10    1.40    0.40
  -7  -1  10    0.90    0.20
  -7   1  10    1.40    0.30
  -7   1  10    1.80    0.40
  -7   1  10    1.10    0.20
  -5  -1  10   36.10    1.10
  -5  -1  10   35.70    1.00
  -5  -1  10   34.40    1.00
  -5  -1  10   33.80    1.20
  -5  -1  10   35.00    1.20
  -5  -1  10   34.70    1.30
  -5   1  10   35.00    1.10
  -5   1  10   34.40    1.30
  -5   1  10   34.40    1.00
  -5   1  10   33.70    1.30
  -5   1  10   33.60    1.00
  -5   1  10   34.70    1.20
  -3  -1  10   51.99    1.50
  -3  -1  10   53.19    1.30
  -3  -1  10   51.89    1.50
  -3  -1  10   51.69    1.30
  -3  -1  10   52.09    1.30
  -3  -1  10   52.69    1.50
  -3   1  10   50.39    1.40
  -3   1  10   51.69    1.30
  -3   1  10   47.60    1.50
  -3   1  10   51.99    1.50
  -3   1  10   46.80    1.50
  -3   1  10   52.59    1.30
  -1  -1  10    5.50    0.50
  -1  -1  10    6.50    0.30
  -1  -1  10    4.80    0.60
  -1  -1  10    6.40    0.30
  -1  -1  10    6.40    0.30
  -1  -1  10    6.30    0.40
  -1   1  10    6.00    0.40
  -1   1  10    6.70    0.40
  -1   1  10    5.60    0.30
  -1   1  10    5.90    0.60
  -1   1  10    6.00    0.30
  -1   1  10    6.10    0.40
   1  -1  10  112.09    2.70
   1  -1  10  114.59    2.80
   1  -1  10  113.29    2.80
   1  -1  10  111.79    2.80
   1  -1  10  107.39    2.70
   1   1  10  110.79    2.70
   1   1  10  112.89    2.80
   1   1  10  106.99    2.80
   1   1  10  106.39    2.70
   1   1  10  114.49    2.80
   3  -1  10    1.50    0.30
   3  -1  10    1.30    0.20
  -3  -1 -10    0.90    0.30
   3  -1  10    1.20    0.30
  -3  -1 -10    1.10    0.20
   3  -1  10    1.10    0.40
   3   1  10    1.20    0.30
  -3   1 -10    1.00    0.30
   3   1  10    1.20    0.20
   3   1  10    1.00    0.30
  -5  -1 -10    0.10    0.20
   5  -1  10    0.30    0.20
   5  -1  10    0.60    0.40
   5   1  10    0.20    0.20
   5   1  10    0.30    0.40
  -5   1 -10    0.30    0.20
  -7  -1 -10    0.00    0.20
   7  -1  10    0.40    0.20
   7   1  10    0.60    0.30
   7   1  10    0.30    0.20
  -8  -2  10    0.40    0.20
  -8  -2  10    0.50    0.30
  -8  -2  10    0.20    0.20
  -8   2  10    0.30    0.20
  -8   2  10    0.60    0.20
  -6  -2  10   39.60    1.20
  -6  -2  10   39.10    1.10
  -6  -2  10   39.80    1.20
  -6   2  10   40.00    1.50
  -6   2  10   41.10    1.50
  -6   2  10   40.40    1.10
  -6   2  10   39.60    1.20
  -6   2  10   38.20    1.70
  -6   2  10   40.50    1.20
  -4  -2  10   46.10    1.20
  -4  -2  10   46.50    1.20
  -4  -2  10   44.30    1.30
  -4  -2  10   45.60    1.40
  -4  -2  10   45.40    1.40
  -4  -2  10   45.40    1.40
  -4   2  10   42.30    1.40
  -4   2  10   42.60    1.30
  -4   2  10   44.60    1.20
  -4   2  10   41.80    1.40
  -4   2  10   44.50    1.20
  -4   2  10   44.60    1.20
  -4   2  10   45.20    1.40
  -2  -2  10   30.20    0.90
  -2  -2  10   25.40    1.10
  -2  -2  10   31.10    0.90
  -2  -2  10   30.80    1.10
  -2  -2  10   31.10    0.80
  -2  -2  10   32.10    0.80
  -2   2  10   31.00    0.80
  -2   2  10   32.40    0.80
  -2   2  10   32.00    1.00
  -2   2  10   29.50    1.00
  -2   2  10   29.90    1.10
  -2   2  10   30.80    1.00
   0  -2  10   97.99    2.70
   0  -2  10  105.39    2.50
   0  -2  10  102.09    2.70
   0  -2  10  102.89    2.60
   0  -2  10  103.59    2.50
   0  -2  10  113.59    2.60
   0  -2  10  100.69    2.70
   0  -2  10  108.49    2.60
   0   2  10  106.69    2.60
   0   2  10  106.09    2.60
   0   2  10  110.09    2.60
   0   2  10  108.69    2.70
   2  -2  10    0.50    0.60
   2  -2  10    0.60    0.20
   2  -2  10    0.60    0.10
   2  -2  10    0.80    0.20
   2  -2  10    1.10    0.20
  -2  -2 -10    0.60    0.20
   2  -2  10    0.90    0.20
   2   2  10    1.10    0.30
   2   2  10    1.00    0.20
   2   2  10    0.80    0.20
   2   2  10    1.10    0.30
   4  -2  10   57.49    1.50
  -4  -2 -10   59.29    1.60
   4  -2  10   59.79    1.60
   4  -2  10   59.49    1.70
  -4  -2 -10   60.79    1.60
  -4   2 -10   60.39    1.80
   4   2  10   56.39    1.50
   4   2  10   58.29    1.70
  -6  -2 -10   37.40    1.10
   6  -2  10   39.10    1.40
   6  -2  10   38.40    1.20
   6  -2  10   37.50    1.10
   6   2  10   38.80    1.10
  -6   2 -10   38.10    1.10
   8  -2  10    0.40    0.10
  -8  -2 -10    0.80    0.30
   8   2  10    0.40    0.10
  -8   2 -10    0.60    0.20
  -9  -3  10    4.00    0.50
  -9  -3  10    2.80    0.40
  -9   3  10    4.60    0.40
  -7  -3  10   10.30    0.50
  -7  -3  10   10.70    0.60
  -7  -3  10   10.40    0.50
  -7   3  10   10.50    0.50
  -7   3  10   10.50    0.50
  -5  -3  10   11.50    0.50
  -5  -3  10   11.70    0.50
  -5  -3  10   12.10    0.60
  -5  -3  10   11.70    0.80
  -5  -3  10   11.20    1.00
  -5  -3  10   12.20    0.70
  -5   3  10   11.20    0.60
  -5   3  10   11.60    0.80
  -5   3  10   12.00    0.50
  -5   3  10   10.90    0.80
  -5   3  10   10.80    0.70
  -3  -3  10   51.59    1.50
  -3  -3  10   54.59    1.40
  -3  -3  10   50.59    1.50
  -3  -3  10   52.79    1.50
  -3  -3  10   51.09    1.30
  -3  -3  10   51.79    1.30
  -3   3  10   47.80    1.50
  -3   3  10   53.49    1.30
  -3   3  10   46.30    1.50
  -3   3  10   53.69    1.60
  -3   3  10   47.90    1.50
  -1  -3  10    0.50    0.20
  -1  -3  10    0.40    0.20
  -1  -3  10    0.20    0.10
  -1  -3  10    0.20    0.20
  -1  -3  10    0.10    0.30
  -1  -3  10    0.20    0.10
  -1   3  10    0.20    0.30
  -1   3  10    0.30    0.10
  -1   3  10    0.10    0.20
  -1   3  10    0.20    0.20
  -1   3  10    0.30    0.20
   1  -3  10  189.48    4.60
   1  -3  10  181.98    4.60
   1  -3  10  189.48    4.50
   1  -3  10  182.48    4.60
   1  -3  10  186.78    4.70
   1  -3  10  180.78    4.50
   1  -3  10  199.08    4.50
   1  -3  10  185.88    4.50
   1   3  10  197.68    4.60
   1   3  10  189.38    4.50
   1   3  10  192.58    4.50
   1   3  10  190.28    4.60
   3  -3  10    0.80    0.20
   3  -3  10    2.40    0.60
   3  -3  10    1.10    0.30
   3  -3  10    1.40    0.40
   3  -3  10    0.80    0.30
   3  -3  10    0.80    0.20
   3  -3  10    0.60    0.30
  -3  -3 -10    0.90    0.30
   3  -3  10    0.90    0.30
  -3  -3 -10    1.10    0.30
   3  -3  10    1.40    0.40
   3   3  10    0.90    0.20
  -3   3 -10    1.10    0.30
   3   3  10    1.50    0.30
  -5  -3 -10  112.49    2.90
   5  -3  10  114.89    2.90
   5  -3  10  109.79    3.00
   5  -3  10  119.19    2.90
   5   3  10  111.99    3.00
  -5   3 -10  113.49    2.90
   5   3  10  112.49    2.80
   7  -3  10    0.00    0.20
   7  -3  10    0.30    0.10
  -7  -3 -10    0.30    0.20
   7   3  10    0.20    0.10
  -7   3 -10    0.40    0.30
  -8  -4  10    2.60    0.30
  -8  -4  10    3.10    0.40
  -8   4  10    2.80    0.30
  -8   4  10    3.00    0.40
  -6  -4  10    4.10    0.60
  -6  -4  10    5.30    0.50
  -6  -4  10    4.90    0.40
  -6   4  10    7.40    1.20
  -6   4  10    5.40    0.80
  -6   4  10    4.90    0.50
  -6   4  10    6.20    0.80
  -4  -4  10    8.50    0.50
  -4  -4  10    9.50    0.60
  -4  -4  10    8.50    0.40
  -4  -4  10    7.90    0.80
  -4  -4  10    9.10    0.60
  -4  -4  10    8.90    0.40
  -4   4  10    8.70    0.60
  -4   4  10    8.70    0.60
  -4   4  10    8.70    0.70
  -4   4  10    8.40    0.40
  -4   4  10    9.30    0.70
  -4   4  10    9.20    0.40
  -2  -4  10    6.10    0.40
  -2  -4  10    5.90    0.30
   2  -4 -10    5.30    0.40
  -2  -4  10    6.20    0.60
  -2  -4  10    6.20    0.40
  -2  -4  10    5.90    0.30
  -2  -4  10    6.00    0.40
  -2   4  10    6.30    0.30
  -2   4  10    5.00    0.40
  -2   4  10    5.50    0.30
  -2   4  10    5.70    0.60
  -2   4  10    5.60    0.40
   0  -4  10    0.30    0.10
   0  -4  10    0.10    0.20
   0  -4  10    0.20    0.10
   0  -4  10    0.50    0.40
   0  -4 -10    0.40    0.20
   0  -4  10    0.20    0.20
   0  -4  10    0.10    0.30
   0  -4  10    0.20    0.10
   0  -4  10    0.00    0.20
   0   4  10    0.10    0.20
   0   4  10    0.20    0.20
   0   4  10    0.30    0.40
   0   4  10    0.30    0.10
  -2  -4 -10   11.90    0.70
   2  -4  10   13.10    0.80
   2  -4  10   13.80    0.60
   2  -4  10   14.20    0.50
   2  -4  10   13.70    0.60
   2  -4  10   13.70    0.60
   2  -4  10   13.90    0.50
   2  -4  10   13.60    0.50
   2   4  10   14.20    0.50
   2   4  10   14.30    0.60
   4  -4  10   21.80    0.90
  -4  -4 -10   23.50    0.80
  -4  -4 -10   23.60    0.90
   4  -4  10   24.40    0.80
   4  -4  10   24.50    0.80
   4  -4  10   24.20    0.80
  -4   4 -10   25.00    0.80
   4   4  10   23.10    1.00
   4   4  10   23.10    0.80
   6  -4  10   33.40    1.00
  -6  -4 -10   33.10    1.00
   6  -4  10   34.20    1.30
   6  -4  10   34.20    1.00
  -6   4 -10   33.00    1.00
  -6   4 -10   34.00    1.10
   6   4  10   33.30    1.00
   8  -4  10    0.00    0.10
  -8   4 -10   -0.20    0.20
   8   4  10   -0.10    0.10
  -9  -5  10    1.30    0.30
  -9  -5  10    2.50    0.40
  -9   5  10    1.20    0.20
  -7  -5  10    0.60    0.30
  -7  -5  10    0.40    0.20
  -7  -5  10    0.70    0.20
  -7   5  10    0.50    0.20
  -7   5  10    0.70    0.60
  -7   5  10    0.70    0.20
  -5  -5  10   17.40    0.60
  -5  -5  10   17.50    0.70
  -5  -5  10   16.00    1.30
  -5  -5  10   18.50    0.80
  -5   5  10   16.60    0.60
  -5   5  10   16.10    0.90
  -5   5  10   16.30    0.90
  -5   5  10   17.80    1.00
  -3  -5  10    0.40    0.40
  -3  -5  10    0.30    0.20
  -3  -5  10    0.40    0.20
  -3  -5  10    0.40    0.20
  -3  -5  10    0.10    0.10
  -3  -5  10    0.20    0.20
  -3  -5  10    0.40    0.30
   3  -5 -10    0.00    0.50
  -3   5  10    0.10    0.50
  -3   5  10    0.20    0.30
  -3   5  10    0.00    0.20
  -3   5  10    0.30    0.10
  -3   5  10    0.20    0.10
  -1  -5  10   12.30    0.60
  -1  -5  10   12.20    0.50
  -1  -5  10   12.40    0.70
  -1  -5  10   12.20    0.50
  -1  -5  10   12.00    0.40
  -1  -5  10   11.90    0.50
   1  -5 -10   12.60    0.50
  -1  -5  10   11.40    0.60
  -1  -5  10   11.70    0.40
  -1   5  10   13.20    0.80
  -1   5  10   11.80    0.50
  -1   5  10   12.50    0.60
  -1   5  10   12.70    0.60
  -1   5  10   12.10    0.40
   1  -5  10    0.30    0.10
   1  -5  10    0.30    0.20
   1  -5  10    0.40    0.20
   1  -5  10    0.50    0.20
   1  -5  10    0.30    0.20
   1  -5  10    0.40    0.40
   1  -5  10    0.20    0.20
   1   5  10    0.50    0.30
   1   5  10    0.70    0.30
   1   5  10    0.30    0.10
   1   5  10    0.50    0.20
   3  -5  10    1.90    0.20
   3  -5  10    3.50    0.50
   3  -5  10    3.40    0.60
  -3  -5 -10    2.30    0.60
   3  -5  10    1.70    0.50
   3  -5  10    1.70    0.30
   3  -5  10    2.40    0.40
   3  -5  10    3.00    0.60
  -3  -5 -10    2.20    0.40
   3  -5  10    1.80    0.30
   3  -5  10    1.90    0.30
   3   5  10    2.50    0.30
   3   5  10    2.00    0.40
   3   5  10    2.10    0.40
  -3   5 -10    2.60    0.30
  -5  -5 -10    0.40    0.20
   5  -5  10    0.60    0.40
   5  -5  10    0.30    0.10
  -5  -5 -10    0.70    0.30
   5  -5  10    0.60    0.20
   5   5  10    0.50    0.20
   5   5  10    1.10    0.50
  -5   5 -10    0.50    0.20
  -7  -5 -10    4.10    0.50
   7  -5  10    4.50    0.30
   7  -5  10    4.20    0.40
  -7   5 -10    4.70    0.40
  -7   5 -10    4.70    0.40
  -8  -6  10    2.30    0.30
  -8  -6  10    2.80    0.30
  -8   6  10    3.10    0.30
  -8   6  10    2.70    0.30
  -6  -6  10   19.10    0.70
  -6  -6  10   18.60    0.70
  -6   6  10   19.50    0.80
  -6   6  10   19.30    1.10
  -6   6  10   21.30    1.60
  -4  -6  10    2.80    0.60
  -4  -6  10    2.80    0.30
  -4  -6  10    2.50    0.60
  -4  -6  10    3.10    0.40
  -4  -6  10    2.20    0.30
  -4  -6  10    3.10    0.70
   4  -6 -10    2.20    0.50
   4  -6 -10    2.60    0.70
  -4   6  10    2.30    0.60
  -4   6  10    2.30    0.30
  -4   6  10    2.40    0.60
  -4   6  10    2.80    0.30
  -4   6  10    3.70    0.70
  -4   6  10    2.20    0.50
  -2  -6  10   11.30    0.50
  -2  -6  10   10.10    0.60
  -2  -6  10   11.30    0.40
  -2  -6  10   11.10    0.70
  -2  -6  10   11.10    0.60
  -2  -6  10   10.50    0.60
   2  -6 -10   10.50    0.60
  -2  -6  10   10.80    0.40
   2  -6 -10   10.90    0.40
  -2   6  10   10.80    0.50
  -2   6  10   11.20    0.40
  -2   6  10   11.00    0.60
  -2   6  10   10.80    0.70
  -2   6  10    9.90    0.60
   0  -6  10   23.80    0.70
   0  -6  10   24.00    0.90
   0  -6  10   23.20    0.80
   0  -6  10   22.80    0.70
   0  -6 -10   24.30    0.70
   0  -6  10   22.80    0.90
   0  -6  10   23.40    0.70
   0  -6  10   22.10    0.80
   0  -6  10   22.80    0.70
   0   6  10   24.30    0.70
   0   6  10   23.30    0.80
   0   6  10   23.80    1.10
   0   6  10   24.30    0.90
   2  -6  10    0.30    0.30
   2  -6  10    0.40    0.20
   2  -6  10    1.40    0.40
   2  -6  10    0.40    0.30
   2  -6  10    0.60    0.30
   2  -6  10    0.40    0.10
  -2  -6 -10    0.50    0.30
   2  -6  10    0.60    0.30
   2  -6  10    0.90    0.20
   2  -6  10    1.10    0.30
   2   6  10    0.50    0.30
   2   6  10    0.60    0.20
   4  -6  10   11.90    1.10
   4  -6  10   11.20    0.60
  -4  -6 -10   11.00    0.60
   4  -6  10   11.70    0.70
   4  -6  10   10.80    0.70
  -4  -6 -10   10.90    0.60
   4  -6  10   11.20    0.50
   4   6  10   11.50    0.50
  -4   6 -10   11.30    0.50
   4   6  10   10.60    0.80
  -6  -6 -10   54.09    1.50
   6  -6  10   51.69    1.40
   6  -6  10   50.79    1.90
  -6   6 -10   52.89    1.50
  -6   6 -10   50.49    1.40
   6   6  10   52.39    1.40
  -7  -7  10    1.50    0.40
  -7  -7  10    1.90    0.30
  -7   7  10    1.70    0.40
  -7   7  10    2.80    0.70
  -7   7  10    1.40    0.20
  -5  -7  10    5.80    0.40
   5  -7 -10    5.90    0.60
  -5  -7  10    5.60    0.50
  -5  -7  10    5.90    0.40
  -5   7  10    6.10    0.70
  -5   7  10    5.10    0.70
  -5   7  10    6.00    0.60
  -5   7  10    4.30    0.90
  -5   7  10    5.80    0.40
  -3  -7  10    6.80    0.40
   3  -7 -10    6.40    0.60
  -3  -7  10    6.20    0.50
  -3  -7  10    6.30    0.40
   3  -7 -10    6.60    0.60
  -3  -7  10    7.20    0.50
   3  -7 -10    6.30    0.40
  -3  -7  10    6.70    0.60
  -3  -7  10    7.30    0.70
  -3  -7  10    6.90    0.40
   3  -7 -10    7.70    0.70
  -3   7  10    6.60    0.60
  -3   7  10    7.40    0.70
  -3   7  10    6.50    0.40
  -3   7  10    8.10    0.60
  -1  -7  10   40.00    1.30
  -1  -7  10   36.40    1.70
  -1  -7  10   40.30    1.20
  -1  -7  10   36.20    1.30
   1  -7 -10   38.80    1.20
   1  -7 -10   39.90    1.10
  -1  -7  10   39.10    1.10
  -1  -7  10   38.50    1.10
  -1  -7  10   39.10    1.10
  -1  -7  10   36.90    1.20
  -1  -7  10   40.60    1.10
  -1  -7  10   40.40    1.30
  -1   7  10   39.10    1.30
  -1   7  10   38.70    1.20
  -1   7  10   39.90    1.30
   1  -7  10    1.00    0.20
   1  -7  10    1.40    0.30
   1  -7  10    0.70    0.20
   1  -7  10    1.20    0.20
   1  -7  10    0.90    0.20
   1  -7  10    1.00    0.20
   1  -7  10    1.10    0.30
   1  -7  10    0.80    0.20
   1  -7  10    0.80    0.20
  -1  -7 -10    0.90    0.20
  -1  -7 -10    0.70    0.30
   1  -7  10    0.80    0.30
   1   7  10    0.60    0.40
   1   7  10    1.10    0.30
   3  -7  10   12.30    0.70
   3  -7  10   15.30    0.80
   3  -7  10   14.60    0.60
   3  -7  10   15.10    0.70
  -3  -7 -10   11.60    0.70
   3  -7  10   14.60    0.70
   3  -7  10   15.10    0.70
   3  -7  10   14.30    0.90
   3  -7  10   14.80    0.50
   3  -7  10   14.90    0.60
   3   7  10   14.70    0.70
   3   7  10   14.40    0.80
  -3   7 -10   14.20    0.60
  -5  -7 -10   19.20    0.80
   5  -7  10   19.10    0.70
   5  -7  10   18.40    0.70
   5  -7  10   18.80    1.00
   5   7  10   18.20    0.70
   5   7  10   18.70    1.10
  -5   7 -10   20.00    0.80
  -5   7 -10   19.40    0.70
   7  -7  10    0.80    0.30
   7  -7  10    1.10    0.20
  -7   7 -10    0.60    0.30
  -7   7 -10    0.40    0.20
  -8  -8  10   -0.20    0.20
  -8  -8  10    0.10    0.20
  -8   8  10    0.40    0.20
  -8   8  10    0.40    0.20
  -6  -8  10    2.60    0.40
  -6  -8  10    1.90    0.40
   6  -8 -10    2.10    0.50
  -6  -8  10    2.20    0.40
  -6   8  10    1.50    0.40
  -6   8  10    1.70    0.30
  -6   8  10    1.00    0.50
  -6   8  10    1.40    0.60
  -4  -8  10   73.59    2.10
  -4  -8  10   69.79    1.90
   4  -8 -10   75.39    2.00
  -4  -8  10   71.99    1.90
  -4  -8  10   72.89    2.20
  -4  -8  10   73.99    2.20
  -4  -8  10   74.39    1.90
  -4   8  10   72.39    2.30
  -4   8  10   69.09    2.20
  -4   8  10   74.79    2.20
  -4   8  10   73.19    1.90
  -4   8  10   73.59    1.90
  -2  -8  10    8.70    0.70
  -2  -8  10    8.80    0.40
  -2  -8  10    8.50    0.50
   2  -8 -10    8.80    0.60
  -2  -8  10    7.60    0.60
   2  -8 -10    8.30    0.40
   2  -8 -10    8.00    0.60
  -2  -8  10    7.90    0.60
  -2  -8  10    8.20    0.40
   2  -8 -10    8.10    0.60
  -2  -8  10    7.60    0.50
  -2  -8  10    8.00    0.40
  -2   8  10    7.80    0.60
  -2   8  10    7.90    0.70
  -2   8  10    9.20    0.70
  -2   8  10    7.70    0.40
   0  -8  10   18.10    0.60
   0  -8  10   18.40    0.60
   0  -8  10   18.40    0.60
   0  -8  10   19.00    0.90
   0  -8  10   17.80    0.80
   0  -8 -10   18.70    0.60
   0  -8  10   19.10    0.80
   0  -8  10   18.90    0.60
   0  -8  10   18.60    0.70
   0  -8  10   17.90    0.70
   0  -8 -10   18.60    0.70
   0  -8  10   19.00    0.90
   0  -8 -10   18.80    0.80
   0   8  10   18.60    0.90
   0   8  10   19.10    0.80
   0   8  10   19.60    0.60
   0   8  10   17.60    1.00
   2  -8  10    3.30    0.30
   2  -8  10    3.10    0.50
   2  -8  10    2.50    0.40
   2  -8  10    3.10    0.60
  -2  -8 -10    2.40    0.40
   2  -8  10    3.10    0.60
   2  -8  10    3.20    0.30
   2  -8  10    2.90    0.40
   2  -8  10    3.10    0.30
   2  -8  10    3.30    0.50
   2   8  10    2.70    0.30
   2   8  10    3.50    0.50
   4  -8  10   11.50    0.60
   4  -8  10   10.20    0.70
   4  -8  10   10.30    0.50
   4  -8  10    9.90    0.60
   4  -8  10   10.20    0.70
   4  -8  10   10.80    0.50
  -4  -8 -10    9.70    0.50
   4  -8  10   11.00    0.90
   4   8  10   10.50    0.80
   4   8  10   10.10    0.50
  -4   8 -10   10.10    0.50
   6  -8  10    6.30    0.40
   6  -8  10    7.00    0.40
   6  -8  10    7.80    0.90
   6   8  10    6.30    0.50
  -6   8 -10    7.10    0.50
  -6   8 -10    6.70    0.40
  -7  -9  10    1.20    0.30
  -7  -9  10    0.50    0.20
  -7   9  10    0.20    0.50
  -7   9  10    0.60    0.20
  -5  -9  10   20.60    0.70
  -5  -9  10   20.60    0.80
  -5  -9  10   21.20    0.80
   5  -9 -10   20.90    0.80
  -5   9  10   20.70    0.90
  -5   9  10   20.60    0.80
  -5   9  10   21.20    1.40
  -5   9  10   20.90    1.20
  -5   9  10   21.80    0.80
  -5   9  10   21.50    1.00
   3  -9 -10   22.40    1.00
  -3  -9  10   22.00    0.80
  -3  -9  10   23.10    1.00
  -3  -9  10   21.90    1.00
   3  -9 -10   21.60    0.70
   3  -9 -10   22.50    0.80
   3  -9 -10   22.60    0.90
  -3  -9  10   23.50    1.10
  -3  -9  10   22.20    0.80
  -3  -9  10   21.70    0.70
  -3   9  10   22.50    1.10
  -3   9  10   22.10    1.00
  -3   9  10   22.70    0.70
  -3   9  10   22.30    1.00
  -1  -9  10   30.20    1.00
  -1  -9  10   29.00    1.10
  -1  -9  10   29.60    0.90
   1  -9 -10   29.70    0.90
   1  -9 -10   30.20    1.00
  -1  -9  10   30.30    1.10
  -1  -9  10   29.90    1.10
  -1  -9  10   29.80    0.90
  -1  -9  10   30.00    0.90
   1  -9 -10   30.60    1.00
  -1  -9  10   27.90    1.10
  -1  -9  10   29.50    1.00
  -1  -9  10   29.60    0.90
   1  -9 -10   30.00    1.10
  -1   9  10   29.80    1.20
  -1   9  10   29.90    1.10
  -1   9  10   29.70    1.20
  -1  -9 -10   35.80    1.20
   1  -9  10   37.10    1.30
   1  -9  10   36.30    1.10
   1  -9  10   35.80    1.20
   1  -9  10   35.70    1.30
   1  -9  10   35.90    1.30
   1  -9  10   37.20    1.00
   1  -9  10   36.00    1.10
  -1  -9 -10   37.10    1.00
   1  -9  10   36.90    1.10
   1  -9  10   36.70    1.00
  -1  -9 -10   37.60    1.10
   1   9  10   35.70    1.10
   3  -9  10    0.50    0.30
   3  -9  10    0.40    0.20
   3  -9  10    0.50    0.40
   3  -9  10    0.60    0.30
   3  -9  10    0.60    0.20
  -3  -9 -10    0.60    0.20
   3  -9  10    0.10    0.40
   3  -9  10    0.60    0.20
   3  -9  10    0.30    0.20
  -3   9 -10    0.30    0.20
   3   9  10    0.70    0.40
   5  -9  10    0.60    0.20
  -5  -9 -10    0.40    0.20
   5  -9  10    0.20    0.40
   5  -9  10    0.90    0.40
   5  -9  10    0.80    0.30
  -5   9 -10    0.80    0.30
   5   9  10    0.50    0.20
  -5   9 -10    0.40    0.30
   7  -9  10    2.10    0.20
  -7   9 -10    1.60    0.30
   6 -10 -10    0.90    0.30
  -6 -10  10    1.30    0.30
  -6 -10  10    1.50    0.40
  -6  10  10    1.00    0.20
  -6  10  10    1.10    0.40
  -6  10  10    0.40    0.80
  -6  10  10    1.70    0.50
   4 -10 -10   44.50    1.30
  -4 -10  10   44.20    1.30
  -4 -10  10   45.00    1.30
   4 -10 -10   44.80    1.40
  -4 -10  10   43.80    1.30
   4 -10 -10   44.40    1.30
  -4  10  10   43.50    1.30
  -4  10  10   45.20    1.80
  -4  10  10   44.20    1.30
  -4  10  10   44.70    1.60
  -4  10  10   45.70    1.80
   2 -10 -10   17.60    1.10
  -2 -10  10   18.50    1.00
  -2 -10  10   18.00    0.70
  -2 -10  10   18.50    0.70
  -2 -10  10   17.90    0.90
  -2 -10  10   18.50    0.90
  -2 -10  10   18.50    0.60
   2 -10 -10   17.70    0.60
   2 -10 -10   18.00    0.70
   2 -10 -10   19.30    0.80
  -2 -10  10   18.00    0.70
  -2  10  10   17.10    1.00
  -2  10  10   17.30    0.70
  -2  10  10   16.80    1.00
  -2  10  10   20.10    1.10
   0 -10  10   18.50    0.80
   0 -10  10   18.20    0.60
   0 -10  10   19.20    0.90
   0 -10 -10   18.40    0.70
   0 -10  10   18.30    0.60
   0 -10  10   18.50    0.70
   0 -10  10   18.40    0.80
   0 -10 -10   17.60    1.10
   0 -10  10   18.90    0.80
   0 -10  10   19.60    0.90
   0 -10  10   19.10    0.90
   0 -10  10   18.70    0.60
   0  10  10   19.40    1.10
   0  10  10   18.50    1.10
   0  10  10   18.60    1.00
   0  10  10   17.00    0.70
   2 -10  10   51.39    1.80
   2 -10  10   52.29    1.40
   2 -10  10   50.69    1.70
   2 -10  10   50.19    1.40
   2 -10  10   50.59    1.40
   2 -10  10   50.69    1.60
   2 -10  10   52.59    1.50
   2 -10  10   52.99    1.70
  -2 -10 -10   51.99    1.50
   2  10  10   53.29    1.50
   2  10  10   53.39    1.70
   4 -10  10    4.70    0.70
   4 -10  10    5.40    0.50
  -4 -10 -10    5.10    0.40
   4 -10  10    4.60    0.40
   4 -10  10    5.10    0.40
   4 -10  10    4.00    0.80
   4 -10  10    4.90    0.30
  -4  10 -10    5.30    0.50
   4  10  10    5.20    0.40
   4  10  10    5.00    0.80
   6 -10  10    0.80    0.20
   6 -10  10    0.60    0.20
  -6  10 -10    0.70    0.20
  -7 -11  10    0.70    0.20
  -7  11  10    0.40    0.20
  -7  11  10    0.70    0.40
  -5 -11  10    2.50    0.40
  -5 -11  10    1.80    0.50
  -5  11  10    2.20    0.60
  -5  11  10    2.30    0.60
  -5  11  10    1.90    0.30
  -5  11  10    2.70    0.50
  -3 -11  10    3.30    0.40
   3 -11 -10    3.70    0.40
   3 -11 -10    3.20    0.50
  -3 -11  10    3.50    0.40
  -3 -11  10    4.30    0.90
  -3 -11  10    2.20    0.60
  -3 -11  10    3.70    0.80
   3 -11 -10    3.40    0.40
   3 -11 -10    2.90    0.70
  -3 -11  10    4.40    0.40
  -3  11  10    3.50    0.70
  -3  11  10    2.70    0.70
  -3  11  10    3.60    1.00
  -3  11  10    2.70    0.60
   1 -11 -10    1.40    0.40
   1 -11 -10    1.20    0.30
   1 -11 -10    1.10    0.30
  -1 -11  10    1.10    0.40
  -1 -11  10    0.80    0.50
  -1 -11  10    1.50    0.30
  -1 -11  10    1.40    0.30
  -1 -11  10    1.20    0.30
  -1 -11  10    0.70    0.40
  -1 -11  10    1.70    0.50
  -1 -11  10    1.10    0.20
  -1 -11  10    1.00    0.40
  -1  11  10    1.20    0.60
  -1  11  10    1.40    0.50
  -1  11  10    1.60    0.50
  -1 -11 -10  102.69    2.60
   1 -11  10  104.89    2.90
   1 -11  10  100.89    2.80
   1 -11  10   98.79    2.60
  -1 -11 -10  110.09    2.80
   1 -11  10   97.79    2.90
   1 -11  10   94.09    2.50
   1 -11  10  101.79    2.60
   1 -11  10  102.49    2.60
   1 -11  10  102.69    2.60
   1  11  10   99.59    2.60
   3 -11  10    9.70    0.60
   3 -11  10    9.50    0.50
   3 -11  10   10.40    0.60
   3 -11  10   11.00    0.70
  -3 -11 -10   10.10    0.60
   3 -11  10   10.50    0.50
   3 -11  10    9.80    0.50
   3 -11  10    9.30    0.80
   3 -11  10    9.50    0.50
  -3  11 -10    9.90    0.50
   3  11  10    9.90    0.80
  -3  11 -10   10.60    1.40
   5 -11  10    3.70    0.50
   5 -11  10    3.60    0.70
   5 -11  10    3.00    0.40
  -5 -11 -10    3.10    0.30
   5 -11  10    3.00    0.30
  -5  11 -10    3.10    0.50
   5  11  10    2.70    0.40
  -5  11 -10    2.60    0.40
  -6 -12  10    0.20    0.20
   6 -12 -10   -0.10    0.20
  -6  12  10    0.40    0.40
  -6  12  10    0.10    0.20
  -4 -12  10   29.80    1.00
   4 -12 -10   31.10    1.00
  -4 -12  10   31.10    1.00
   4 -12 -10   30.20    1.00
  -4 -12  10   29.90    1.00
   4 -12 -10   30.20    1.00
  -4  12  10   31.50    1.00
  -4  12  10   31.50    1.30
  -4  12  10   30.40    1.30
  -4  12  10   31.90    1.00
  -2 -12  10   72.09    2.20
  -2 -12  10   75.79    1.90
  -2 -12  10   72.79    2.00
   2 -12 -10   72.29    1.90
   2 -12 -10   71.49    1.90
  -2 -12  10   70.79    2.10
   2 -12 -10   73.89    2.10
  -2 -12  10   75.09    1.90
  -2 -12  10   73.29    2.30
  -2 -12  10   74.39    2.00
  -2  12  10   72.39    2.30
  -2  12  10   74.59    2.20
  -2  12  10   72.89    2.50
   0 -12 -10    0.10    0.30
   0 -12  10    0.10    0.40
   0 -12 -10    0.30    0.20
   0 -12 -10    0.60    0.20
   0 -12  10    0.30    0.20
   0 -12  10    0.00    0.20
   0 -12  10    0.10    0.20
   0 -12  10    0.20    0.40
   0 -12  10    0.20    0.20
   0 -12  10   -0.10    0.40
   0 -12  10    0.00    0.20
   0  12  10    0.10    0.20
   0  12  10    0.30    0.70
   0  12  10    0.10    0.70
   2 -12  10  122.09    3.20
   2 -12  10  126.89    3.40
  -2 -12 -10  127.59    3.20
   2 -12  10  136.69    3.60
   2 -12  10  123.39    3.20
   2 -12  10  125.59    3.50
   2 -12  10  124.99    3.10
   2 -12  10  124.59    3.10
   2 -12  10  129.59    3.20
  -2  12 -10  123.29    3.10
   2  12  10  122.19    3.10
   2  12  10  126.99    3.40
   4 -12  10    0.30    0.40
   4 -12  10    0.20    0.20
   4 -12  10    0.10    0.20
   4 -12  10    0.30    0.40
   4 -12  10    0.10    0.20
  -4 -12 -10    0.00    0.20
   4 -12  10    0.00    0.20
   4  12  10    0.40    0.60
   4  12  10    0.00    0.20
  -6  12 -10    1.70    0.20
   5 -13 -10    0.30    0.20
  -5 -13  10    0.00    0.30
  -5  13  10    0.00    0.40
  -5  13  10    0.40    0.30
  -5  13  10    0.30    0.40
   3 -13 -10    0.20    0.20
  -3 -13  10    0.30    0.20
  -3 -13  10    0.10    0.30
  -3 -13  10    0.50    0.60
   3 -13 -10   -0.20    0.20
  -3 -13  10    0.00    0.30
   3 -13 -10    0.20    0.20
  -3  13  10    0.30    0.20
  -3  13  10    0.00    0.40
  -3  13  10    0.40    0.50
   1 -13 -10    7.50    0.50
  -1 -13  10    7.70    0.90
  -1 -13  10    7.10    0.90
  -1 -13  10    8.20    0.50
  -1 -13  10    7.50    0.50
   1 -13 -10    8.40    0.50
  -1 -13  10    6.50    0.70
  -1 -13  10    6.70    0.50
  -1 -13  10    7.50    0.40
  -1 -13  10    7.20    0.40
   1 -13 -10    7.10    0.40
  -1  13  10    6.60    1.80
  -1  13  10    7.00    0.40
  -1  13  10    5.30    1.00
  -1  13  10    4.70    0.80
   1 -13  10    0.10    0.20
   1 -13  10    0.20    0.40
   1 -13  10    0.10    0.40
   1 -13  10    0.00    0.20
  -1 -13 -10    0.10    0.20
   1 -13  10    0.10    0.20
   1 -13  10    0.20    0.50
   1 -13  10    0.00    0.20
   1 -13  10    0.00    0.20
  -1 -13 -10   -0.10    0.20
   1  13  10    0.00    0.20
  -1  13 -10   -0.10    0.40
  -3 -13 -10    0.00    0.20
   3 -13  10   -0.50    0.60
   3 -13  10    0.10    0.20
   3 -13  10   -0.10    0.20
   3 -13  10    0.00    0.20
   3 -13  10    0.10    0.20
   3 -13  10   -0.10    0.30
   3  13  10   -1.10    0.40
  -5 -13 -10    3.80    0.30
   5 -13  10    3.70    0.30
  -5  13 -10    3.50    0.30
  -4 -14  10   10.00    0.70
   4 -14 -10    9.50    0.40
  -4 -14  10   10.20    0.60
  -4  14  10   10.60    0.50
  -4  14  10   10.10    0.80
  -2 -14  10    0.20    0.30
   2 -14 -10    0.40    0.20
  -2 -14  10    0.00    0.40
  -2 -14  10    0.00    0.20
  -2 -14  10   -0.10    0.30
   2 -14 -10    0.10    0.20
  -2 -14  10    0.30    0.30
  -2 -14  10   -0.30    0.90
   2 -14 -10    0.20    0.20
  -2  14  10    0.00    0.70
  -2  14  10    0.40    0.20
  -2  14  10    0.40    0.40
   0 -14  10    4.60    0.40
   0 -14  10    4.20    0.40
   0 -14  10    4.60    0.40
   0 -14  10    4.60    0.40
   0 -14 -10    4.60    0.40
   0 -14 -10    4.50    0.50
   0 -14 -10    4.30    0.40
   0 -14  10    4.30    0.40
   0 -14  10    4.30    0.70
   0  14  10    4.80    0.40
   2 -14  10    4.30    0.40
   2 -14  10    4.60    0.30
   2 -14  10    3.90    0.60
   2 -14  10    4.20    0.40
  -2 -14 -10    4.70    0.40
   2 -14  10    4.00    0.30
   2 -14  10    3.90    0.70
   2  14  10    6.10    0.80
   4 -14  10   -0.10    0.20
   4 -14  10    0.70    0.40
  -4 -14 -10    0.10    0.10
   4 -14  10    0.10    0.20
   4  14  10    0.10    0.30
  -4  14 -10    0.10    0.20
   5 -15 -10    1.60    0.30
  -5  15  10    1.30    0.40
   3 -15 -10   10.20    0.40
  -3 -15  10   10.30    0.60
   3 -15 -10   10.80    0.60
   3 -15 -10    8.60    0.50
  -3  15  10   10.30    0.50
  -3  15  10    9.40    0.70
   1 -15 -10    0.10    0.20
   1 -15 -10    0.10    0.20
   1 -15 -10    0.20    0.20
  -1 -15  10   -0.60    0.20
  -1 -15  10    0.00    0.20
  -1 -15  10   -0.10    0.20
  -1 -15  10   -0.30    0.40
  -1 -15  10    0.10    0.20
  -1  15  10   -0.80    0.60
  -1  15  10    0.30    0.20
   1 -15  10    2.80    0.30
   1 -15  10    3.10    0.30
   1 -15  10    3.10    0.50
   1 -15  10    2.80    0.40
   1 -15  10    2.80    0.40
  -1 -15 -10    3.40    0.30
   1 -15  10    2.50    0.30
   1 -15  10    3.10    0.70
   1  15  10    2.70    0.50
   1  15  10    3.10    0.70
   3 -15  10    0.00    0.30
   3 -15  10    0.10    0.20
   3 -15  10    0.10    0.20
  -3 -15 -10    0.10    0.20
   3 -15  10    0.00    0.40
   3 -15  10    0.20    0.20
   3  15  10   -0.10    0.20
   4 -16 -10   -0.20    0.10
  -4  16  10   -0.10    0.40
   2 -16 -10    1.60    0.30
  -2  16  10    0.90    0.50
  -2  16  10    0.60    0.20
   0 -16  10    0.50    0.40
   0 -16  10    0.80    0.20
   0 -16 -10    1.20    0.20
   0 -16  10    1.40    0.30
   0 -16  10    1.10    0.30
   0  16  10    1.10    0.30
   2 -16  10    1.40    0.30
   2 -16  10    1.50    0.30
   2 -16  10    0.90    0.30
  -2 -16 -10    0.80    0.20
   2 -16  10    0.70    0.20
   3 -17 -10    0.20    0.10
  -1 -17  10    2.30    0.40
   1 -17 -10    3.10    0.30
  -1 -17  10    4.50    0.80
  -1 -17 -10    3.50    0.20
   1 -17  10    3.30    0.30
   1 -17  10    3.60    0.60
   1  17  10    3.60    0.50
   0 -18  10    0.00    0.20
   0 -18 -10    0.10    0.10
  -8   0  11    0.00    0.20
  -8   0  11   -0.30    0.20
  -8   0  11    0.60    0.30
  -6   0  11    0.10    0.60
  -6   0  11    0.10    0.20
  -6   0  11    0.50    0.60
  -6   0  11    0.00    0.20
  -6   0  11    0.00    0.20
  -4   0  11    0.00    0.10
  -4   0  11    0.30    0.40
  -4   0  11    0.10    0.30
  -4   0  11    0.20    0.30
  -4   0  11    0.00    0.20
  -4   0  11    0.00    0.20
  -2   0  11    0.80    0.40
  -2   0  11    0.10    0.20
  -2   0  11   -0.10    0.20
  -2   0  11    0.10    0.30
  -2   0  11   -0.10    0.10
  -2   0  11    0.00    0.10
  -2   0  11   -0.20    0.20
   0   0  11   -0.40    0.40
   0   0  11   -0.20    0.10
   0   0  11    0.00    0.20
   0   0  11    0.20    0.20
   0   0  11    0.10    0.20
   0   0  11    0.00    0.10
   0   0  11    0.20    0.20
   0   0  11   -0.10    0.20
   2   0  11   -0.10    0.30
  -2   0 -11    0.20    0.20
   2   0  11   -0.10    0.30
   2   0  11   -0.20    0.10
   2   0  11    0.10    0.20
   2   0  11    0.10    0.10
  -4   0 -11   -0.20    0.20
   4   0  11   -0.20    0.10
   4   0  11   -0.10    0.30
   6   0  11    0.20    0.20
   6   0  11    0.00    0.60
   6   0  11    0.10    0.20
  -6   0 -11    0.10    0.20
  -8   0 -11   -0.20    0.20
  -9  -1  11    0.00    0.10
  -9   1  11    0.10    0.10
  -7  -1  11    8.80    0.50
  -7  -1  11    8.20    0.50
  -7  -1  11    7.90    0.50
  -7   1  11    7.50    0.50
  -7   1  11    7.50    0.50
  -7   1  11    7.70    0.40
  -5  -1  11    1.50    0.40
  -5  -1  11    1.90    0.30
  -5  -1  11    2.10    0.30
  -5  -1  11    1.70    0.40
  -5  -1  11    2.70    0.60
  -5  -1  11    1.70    0.50
  -5   1  11    1.70    0.40
  -5   1  11    2.00    0.40
  -5   1  11    1.60    0.30
  -5   1  11    2.00    0.30
  -5   1  11    1.70    0.40
  -5   1  11    1.80    0.40
  -3  -1  11   23.10    0.70
  -3  -1  11   22.50    0.90
  -3  -1  11   22.90    0.90
  -3  -1  11   23.70    0.70
  -3  -1  11   23.40    0.70
  -3  -1  11   23.50    0.80
  -3   1  11   22.60    0.80
  -3   1  11   23.50    0.90
  -3   1  11   22.80    0.80
  -3   1  11   23.70    0.70
  -3   1  11   23.30    0.80
  -3   1  11   23.90    0.90
  -1  -1  11    3.60    0.40
  -1  -1  11    3.90    0.30
  -1  -1  11    3.70    0.20
  -1  -1  11    3.50    0.40
  -1  -1  11    2.90    0.50
  -1  -1  11    3.10    0.30
  -1   1  11    3.30    0.40
  -1   1  11    3.30    0.30
  -1   1  11    2.90    0.50
  -1   1  11    3.40    0.40
  -1   1  11    3.90    0.20
  -1   1  11    3.50    0.30
  -1   1  11    3.70    0.30
   1  -1  11   64.29    1.90
   1  -1  11   63.99    1.60
   1  -1  11   62.79    1.70
   1  -1  11   60.79    1.60
   1  -1  11   62.19    1.80
   1  -1  11   64.69    1.70
   1  -1  11   64.59    1.70
   1   1  11   65.39    1.70
   1   1  11   66.19    1.60
   1   1  11   62.69    1.60
   1   1  11   60.69    1.70
   1   1  11   66.29    1.70
   3  -1  11    0.30    0.10
   3  -1  11    0.20    0.20
   3  -1  11    0.60    0.40
  -3  -1 -11   -0.20    0.20
  -3  -1 -11    0.10    0.30
   3  -1  11    0.00    0.40
   3   1  11    0.20    0.30
   3   1  11   -0.20    0.10
   3   1  11    0.00    0.20
  -3   1 -11    0.40    0.20
   5  -1  11   39.90    1.40
  -5  -1 -11   39.30    1.20
   5  -1  11   38.40    1.20
  -5   1 -11   38.80    1.20
   5   1  11   39.30    1.40
   7  -1  11    0.40    0.20
   7  -1  11    0.20    0.20
  -7  -1 -11    0.30    0.20
   7   1  11    0.30    0.30
  -7   1 -11    0.20    0.20
   7   1  11    0.30    0.10
  -8  -2  11    0.90    0.30
  -8  -2  11    1.50    0.30
  -8  -2  11    1.20    0.30
  -8   2  11    0.80    0.20
  -8   2  11    1.20    0.30
  -6  -2  11   48.50    1.40
  -6  -2  11   50.59    1.40
  -6  -2  11   49.99    1.40
  -6   2  11   49.50    1.40
  -6   2  11   51.09    1.70
  -6   2  11   51.29    2.00
  -6   2  11   51.59    1.70
  -6   2  11   50.89    1.50
  -6   2  11   50.19    1.40
  -4  -2  11    1.30    0.50
  -4  -2  11    1.60    0.30
  -4  -2  11    0.90    0.30
  -4  -2  11    1.90    0.40
  -4  -2  11    1.30    0.20
  -4  -2  11    0.90    0.40
  -4   2  11    1.20    0.40
  -4   2  11    2.00    0.50
  -4   2  11    1.00    0.20
  -4   2  11    1.70    0.30
  -4   2  11    0.90    0.30
  -4   2  11    1.10    0.30
  -4   2  11    1.50    0.40
  -2  -2  11   10.10    0.40
  -2  -2  11   10.30    0.50
  -2  -2  11   10.20    0.40
  -2  -2  11   10.40    0.50
  -2  -2  11   10.30    0.40
  -2  -2  11    9.50    0.60
  -2   2  11   10.40    0.60
  -2   2  11    9.70    0.50
  -2   2  11    9.30    0.40
  -2   2  11    9.80    0.60
  -2   2  11    9.90    0.40
  -2   2  11    9.20    0.50
   0  -2  11   -0.10    0.10
   0  -2  11    0.10    0.20
   0  -2  11   -0.30    0.10
   0  -2  11    0.00    0.30
   0  -2  11    0.10    0.20
   0  -2  11   -0.20    0.10
   0   2  11    0.00    0.20
   0   2  11    0.20    0.20
   0   2  11   -0.20    0.40
   0   2  11    0.00    0.20
   0   2  11    0.10    0.10
   2  -2  11    0.80    0.20
   2  -2  11    1.20    0.30
   2  -2  11    1.00    0.30
   2  -2  11    0.90    0.30
   2  -2  11    0.70    0.60
   2  -2  11    1.00    0.20
  -2  -2 -11    1.10    0.20
   2  -2  11    0.90    0.20
   2   2  11    1.10    0.30
   2   2  11    0.80    0.30
   2   2  11    1.50    0.20
   2   2  11    1.30    0.20
   2   2  11    0.50    0.50
   4  -2  11   63.19    1.70
   4  -2  11   59.69    1.60
  -4  -2 -11   64.19    1.70
  -4  -2 -11   64.89    1.70
   4  -2  11   64.09    1.70
   4  -2  11   62.99    1.90
   4   2  11   62.39    1.90
  -4   2 -11   63.69    1.70
   4   2  11   63.49    1.70
   6  -2  11    0.60    0.50
  -6  -2 -11    0.10    0.20
   6  -2  11    0.10    0.20
   6  -2  11    0.30    0.20
   6   2  11   -0.20    0.20
   6   2  11   -0.90    0.70
  -6   2 -11   -0.10    0.20
   8  -2  11    0.40    0.10
  -8   2 -11    0.50    0.20
   8   2  11    0.40    0.10
  -9  -3  11    2.10    0.50
  -9  -3  11    1.20    0.30
  -9   3  11    0.60    0.20
  -7  -3  11    0.60    0.20
  -7  -3  11    0.50    0.20
  -7  -3  11    0.70    0.20
  -7   3  11    1.00    0.30
  -7   3  11    0.60    0.20
  -5  -3  11   24.80    0.80
  -5  -3  11   24.10    1.00
  -5  -3  11   24.80    0.80
  -5  -3  11   24.10    1.10
  -5  -3  11   19.40    1.10
  -5  -3  11   24.70    1.20
  -5   3  11   24.90    1.00
  -5   3  11   24.70    1.10
  -5   3  11   24.90    0.90
  -5   3  11   25.00    1.10
  -3  -3  11    1.80    0.40
  -3  -3  11    2.40    0.30
  -3  -3  11    2.40    0.20
  -3  -3  11    2.20    0.50
  -3  -3  11    1.70    0.40
  -3  -3  11    2.50    0.40
  -3  -3  11    2.60    0.30
  -3   3  11    1.90    0.20
  -3   3  11    3.00    0.50
  -3   3  11    2.40    0.40
  -3   3  11    2.10    0.40
  -3   3  11    2.00    0.30
  -1  -3  11    4.30    0.30
  -1  -3  11    4.00    0.30
  -1  -3  11    4.00    0.30
  -1  -3  11    3.80    0.30
  -1  -3  11    4.10    0.50
  -1  -3  11    4.80    0.40
  -1  -3  11    4.00    0.30
  -1   3  11    4.10    0.40
  -1   3  11    3.30    0.30
  -1   3  11    4.20    0.30
  -1   3  11    3.60    0.60
   1  -3  11  220.48    5.40
   1  -3  11  212.78    5.40
   1  -3  11  211.78    5.40
   1  -3  11  228.78    5.20
   1  -3  11  224.48    5.20
   1  -3  11  217.48    5.40
   1  -3  11  230.18    5.20
   1   3  11  226.98    5.30
   1   3  11  218.58    5.30
   1   3  11  217.88    5.40
   1   3  11  225.68    5.20
   3  -3  11   31.10    1.10
  -3  -3 -11   29.10    0.90
  -3  -3 -11   28.20    1.00
   3  -3  11   30.40    0.90
   3  -3  11   29.10    1.00
   3  -3  11   28.80    1.00
   3  -3  11   29.30    0.90
   3  -3  11   30.70    1.10
   3  -3  11   27.50    1.00
   3  -3  11   28.50    0.90
   3  -3  11   29.50    1.00
   3   3  11   29.90    0.90
  -3   3 -11   29.30    0.90
   3   3  11   28.40    1.00
   3   3  11   28.20    0.90
   5  -3  11   22.10    0.70
  -5  -3 -11   20.80    0.80
   5  -3  11   21.50    1.00
   5  -3  11   21.90    0.80
   5   3  11   21.10    1.00
   5   3  11   20.70    0.70
  -5   3 -11   20.70    0.80
   7  -3  11    0.30    0.20
  -7  -3 -11    0.80    0.30
   7  -3  11    0.70    0.20
  -7   3 -11    0.90    0.20
   7   3  11    1.40    0.30
  -8  -4  11    0.10    0.20
  -8  -4  11    0.30    0.20
  -8   4  11    0.10    0.20
  -8   4  11    0.00    0.20
  -6  -4  11    5.70    0.40
  -6  -4  11    5.60    0.40
  -6  -4  11    5.90    0.40
  -6   4  11    5.70    1.40
  -6   4  11    7.00    0.90
  -6   4  11    5.90    0.50
  -6   4  11    5.90    0.40
  -6   4  11    5.80    0.80
  -4  -4  11    0.30    0.20
  -4  -4  11    0.40    0.20
  -4  -4  11    0.20    0.30
  -4  -4  11   -0.20    0.40
  -4  -4  11    0.30    0.30
  -4  -4  11    0.00    0.20
  -4   4  11    0.00    0.30
  -4   4  11    0.10    0.20
  -4   4  11   -0.20    0.30
  -4   4  11   -0.30    0.30
  -4   4  11    0.00    0.10
  -4   4  11    0.10    0.30
  -2  -4  11   29.80    1.00
  -2  -4  11   30.50    0.80
  -2  -4  11   31.30    0.90
  -2  -4  11   30.30    1.00
  -2  -4  11   30.30    0.90
   2  -4 -11   31.70    0.90
  -2  -4  11   30.90    1.10
  -2   4  11   28.90    1.00
  -2   4  11   31.70    0.90
  -2   4  11   28.20    1.00
  -2   4  11   30.40    0.90
  -2   4  11   30.00    1.10
   0  -4  11    1.30    0.40
   0  -4  11    0.50    0.20
   0  -4  11    0.50    0.20
   0  -4  11    0.20    0.20
   0  -4  11    0.60    0.10
   0  -4  11    0.80    0.20
   0  -4  11    0.50    0.10
   0  -4  11    0.30    0.20
   0   4  11    0.10    0.20
   0   4  11    0.40    0.50
   0   4  11    0.40    0.20
   0   4  11    0.40    0.10
   2  -4  11    1.50    0.40
   2  -4  11    1.00    0.20
   2  -4  11    1.20    0.20
   2  -4  11    1.00    0.30
  -2  -4 -11    2.80    0.50
   2  -4  11    1.30    0.30
   2  -4  11    1.20    0.40
   2  -4  11    1.40    0.30
   2  -4  11    1.30    0.30
   2  -4  11    1.30    0.30
  -2  -4 -11    1.70    0.40
   2   4  11    1.30    0.30
   2   4  11    1.20    0.30
   2   4  11    1.10    0.20
   4  -4  11   16.70    0.70
  -4  -4 -11   15.50    0.70
   4  -4  11   15.70    0.60
   4  -4  11   14.30    0.80
   4  -4  11   15.00    0.60
  -4  -4 -11   15.50    0.60
   4  -4  11   15.00    0.90
   4   4  11   15.40    0.60
  -4   4 -11   14.80    0.60
   6  -4  11    1.10    0.30
  -6  -4 -11    1.60    0.40
   6  -4  11    1.90    0.30
   6  -4  11    0.70    0.50
   6   4  11    0.80    0.20
  -6   4 -11    1.00    0.20
  -6   4 -11    0.80    0.30
   8  -4  11    0.10    0.10
   8   4  11    0.10    0.10
  -9  -5  11    2.00    0.30
  -9   5  11    2.10    0.20
  -7  -5  11    6.30    0.40
  -7  -5  11    6.00    0.40
  -7  -5  11    6.10    0.50
  -7   5  11    5.90    0.40
  -7   5  11    6.10    0.40
  -7   5  11    5.00    1.00
  -5  -5  11    7.80    1.00
  -5  -5  11   10.00    0.50
  -5  -5  11   10.00    0.90
  -5  -5  11    9.80    0.50
  -5  -5  11    9.70    0.60
  -5   5  11   10.00    0.50
  -5   5  11   10.70    1.00
  -5   5  11    9.80    0.70
  -5   5  11   10.50    0.80
  -5   5  11   11.10    0.60
  -3  -5  11    0.00    0.20
  -3  -5  11    0.20    0.20
  -3  -5  11    0.60    0.20
  -3  -5  11    0.50    0.20
  -3  -5  11   -0.10    0.40
  -3  -5  11    0.00    0.20
  -3   5  11    0.10    0.10
  -3   5  11    0.20    0.30
  -3   5  11    0.00    0.20
  -3   5  11    0.30    0.20
  -3   5  11    0.10    0.20
  -1  -5  11   25.50    0.80
  -1  -5  11   25.30    0.80
  -1  -5  11   22.90    0.90
  -1  -5  11   24.00    0.70
  -1  -5  11   24.50    1.00
   1  -5 -11   23.80    0.70
  -1  -5  11   23.60    0.70
  -1  -5  11   22.70    0.90
  -1  -5  11   22.60    0.90
  -1   5  11   24.00    0.70
  -1   5  11   23.60    0.80
  -1   5  11   25.90    0.90
  -1   5  11   26.10    1.00
  -1   5  11   25.70    0.90
   1  -5  11   -0.10    0.10
   1  -5  11    0.10    0.10
   1  -5  11   -0.30    0.30
   1  -5  11   -0.20    0.20
   1  -5  11   -0.40    0.30
   1  -5  11    0.30    0.30
   1  -5  11   -0.10    0.20
   1  -5  11   -0.20    0.10
   1  -5  11    0.00    0.20
   1  -5  11    0.20    0.30
   1   5  11    0.40    0.10
   1   5  11    0.10    0.30
   1   5  11    0.10    0.30
   1   5  11    0.00    0.30
   3  -5  11   28.70    1.30
   3  -5  11   29.40    0.90
   3  -5  11   28.20    1.00
   3  -5  11   29.20    0.90
   3  -5  11   30.20    1.30
  -3  -5 -11   29.90    1.00
   3  -5  11   29.40    1.10
  -3  -5 -11   27.60    0.90
   3  -5  11   30.30    1.00
   3  -5  11   30.40    1.00
   3  -5  11   29.90    0.90
  -3   5 -11   29.40    0.90
   3   5  11   29.70    1.10
   3   5  11   29.20    0.90
   3   5  11   28.30    0.90
  -5  -5 -11    1.40    0.30
   5  -5  11    2.20    0.40
  -5  -5 -11    1.80    0.40
   5  -5  11    1.70    0.20
   5  -5  11    1.10    0.40
  -5   5 -11    1.70    0.40
   5   5  11    3.60    0.70
   5   5  11    1.40    0.30
   7  -5  11    3.70    0.40
  -7  -5 -11    3.80    0.50
   7  -5  11    3.70    0.30
  -7   5 -11    3.90    0.40
   7   5  11    3.10    0.30
  -8  -6  11    1.00    0.20
  -8  -6  11    1.30    0.30
  -8   6  11    1.10    0.20
  -8   6  11    1.30    0.30
  -6  -6  11    2.60    0.40
  -6  -6  11    3.40    0.40
  -6  -6  11    2.90    0.30
  -6   6  11    2.70    0.70
  -6   6  11    3.30    0.40
  -6   6  11    3.80    0.80
  -6   6  11    2.60    0.40
  -6   6  11    2.60    0.90
  -4  -6  11    0.10    0.50
  -4  -6  11    0.10    0.20
  -4  -6  11    0.10    0.20
  -4  -6  11   -0.40    0.40
  -4  -6  11    0.40    0.20
  -4  -6  11    0.20    0.30
  -4   6  11    0.40    0.30
  -4   6  11    0.20    0.40
  -4   6  11    0.10    0.40
  -4   6  11    0.40    0.40
  -4   6  11    0.50    0.20
  -4   6  11    0.20    0.20
  -2  -6  11    2.40    0.60
  -2  -6  11    2.20    0.20
  -2  -6  11    2.20    0.30
  -2  -6  11    2.20    0.40
  -2  -6  11    1.70    0.50
  -2  -6  11    3.60    0.70
   2  -6 -11    2.10    0.40
  -2  -6  11    2.40    0.40
   2  -6 -11    2.90    0.50
  -2  -6  11    2.40    0.30
  -2   6  11    3.00    0.60
  -2   6  11    2.30    0.40
  -2   6  11    3.00    0.30
  -2   6  11    2.20    0.50
   0  -6  11   10.80    0.60
   0  -6  11   11.60    0.40
   0  -6 -11   11.30    0.40
   0  -6  11   11.10    0.60
   0  -6  11   11.30    0.50
   0  -6  11   10.70    0.60
   0  -6  11   10.50    0.50
   0  -6  11   10.80    0.60
   0  -6  11   10.50    0.70
   0  -6  11   10.80    0.40
   0  -6  11   10.60    0.60
   0   6  11   11.40    0.40
   0   6  11   11.50    0.60
   0   6  11   11.20    0.60
   0   6  11   10.70    0.80
   2  -6  11    0.30    0.10
   2  -6  11    0.40    0.10
   2  -6  11    0.60    0.30
   2  -6  11    0.80    0.30
   2  -6  11    0.80    0.30
   2  -6  11    0.40    0.20
   2  -6  11    0.50    0.20
   2  -6  11    0.80    0.30
  -2  -6 -11    0.70    0.30
   2  -6  11    0.90    0.40
   2   6  11    0.70    0.30
   2   6  11    0.50    0.20
   4  -6  11   24.50    0.90
   4  -6  11   23.40    0.90
  -4  -6 -11   26.50    0.90
   4  -6  11   25.40    0.90
   4  -6  11   24.00    1.00
   4   6  11   24.20    1.10
  -4   6 -11   24.50    0.80
   4   6  11   26.50    0.80
   6  -6  11    1.30    0.60
  -6  -6 -11    2.80    0.50
   6  -6  11    1.90    0.30
   6  -6  11    3.00    0.30
  -6   6 -11    3.00    0.40
   6   6  11    2.90    0.40
  -6   6 -11    2.40    0.30
  -7  -7  11    0.90    0.20
  -7  -7  11    0.70    0.20
  -7   7  11    1.20    0.30
  -7   7  11    0.90    0.20
  -7   7  11    2.80    0.70
  -5  -7  11   16.40    0.70
  -5  -7  11   15.10    0.60
  -5   7  11   15.70    0.80
  -5   7  11   15.70    1.20
  -5   7  11   15.20    0.90
  -5   7  11   15.10    0.90
  -5   7  11   16.00    0.70
  -3  -7  11    2.60    0.40
  -3  -7  11    3.30    0.70
   3  -7 -11    2.30    0.60
  -3  -7  11    2.20    0.50
  -3  -7  11    3.80    0.40
  -3  -7  11    2.80    0.30
  -3  -7  11    1.90    0.40
   3  -7 -11    2.00    0.50
   3  -7 -11    3.70    0.40
  -3  -7  11    2.90    0.30
  -3   7  11    2.60    0.30
  -3   7  11    2.80    0.30
  -3   7  11    2.40    0.50
  -3   7  11    2.90    0.50
  -3   7  11    2.40    0.60
  -1  -7  11    2.10    0.20
   1  -7 -11    1.90    0.30
  -1  -7  11    2.40    0.50
  -1  -7  11    1.80    0.20
  -1  -7  11    1.80    0.40
  -1  -7  11    1.60    0.40
  -1  -7  11    1.70    0.40
  -1  -7  11    1.70    0.40
  -1  -7  11    1.70    0.40
   1  -7 -11    1.40    0.40
  -1  -7  11    1.60    0.30
  -1  -7  11    2.00    0.40
   1  -7 -11    1.50    0.30
  -1   7  11    2.20    0.50
  -1   7  11    1.30    0.50
  -1   7  11    1.90    0.50
  -1   7  11    2.90    0.40
   1  -7  11    9.10    0.60
   1  -7  11    9.70    0.60
   1  -7  11    8.80    0.40
  -1  -7 -11    8.30    0.60
   1  -7  11    8.40    0.50
   1  -7  11    8.80    0.40
   1  -7  11    7.50    0.50
   1  -7  11    9.20    0.50
   1  -7  11    9.20    0.60
   1  -7  11    9.20    0.60
   1   7  11   10.80    0.80
   1   7  11    9.10    0.40
   1   7  11    8.50    0.80
   3  -7  11    6.00    0.50
   3  -7  11    5.40    0.60
  -3  -7 -11    5.70    0.50
   3  -7  11    5.90    0.60
   3  -7  11    5.20    0.50
   3  -7  11    5.20    0.80
   3  -7  11    6.00    0.30
   3  -7  11    5.90    0.40
   3  -7  11    6.10    0.40
   3  -7  11    6.60    0.60
   3   7  11    5.60    0.40
   3   7  11    6.50    0.90
  -3   7 -11    5.80    0.40
   3   7  11    6.20    0.50
  -5  -7 -11    0.50    0.20
   5  -7  11    0.60    0.20
   5  -7  11    0.50    0.20
   5  -7  11    0.50    0.40
  -5   7 -11    0.80    0.50
  -5   7 -11    0.40    0.20
   5   7  11    1.20    0.30
   5   7  11    0.30    0.50
   7  -7  11    3.10    0.30
  -7   7 -11    4.10    0.40
  -7   7 -11    3.60    0.40
  -8  -8  11    0.20    0.20
  -8  -8  11    0.10    0.20
  -8   8  11    0.40    0.20
  -8   8  11    1.30    0.30
  -6  -8  11    7.40    0.50
  -6  -8  11    7.60    0.50
  -6  -8  11    8.10    0.50
  -6   8  11    7.10    0.40
  -6   8  11    7.30    1.00
  -6   8  11    8.40    0.80
  -6   8  11    8.00    0.50
   4  -8 -11   13.90    0.70
  -4  -8  11   13.40    0.60
  -4  -8  11   13.60    0.60
   4  -8 -11   14.70    0.70
  -4  -8  11   13.40    0.80
  -4  -8  11   13.50    0.60
  -4  -8  11   16.00    1.10
  -4  -8  11   12.60    1.00
  -4   8  11   14.90    0.60
  -4   8  11   13.30    0.80
  -4   8  11   15.40    1.00
  -4   8  11   14.60    0.90
  -4   8  11   15.30    0.80
   2  -8 -11   28.10    0.80
  -2  -8  11   29.10    0.90
  -2  -8  11   28.40    0.90
  -2  -8  11   26.50    1.00
   2  -8 -11   28.20    1.00
  -2  -8  11   28.90    1.10
  -2  -8  11   27.10    0.90
  -2  -8  11   28.80    0.90
   2  -8 -11   27.90    1.00
  -2  -8  11   27.30    1.00
  -2  -8  11   26.60    1.10
  -2   8  11   27.70    1.10
  -2   8  11   27.80    0.90
  -2   8  11   29.00    0.90
  -2   8  11   29.10    1.10
  -2   8  11   27.60    1.10
   0  -8 -11    2.30    0.30
   0  -8  11    2.30    0.30
   0  -8  11    2.10    0.50
   0  -8  11    2.10    0.30
   0  -8  11    2.30    0.30
   0  -8  11    1.60    0.40
   0  -8  11    2.40    0.50
   0  -8  11    2.10    0.30
   0  -8 -11    1.60    0.50
   0  -8 -11    3.00    0.50
   0  -8  11    2.00    0.40
   0  -8  11    2.40    0.40
   0  -8  11    2.30    0.50
   0   8  11    1.90    0.40
   0   8  11    3.70    0.90
   0   8  11    2.10    0.30
   2  -8  11   15.40    0.70
   2  -8  11   13.70    0.50
   2  -8  11   12.70    0.70
   2  -8  11   13.10    0.60
   2  -8  11   13.40    0.80
   2  -8  11   14.50    0.80
   2  -8  11   11.50    0.80
   2  -8  11   14.30    0.80
   2  -8  11   13.50    0.50
   2   8  11   13.50    0.80
   2   8  11   13.40    0.60
   4  -8  11    0.70    0.40
   4  -8  11    1.10    0.20
   4  -8  11    1.40    0.40
   4  -8  11    0.80    0.30
   4  -8  11    0.70    0.20
  -4  -8 -11    0.90    0.20
   4  -8  11    1.10    0.30
   4   8  11    0.90    0.50
   4   8  11    1.20    0.30
   6  -8  11   14.10    0.50
   6  -8  11   14.50    0.50
   6  -8  11   14.10    1.00
  -6   8 -11   14.80    0.60
  -6   8 -11   14.50    0.60
   6   8  11   14.50    0.60
  -7  -9  11    1.50    0.30
  -7  -9  11    2.10    0.40
  -7   9  11    1.50    0.30
  -7   9  11    1.30    0.40
  -7   9  11    2.10    0.40
  -5  -9  11    9.90    0.50
  -5  -9  11   10.60    0.50
  -5  -9  11   10.80    0.50
   5  -9 -11   11.40    0.60
  -5   9  11   10.40    0.50
  -5   9  11   11.10    0.90
  -5   9  11   10.20    1.30
  -5   9  11    9.70    0.80
  -5   9  11   11.90    0.90
  -5   9  11   10.70    0.60
  -3  -9  11   19.20    0.90
  -3  -9  11   18.10    0.60
  -3  -9  11   18.30    0.90
   3  -9 -11   18.70    0.80
  -3  -9  11   16.70    0.90
  -3  -9  11   18.20    0.70
  -3  -9  11   19.10    0.70
   3  -9 -11   18.70    0.80
   3  -9 -11   18.60    0.70
  -3   9  11   19.00    1.10
  -3   9  11   18.60    0.70
  -3   9  11   18.90    1.00
  -3   9  11   18.60    0.90
  -3   9  11   18.50    0.70
  -1  -9  11    0.30    0.20
  -1  -9  11    0.20    0.30
  -1  -9  11    0.20    0.30
  -1  -9  11    0.00    0.20
  -1  -9  11   -0.40    0.30
   1  -9 -11    0.20    0.20
  -1  -9  11   -0.10    0.30
   1  -9 -11    0.10    0.20
  -1  -9  11   -0.10    0.30
  -1  -9  11    0.30    0.20
   1  -9 -11    0.10    0.30
  -1  -9  11    0.00    0.10
  -1  -9  11    0.20    0.20
  -1   9  11    0.20    0.40
  -1   9  11   -0.10    0.50
  -1   9  11    0.00    0.30
  -1   9  11    0.20    0.10
   1  -9  11    0.10    0.20
  -1  -9 -11   -0.20    0.30
   1  -9  11    0.00    0.30
   1  -9  11    0.00    0.30
   1  -9  11   -0.20    0.30
   1  -9  11    0.10    0.20
   1  -9  11    0.30    0.10
   1  -9  11    0.00    0.10
  -1  -9 -11    0.30    0.20
   1  -9  11    0.20    0.30
   1  -9  11   -0.10    0.20
   1   9  11    0.10    0.20
   3  -9  11   13.80    0.60
   3  -9  11   13.10    0.60
   3  -9  11   14.40    0.90
   3  -9  11   13.90    0.80
   3  -9  11   14.90    0.90
   3  -9  11   14.70    0.70
   3  -9  11   14.20    0.60
   3  -9  11   13.70    0.50
   3  -9  11   13.80    0.60
  -3  -9 -11   14.40    0.60
   3   9  11   14.00    0.80
  -3   9 -11   13.80    0.60
   5  -9  11   -0.10    0.20
  -5  -9 -11    0.20    0.20
   5  -9  11    0.10    0.20
   5  -9  11    0.30    0.40
   5   9  11    0.00    0.20
  -5   9 -11   -0.10    0.20
  -5   9 -11    0.20    0.30
   5   9  11   -0.10    1.10
  -7   9 -11    0.40    0.20
  -6 -10  11    0.60    0.20
   6 -10 -11    0.60    0.30
  -6 -10  11    0.70    0.20
  -6  10  11    0.30    0.40
  -6  10  11    0.50    0.20
  -4 -10  11    1.90    0.70
   4 -10 -11    0.90    0.30
  -4 -10  11    1.00    0.30
   4 -10 -11    1.30    0.30
  -4 -10  11    0.90    0.20
  -4 -10  11    1.30    0.30
  -4  10  11    1.10    0.70
  -4  10  11    1.60    0.30
  -4  10  11    0.60    0.40
  -4  10  11    1.10    0.30
   2 -10 -11   12.60    0.60
  -2 -10  11   14.20    1.00
  -2 -10  11   13.10    0.70
   2 -10 -11   12.20    0.60
   2 -10 -11   13.10    0.50
  -2 -10  11   12.10    0.60
  -2 -10  11   12.60    0.50
  -2 -10  11   12.10    0.50
  -2 -10  11   11.50    0.80
  -2 -10  11   12.30    0.60
  -2 -10  11   13.10    0.80
  -2  10  11   13.10    0.90
  -2  10  11   11.80    0.80
  -2  10  11   11.70    1.00
   0 -10  11   10.00    0.80
   0 -10  11   10.20    0.50
   0 -10  11    9.70    0.70
   0 -10  11   10.00    0.50
   0 -10  11    9.90    0.50
   0 -10  11    9.70    0.90
   0 -10  11   10.30    0.60
   0 -10  11   10.10    0.50
   0 -10 -11   10.50    0.50
   0 -10  11    9.40    0.50
   0 -10 -11   10.20    0.50
   0 -10 -11   10.60    0.60
   0 -10  11    9.20    0.70
   0  10  11   10.30    0.80
   0  10  11   10.20    1.10
   0  10  11   10.00    0.50
   0  10  11   10.40    1.00
   2 -10  11    0.10    0.20
   2 -10  11   -0.30    0.40
   2 -10  11    0.20    0.20
   2 -10  11    0.10    0.30
  -2 -10 -11    0.00    0.30
   2 -10  11    0.30    0.40
   2 -10  11    0.00    0.20
   2 -10  11    0.00    0.10
   2  10  11    0.10    0.30
   2  10  11    0.20    0.20
  -2  10 -11   -0.10    0.20
   4 -10  11   38.20    1.40
   4 -10  11   39.00    1.10
  -4 -10 -11   37.70    1.10
   4 -10  11   37.30    1.40
   4 -10  11   37.40    1.20
   4 -10  11   39.50    1.10
  -4  10 -11   39.40    1.10
   4  10  11   40.00    1.40
   4  10  11   37.60    1.10
   6 -10  11    0.10    0.20
   6 -10  11    0.30    0.20
  -6  10 -11    0.40    0.20
  -7 -11  11    0.30    0.20
  -7  11  11    0.20    0.20
   5 -11 -11    5.90    0.40
  -5 -11  11    6.10    0.50
  -5 -11  11    5.50    0.40
  -5 -11  11    5.50    0.50
  -5  11  11    5.60    0.90
  -5  11  11    5.50    0.70
  -5  11  11    5.40    0.70
  -5  11  11    5.00    0.40
   3 -11 -11    7.30    0.50
   3 -11 -11    7.00    0.50
  -3 -11  11    6.70    0.90
   3 -11 -11    6.40    0.50
  -3 -11  11    7.30    0.50
  -3 -11  11    6.80    0.40
  -3  11  11    6.70    0.50
  -3  11  11    5.90    0.80
  -3  11  11    6.70    0.40
  -3  11  11    7.90    0.90
  -3  11  11    7.30    1.20
  -1 -11  11   27.00    1.00
  -1 -11  11   26.10    0.90
  -1 -11  11   25.10    1.10
  -1 -11  11   26.10    0.90
  -1 -11  11   26.80    0.80
   1 -11 -11   25.90    0.90
   1 -11 -11   29.10    0.90
  -1 -11  11   26.20    1.20
  -1 -11  11   26.00    0.90
  -1 -11  11   25.20    0.80
  -1 -11  11   25.40    1.10
  -1 -11  11   25.40    1.10
   1 -11 -11   25.10    0.90
  -1  11  11   26.80    1.40
  -1  11  11   25.20    0.90
  -1  11  11   25.60    1.20
  -1  11  11   24.90    1.20
   1 -11  11  108.09    3.00
   1 -11  11  106.69    2.80
   1 -11  11  104.39    2.80
   1 -11  11  106.49    2.70
   1 -11  11  110.09    2.70
   1 -11  11  104.39    2.90
  -1 -11 -11  108.99    2.70
   1 -11  11  107.19    2.70
  -1 -11 -11  109.49    2.70
   1 -11  11  108.59    3.00
   1  11  11  106.59    2.70
   3 -11  11   47.20    1.60
   3 -11  11   47.20    1.40
   3 -11  11   45.00    1.30
   3 -11  11   47.90    1.30
  -3 -11 -11   46.90    1.30
   3 -11  11   46.40    1.50
   3 -11  11   46.40    1.40
   3 -11  11   48.00    1.30
   3  11  11   47.90    1.60
  -3  11 -11   47.50    1.30
   5 -11  11    1.60    0.40
  -5 -11 -11    1.00    0.20
   5 -11  11    0.70    0.50
   5 -11  11    1.20    0.30
   5 -11  11    0.70    0.20
   5  11  11    1.50    0.40
  -5  11 -11    2.00    0.50
  -5  11 -11    0.70    0.30
  -6 -12  11    5.80    0.40
  -6 -12  11    5.40    0.50
  -6  12  11    4.50    0.40
  -6  12  11    4.60    0.60
   4 -12 -11    1.20    0.30
  -4 -12  11    1.70    0.40
  -4 -12  11    1.40    0.30
  -4  12  11    0.90    0.20
  -4  12  11    1.00    0.30
  -4  12  11    1.70    0.60
  -4  12  11    1.70    0.50
  -2 -12  11    0.40    0.20
   2 -12 -11    0.20    0.20
  -2 -12  11    0.50    0.30
  -2 -12  11    0.40    0.20
   2 -12 -11   -0.10    0.20
  -2 -12  11   -0.10    0.40
  -2 -12  11    0.60    0.20
  -2 -12  11   -0.20    0.60
  -2 -12  11    0.20    0.30
   2 -12 -11    0.30    0.20
  -2  12  11    0.20    0.20
  -2  12  11    0.50    0.50
  -2  12  11   -0.70    0.80
  -2  12  11   -1.00    0.60
   0 -12 -11   23.70    0.80
   0 -12  11   23.30    0.80
   0 -12  11   24.50    1.10
   0 -12  11   24.50    1.00
   0 -12  11   25.00    0.90
   0 -12  11   24.20    0.90
   0 -12 -11   23.80    0.90
   0 -12  11   24.90    0.80
   0 -12  11   23.90    0.80
   0 -12 -11   22.50    0.80
   0  12  11   22.70    1.30
   0  12  11   22.90    0.80
   2 -12  11    0.20    0.20
   2 -12  11    0.20    0.40
  -2 -12 -11    0.00    0.20
   2 -12  11    0.10    0.20
   2 -12  11    0.40    0.40
   2 -12  11   -0.20    0.20
   2 -12  11    0.00    0.20
   2 -12  11    0.00    0.20
   2 -12  11   -0.10    0.50
   2  12  11    0.10    0.30
   2  12  11    0.70    0.40
  -2  12 -11   -0.30    0.30
  -4 -12 -11   10.40    0.50
   4 -12  11   11.00    0.50
   4 -12  11   11.00    0.50
   4 -12  11   10.60    0.80
   4 -12  11   10.50    0.50
   4 -12  11   11.30    0.80
   4  12  11    8.10    1.10
   5 -13 -11    3.50    0.30
  -5 -13  11    3.90    0.50
  -5 -13  11    3.90    0.40
  -5  13  11    4.30    0.60
  -5  13  11    4.50    0.50
  -5  13  11    4.20    0.80
   3 -13 -11    1.90    0.40
   3 -13 -11    2.70    0.40
  -3 -13  11    2.50    0.40
  -3 -13  11    2.00    0.60
  -3 -13  11    1.60    0.30
   3 -13 -11    2.50    0.40
  -3 -13  11    2.30    0.40
  -3  13  11    2.20    0.60
  -3  13  11    1.90    0.50
  -3  13  11    2.40    0.30
  -1 -13  11    5.70    0.70
  -1 -13  11    6.00    0.90
   1 -13 -11    5.40    0.50
  -1 -13  11    5.80    0.40
   1 -13 -11    5.90    0.40
  -1 -13  11    5.00    0.40
  -1 -13  11    5.20    0.40
  -1 -13  11    4.20    0.90
   1 -13 -11    5.30    0.40
  -1 -13  11    5.60    0.50
  -1  13  11    5.90    0.80
  -1  13  11    7.10    1.10
  -1  13  11    5.00    0.40
  -1 -13 -11    2.90    0.40
   1 -13  11    3.00    0.70
   1 -13  11    3.40    0.30
   1 -13  11    3.00    0.40
   1 -13  11    3.10    0.30
   1 -13  11    3.40    0.60
   1 -13  11    3.10    0.60
   1 -13  11    3.50    0.40
   1 -13  11    3.10    0.30
  -1  13 -11    3.20    0.50
   1  13  11    2.80    0.40
   3 -13  11    1.50    0.40
   3 -13  11    0.70    0.20
   3 -13  11    0.80    0.20
  -3 -13 -11    0.60    0.20
   3 -13  11    0.70    0.20
   3 -13  11    0.50    0.20
   3 -13  11    1.00    0.40
   3  13  11    0.40    0.20
   3  13  11    1.60    0.50
  -5 -13 -11    0.70    0.20
  -5  13 -11    0.60    0.10
  -4 -14  11   12.60    0.70
   4 -14 -11   15.20    0.50
  -4 -14  11   14.00    0.60
  -4  14  11   14.80    0.60
  -4  14  11   14.00    0.80
  -2 -14  11   32.00    1.00
  -2 -14  11   24.20    1.70
  -2 -14  11   32.70    1.00
   2 -14 -11   31.50    0.90
  -2 -14  11   33.00    1.30
   2 -14 -11   31.40    0.90
  -2 -14  11   30.10    1.00
  -2 -14  11   30.50    1.00
   2 -14 -11   29.70    1.10
  -2 -14  11   33.20    1.00
  -2  14  11   33.20    1.10
  -2  14  11   30.50    1.20
  -2  14  11   31.20    1.60
   0 -14 -11    0.80    0.20
   0 -14  11    0.90    0.30
   0 -14  11    1.00    0.40
   0 -14  11    1.30    0.30
   0 -14  11    1.30    0.30
   0 -14  11    0.80    0.60
   0 -14  11    0.50    0.60
   0 -14  11    1.60    0.40
   0  14  11    1.50    0.40
   2 -14  11    0.00    0.10
   2 -14  11    0.20    0.30
  -2 -14 -11    0.10    0.20
   2 -14  11    0.20    0.20
   2 -14  11    0.10    0.20
   2 -14  11    0.40    0.20
   2 -14  11    0.30    0.40
   2  14  11   -0.30    0.40
   2  14  11    0.60    0.40
  -4 -14 -11   -0.30    0.10
   4 -14  11   -0.10    0.20
   4 -14  11   -0.30    0.50
   4 -14  11    0.00    0.20
  -4  14 -11    0.00    0.20
   5 -15 -11    0.90    0.20
  -5  15  11    1.30    0.40
   3 -15 -11    6.30    0.50
   3 -15 -11    7.50    0.40
  -3 -15  11    7.50    0.50
  -3  15  11    7.70    0.80
  -3  15  11    8.50    0.50
  -1 -15  11    0.40    0.30
  -1 -15  11    0.40    0.20
  -1 -15  11    0.40    0.20
  -1 -15  11    0.40    0.40
   1 -15 -11    0.30    0.20
  -1 -15  11    0.40    0.30
   1 -15 -11    0.50    0.20
  -1  15  11    0.60    0.20
   1 -15  11    6.70    0.80
   1 -15  11    7.60    0.70
   1 -15  11    5.80    0.40
   1 -15  11    6.20    0.40
  -1 -15 -11    6.20    0.40
   1 -15  11    6.50    0.40
   1 -15  11    6.50    0.40
   1 -15  11    6.50    0.60
   1  15  11    6.90    0.70
   1  15  11    7.20    0.50
   3 -15  11    6.90    0.40
   3 -15  11    6.30    0.60
   3 -15  11    6.30    0.40
   3  15  11    6.40    0.40
   4 -16 -11   10.90    0.40
  -4  16  11   10.90    0.80
  -2 -16  11    1.90    0.40
  -2 -16  11    0.20    0.70
   2 -16 -11    0.60    0.10
  -2  16  11    0.60    0.50
  -2  16  11    1.40    0.30
   0 -16  11    3.60    0.60
   0 -16 -11    3.60    0.30
   0 -16  11    4.00    0.40
   0 -16  11    4.20    0.30
   0 -16  11    4.00    0.40
   0  16  11    3.90    0.40
   0  16  11    4.80    0.70
   2 -16  11    0.60    0.20
  -2 -16 -11    0.40    0.10
   2 -16  11    0.10    0.30
   2  16  11    0.40    0.20
   3 -17 -11    3.80    0.30
  -1 -17  11    4.90    0.40
   1 -17 -11    6.30    0.30
   1 -17  11    5.60    0.60
  -1 -17 -11    4.70    0.30
   1 -17  11    5.00    0.30
  -8   0  12    3.30    0.30
  -8   0  12    3.20    0.50
  -8   0  12    3.30    0.50
  -6   0  12  229.28    5.40
  -6   0  12  224.98    5.70
  -6   0  12  219.98    5.40
  -6   0  12  221.38    5.60
  -4   0  12   78.09    2.10
  -4   0  12   80.59    2.30
  -4   0  12   78.79    2.00
  -4   0  12   78.09    2.20
  -4   0  12   81.79    2.30
  -2   0  12   15.10    0.50
  -2   0  12   16.10    0.70
  -2   0  12   15.30    0.60
  -2   0  12   15.60    0.80
  -2   0  12   14.30    0.80
  -2   0  12   15.60    0.50
  -2   0  12   14.60    0.60
   0   0  12  153.68    3.60
   0   0  12  147.99    3.70
   0   0  12  142.29    3.50
   0   0  12  144.29    3.50
   0   0  12  148.09    3.70
   0   0  12  148.69    3.50
   0   0  12  148.29    3.70
   0   0  12  144.89    3.50
   2   0  12   52.69    1.50
  -2   0 -12   52.49    1.40
   2   0  12   50.59    1.40
   2   0  12   52.89    1.40
   2   0  12   52.89    1.50
   2   0  12   51.69    1.50
   4   0  12  166.88    4.10
  -4   0 -12  168.58    4.10
   6   0  12    1.50    0.60
  -6   0 -12    1.90    0.50
   6   0  12    2.20    0.30
   6   0  12    1.90    0.30
   8   0  12    0.70    0.20
  -9  -1  12    0.00    0.10
  -9   1  12    0.20    0.10
  -7  -1  12    2.30    0.30
  -7  -1  12    1.60    0.30
  -7  -1  12    1.60    0.40
  -7   1  12    1.30    0.30
  -7   1  12    1.80    0.30
  -7   1  12    2.70    0.50
  -5  -1  12    8.50    0.80
  -5  -1  12    7.40    0.40
  -5  -1  12    8.00    0.70
  -5  -1  12    9.40    0.50
  -5  -1  12    6.40    0.80
  -5   1  12    8.20    0.80
  -5   1  12    7.80    0.40
  -5   1  12    8.00    0.60
  -5   1  12    7.90    0.50
  -5   1  12    8.10    0.70
  -5   1  12    8.50    0.50
  -3  -1  12   24.60    0.90
  -3  -1  12   25.80    0.80
  -3  -1  12   24.30    1.00
  -3  -1  12   25.80    1.00
  -3  -1  12   27.20    0.80
  -3  -1  12   26.50    0.80
  -3  -1  12   27.00    1.00
  -3   1  12   24.10    0.80
  -3   1  12   24.50    0.90
  -3   1  12   24.00    1.00
  -3   1  12   24.50    0.90
  -3   1  12   25.50    0.80
  -3   1  12   25.10    0.70
  -1  -1  12    2.10    0.30
  -1  -1  12    1.60    0.20
  -1  -1  12    1.30    0.30
  -1  -1  12    1.30    0.30
  -1  -1  12    1.20    0.30
  -1  -1  12    1.40    0.20
  -1  -1  12    0.90    0.20
  -1  -1  12    0.90    0.30
  -1   1  12    1.90    0.40
  -1   1  12    1.50    0.30
  -1   1  12    2.20    0.30
  -1   1  12    0.90    0.20
  -1   1  12    1.40    0.30
  -1   1  12    1.60    0.30
  -1   1  12    1.10    0.30
  -1   1  12    1.10    0.30
   1  -1  12    5.60    0.70
   1  -1  12    4.50    0.30
   1  -1  12    4.50    0.40
   1  -1  12    4.40    0.40
   1  -1  12    4.80    0.40
   1  -1  12    4.60    0.30
   1  -1  12    4.30    0.40
   1   1  12    5.00    0.80
   1   1  12    4.30    0.40
   1   1  12    5.10    0.40
   1   1  12    4.60    0.40
   1   1  12    4.50    0.30
   3  -1  12   72.59    1.90
   3  -1  12   74.29    2.00
  -3  -1 -12   71.49    1.90
  -3  -1 -12   72.49    1.90
   3  -1  12   73.29    1.90
   3  -1  12   71.89    2.00
   3   1  12   74.19    1.90
   3   1  12   69.79    2.00
   3   1  12   74.49    2.10
  -3   1 -12   73.99    1.90
   3   1  12   73.59    1.90
  -5  -1 -12   20.20    0.70
   5  -1  12   18.90    0.70
   5  -1  12   19.60    0.70
   5  -1  12   20.80    1.00
  -5   1 -12   20.40    0.80
   5   1  12   20.20    0.70
   5   1  12   20.80    1.00
  -7  -1 -12    0.30    0.20
   7  -1  12    0.20    0.30
   7  -1  12    0.20    0.10
   7   1  12    0.20    0.10
   7   1  12    0.40    0.20
  -7   1 -12    0.00    0.20
  -8  -2  12    1.00    0.30
  -8  -2  12    0.30    0.20
  -8  -2  12    0.60    0.20
  -8   2  12    0.40    0.20
  -8   2  12    0.90    0.40
  -6  -2  12   25.80    1.00
  -6  -2  12   25.40    0.80
  -6  -2  12   25.90    0.80
  -6   2  12   25.70    0.80
  -6   2  12   23.40    1.60
  -6   2  12   26.50    1.20
  -6   2  12   26.00    1.20
  -6   2  12   24.70    0.90
  -6   2  12   26.10    0.90
  -4  -2  12    1.10    0.40
  -4  -2  12    0.50    0.30
  -4  -2  12    1.10    0.30
  -4  -2  12    0.40    0.30
  -4  -2  12    0.80    0.20
  -4  -2  12    0.90    0.20
  -4   2  12    0.90    0.30
  -4   2  12    0.70    0.30
  -4   2  12    0.50    0.20
  -4   2  12    1.10    0.40
  -4   2  12    0.80    0.20
  -4   2  12    1.00    0.40
  -4   2  12    0.90    0.30
  -2  -2  12   12.30    0.60
  -2  -2  12   12.00    0.50
  -2  -2  12   12.00    0.60
  -2  -2  12   13.20    0.70
  -2  -2  12   13.00    0.50
  -2  -2  12   13.30    0.50
  -2   2  12   13.90    0.70
  -2   2  12   13.70    0.60
  -2   2  12   13.20    0.60
  -2   2  12   12.30    0.70
  -2   2  12   13.20    0.50
  -2   2  12   12.90    0.50
   0  -2  12   54.09    1.40
   0  -2  12   54.99    1.40
   0  -2  12   54.19    1.60
   0  -2  12   55.29    1.50
   0  -2  12   54.39    1.50
   0  -2  12   53.89    1.50
   0  -2  12   53.89    1.40
   0   2  12   53.59    1.40
   0   2  12   54.19    1.40
   0   2  12   55.59    1.50
   0   2  12   53.29    1.50
   0   2  12   53.19    1.60
   0   2  12   53.89    1.50
   2  -2  12   13.10    0.60
   2  -2  12   12.50    0.70
   2  -2  12   12.70    0.50
   2  -2  12   11.00    1.00
   2  -2  12   12.50    0.60
   2  -2  12   13.60    0.60
   2  -2  12   12.80    0.50
   2  -2  12   13.20    0.50
  -2  -2 -12   13.30    0.60
   2   2  12   12.80    0.70
   2   2  12   13.20    0.70
   2   2  12   11.60    0.50
   2   2  12   13.30    0.50
   2   2  12   13.80    0.80
  -4  -2 -12    9.90    0.50
   4  -2  12   10.50    0.60
   4  -2  12   10.70    0.50
   4  -2  12   10.40    0.50
   4  -2  12   10.90    0.70
   4   2  12    9.40    0.50
   4   2  12   10.40    0.90
  -4   2 -12   10.80    0.50
   6  -2  12   13.10    1.00
   6  -2  12   12.90    0.60
   6  -2  12   13.50    0.50
  -6  -2 -12   13.50    0.60
   6   2  12   12.70    0.50
  -6   2 -12   12.40    0.60
   6   2  12   11.80    1.60
   8  -2  12    0.00    0.10
   8   2  12   -0.10    0.10
  -9  -3  12   -0.10    0.10
  -9   3  12   -0.10    0.10
  -7  -3  12    0.80    0.20
  -7  -3  12    0.80    0.20
  -7  -3  12    1.40    0.30
  -7   3  12    0.70    0.20
  -7   3  12    1.50    0.30
  -7   3  12    0.50    0.70
  -5  -3  12    1.60    0.50
  -5  -3  12    1.20    0.40
  -5  -3  12    1.20    0.50
  -5  -3  12    1.60    0.30
  -5  -3  12    1.70    0.40
  -5  -3  12    0.70    0.40
  -5   3  12    0.90    0.50
  -5   3  12    1.20    0.40
  -5   3  12    0.90    0.30
  -5   3  12    1.10    0.30
  -5   3  12    3.10    0.60
  -3  -3  12   17.60    0.60
  -3  -3  12   17.50    0.60
  -3  -3  12   16.10    0.70
  -3  -3  12   16.80    0.70
  -3  -3  12   16.10    0.70
  -3   3  12   18.60    0.60
  -3   3  12   18.50    0.80
  -3   3  12   18.00    0.80
  -3   3  12   18.30    0.60
  -1  -3  12  251.17    5.90
  -1  -3  12  257.47    6.10
  -1  -3  12  251.27    5.90
  -1  -3  12  251.77    6.00
  -1  -3  12  250.47    6.10
  -1   3  12  246.68    5.90
  -1   3  12  250.07    6.10
  -1   3  12  249.38    6.00
  -1   3  12  253.67    6.10
  -1   3  12  257.27    6.10
  -1   3  12  256.27    6.10
   1  -3  12    3.60    0.40
   1  -3  12    3.70    0.20
   1  -3  12    3.80    0.30
   1  -3  12    3.20    0.50
   1  -3  12    2.70    0.20
   1  -3  12    3.30    0.40
   1  -3  12    2.50    0.60
   1  -3  12    3.50    0.40
   1   3  12    2.70    0.40
   1   3  12    3.40    0.30
   1   3  12    3.30    0.30
   1   3  12    4.20    0.50
   1   3  12    2.90    0.50
   1   3  12    3.80    1.00
   3  -3  12    0.50    0.30
   3  -3  12    0.80    0.30
   3  -3  12   -0.10    0.20
  -3  -3 -12    0.10    0.30
   3  -3  12    0.80    0.30
  -3  -3 -12    0.40    0.30
   3  -3  12    0.60    0.50
   3  -3  12    0.30    0.30
   3  -3  12    0.00    0.50
   3  -3  12    0.30    0.10
   3   3  12    0.30    0.20
   3   3  12    0.30    0.20
  -3   3 -12    0.10    0.20
   3   3  12    0.50    0.30
   5  -3  12   34.40    1.10
   5  -3  12   34.70    1.30
  -5  -3 -12   35.30    1.20
   5  -3  12   35.50    1.00
   5   3  12   32.80    1.30
   5   3  12   33.60    1.00
  -5   3 -12   37.00    1.30
   7  -3  12    2.60    0.30
   7  -3  12    2.40    0.40
  -7  -3 -12    2.70    0.40
   7   3  12    2.60    0.30
  -7   3 -12    2.80    0.30
  -8  -4  12    0.00    0.20
  -8  -4  12    0.30    0.20
  -8   4  12    0.10    0.20
  -8   4  12    0.40    0.20
  -6  -4  12    8.20    0.50
  -6  -4  12    7.80    0.40
  -6  -4  12    7.80    0.40
  -6   4  12    8.00    1.00
  -6   4  12    7.80    0.80
  -6   4  12    7.70    0.50
  -6   4  12    8.50    1.40
  -6   4  12    7.90    0.40
  -4  -4  12    0.70    0.30
  -4  -4  12    1.40    0.20
  -4  -4  12    1.00    0.40
  -4  -4  12    1.30    0.30
  -4  -4  12    0.70    0.30
  -4  -4  12    0.70    0.30
  -4   4  12    1.30    0.30
  -4   4  12    0.90    0.40
  -4   4  12    1.20    0.30
  -4   4  12    0.70    0.30
  -4   4  12    1.30    0.40
  -4   4  12    1.10    0.30
  -2  -4  12   77.19    1.90
  -2  -4  12   72.79    2.10
  -2  -4  12   73.39    2.10
  -2  -4  12   75.99    1.90
  -2  -4  12   75.89    1.90
  -2  -4  12   70.79    2.00
  -2  -4  12   75.59    2.10
  -2   4  12   76.79    1.90
  -2   4  12   77.69    1.90
  -2   4  12   75.99    2.10
  -2   4  12   76.09    2.00
  -2   4  12   75.79    2.10
  -2   4  12   78.19    2.10
   0  -4  12   22.20    0.80
   0  -4  12   22.10    0.70
   0  -4  12   22.20    0.70
   0  -4  12   20.30    0.80
   0  -4  12   20.10    0.80
   0  -4  12   22.70    0.90
   0  -4  12   21.60    0.70
   0  -4  12   22.60    0.80
   0   4  12   22.00    1.00
   0   4  12   21.40    0.80
   0   4  12   20.50    0.70
   0   4  12   21.60    0.80
   0   4  12   22.20    0.80
   2  -4  12   35.60    1.20
  -2  -4 -12   35.20    1.10
   2  -4  12   37.80    1.20
   2  -4  12   35.10    1.20
   2  -4  12   34.90    1.10
   2  -4  12   36.10    1.00
   2  -4  12   34.10    1.20
   2  -4  12   35.80    1.00
   2  -4  12   35.40    1.00
   2  -4  12   36.70    1.30
   2   4  12   34.90    1.20
   2   4  12   37.80    1.20
   2   4  12   36.50    1.00
   2   4  12   37.00    1.00
   4  -4  12   24.60    0.80
  -4  -4 -12   23.80    0.80
   4  -4  12   21.90    1.00
   4  -4  12   23.60    1.00
   4  -4  12   24.40    0.80
  -4  -4 -12   23.00    0.90
   4  -4  12   23.40    0.80
  -4   4 -12   23.50    0.80
   4   4  12   24.60    1.00
   4   4  12   23.90    0.80
   6  -4  12    2.00    0.60
   6  -4  12    2.40    0.30
   6  -4  12    2.70    0.30
  -6  -4 -12    2.40    0.40
  -6   4 -12    2.90    0.60
   6   4  12    1.80    0.30
  -6   4 -12    2.80    0.40
  -7  -5  12   -0.20    0.30
  -7  -5  12    0.30    0.20
  -7   5  12    0.30    0.30
  -7   5  12    0.70    0.60
  -7   5  12    0.50    0.20
  -5  -5  12    2.80    0.30
  -5  -5  12    2.20    0.70
  -5  -5  12    1.30    0.60
  -5  -5  12    2.90    0.40
  -5  -5  12    2.00    0.60
  -5  -5  12    2.20    0.30
  -5   5  12    2.10    0.50
  -5   5  12    2.30    0.30
  -5   5  12    3.80    0.60
  -5   5  12    1.60    0.40
  -5   5  12    1.80    0.50
  -3  -5  12   -0.10    0.10
  -3  -5  12   -0.30    0.20
  -3  -5  12    0.20    0.30
  -3  -5  12    0.00    0.30
  -3  -5  12    0.10    0.20
  -3  -5  12    0.40    0.40
  -3  -5  12    0.20    0.20
  -3   5  12    0.00    0.20
  -3   5  12    0.20    0.20
  -3   5  12    0.10    0.40
  -3   5  12    0.30    0.50
  -3   5  12    0.00    0.40
  -3   5  12    0.30    0.20
  -1  -5  12   51.89    1.60
  -1  -5  12   52.49    1.50
  -1  -5  12   51.99    1.40
  -1  -5  12   52.69    1.30
  -1  -5  12   52.09    1.50
  -1  -5  12   49.90    1.50
  -1  -5  12   51.09    1.40
  -1  -5  12   52.99    1.30
  -1  -5  12   50.79    1.50
  -1   5  12   53.19    1.40
  -1   5  12   42.50    1.50
  -1   5  12   50.39    1.50
  -1   5  12   49.70    1.50
  -1   5  12   50.99    1.60
   1  -5  12    6.40    0.30
   1  -5  12    6.30    0.50
   1  -5  12    6.00    0.30
   1  -5  12    6.00    0.50
   1  -5  12    5.50    0.60
   1  -5  12    6.60    0.60
  -1  -5 -12    6.80    0.60
   1  -5  12    5.80    0.30
   1  -5  12    7.00    0.50
   1  -5  12    6.20    0.50
   1   5  12    7.00    0.60
   1   5  12    5.90    0.30
   1   5  12    5.90    0.60
   1   5  12    5.80    0.50
  -3  -5 -12   -0.20    0.20
   3  -5  12    0.20    0.30
   3  -5  12    0.10    0.20
   3  -5  12    0.10    0.20
   3  -5  12    0.30    0.30
   3  -5  12   -0.30    0.50
   3  -5  12   -0.20    0.30
   3  -5  12    0.10    0.50
   3  -5  12    0.00    0.40
   3  -5  12    0.20    0.20
  -3   5 -12    0.30    0.20
   3   5  12   -0.10    0.30
   3   5  12   -0.20    0.20
   3   5  12    0.20    0.20
  -5  -5 -12    7.40    0.60
   5  -5  12    8.10    0.70
   5  -5  12    7.20    0.40
   5  -5  12    7.40    0.50
  -5   5 -12    7.40    0.50
   5   5  12    8.20    0.40
   5   5  12    9.20    0.90
   7  -5  12    8.30    0.40
   7  -5  12    8.60    0.50
  -7   5 -12    8.60    0.40
   7   5  12    9.00    0.50
  -8  -6  12   12.00    0.50
  -8  -6  12   12.50    0.50
  -8   6  12   12.30    0.50
  -8   6  12   12.20    0.50
  -6  -6  12    4.80    0.40
  -6  -6  12    5.40    0.40
  -6  -6  12    5.70    0.50
  -6   6  12    5.20    0.60
  -6   6  12    3.50    0.80
  -6   6  12    5.20    0.90
  -6   6  12    5.40    0.50
  -4  -6  12    8.10    0.70
  -4  -6  12    8.70    0.40
  -4  -6  12    8.60    0.50
  -4  -6  12    9.10    0.60
  -4  -6  12    8.30    0.90
  -4  -6  12    7.40    0.80
  -4   6  12    7.50    0.70
  -4   6  12    8.60    0.60
  -4   6  12    8.60    0.70
  -4   6  12    8.10    0.40
  -4   6  12    7.70    0.70
  -4   6  12    9.90    0.50
  -2  -6  12    7.40    0.70
  -2  -6  12    6.70    0.50
  -2  -6  12    8.50    0.60
  -2  -6  12    6.60    0.40
   2  -6 -12    7.10    0.40
  -2  -6  12    6.30    0.50
  -2  -6  12    6.10    0.30
  -2  -6  12    6.60    0.60
  -2  -6  12    6.30    0.40
  -2   6  12    5.90    0.60
  -2   6  12    6.60    0.40
  -2   6  12    6.50    0.50
  -2   6  12    6.00    0.40
  -2   6  12    6.20    0.70
   0  -6  12   35.70    1.10
   0  -6  12   36.10    1.00
   0  -6  12   35.00    1.00
   0  -6  12   32.50    1.20
   0  -6  12   34.20    1.10
   0  -6 -12   33.90    1.20
   0  -6  12   35.20    1.00
   0  -6  12   34.50    1.00
   0  -6  12   34.70    1.20
   0  -6  12   34.60    1.10
   0  -6  12   33.90    1.20
   0   6  12   35.80    1.20
   0   6  12   33.70    1.30
   0   6  12   35.00    1.20
   0   6  12   34.70    1.00
   2  -6  12    2.10    0.50
   2  -6  12    2.80    0.40
   2  -6  12    2.40    0.50
  -2  -6 -12    3.10    0.50
   2  -6  12    2.10    0.40
   2  -6  12    2.50    0.30
   2  -6  12    2.40    0.40
   2  -6  12    2.20    0.30
   2  -6  12    2.80    0.60
   2  -6  12    2.00    0.30
   2   6  12    2.60    0.50
   2   6  12    2.80    0.30
   2   6  12    2.70    0.60
   4  -6  12  102.19    2.60
   4  -6  12  101.39    2.60
   4  -6  12   97.89    2.80
   4  -6  12  101.99    2.60
   4  -6  12  102.49    2.60
  -4  -6 -12  104.39    2.60
   4   6  12  102.79    2.80
  -4   6 -12  102.89    2.60
   4   6  12  103.79    2.60
   6  -6  12    2.50    0.30
   6  -6  12    1.70    0.60
   6  -6  12    2.70    0.30
   6   6  12    2.80    0.40
  -6   6 -12    2.60    0.40
  -6   6 -12    2.50    0.40
  -7  -7  12    1.90    0.30
  -7  -7  12    1.00    0.20
  -7   7  12    1.40    0.30
  -7   7  12    1.50    0.50
  -7   7  12    0.90    0.20
  -5  -7  12    9.30    0.50
  -5  -7  12    9.80    0.50
  -5  -7  12   10.30    0.50
  -5   7  12   10.90    0.80
  -5   7  12   10.60    0.80
  -5   7  12   10.20    0.50
  -5   7  12    9.90    1.10
  -5   7  12   10.70    0.60
  -5   7  12    9.30    0.60
  -3  -7  12    2.20    0.50
  -3  -7  12    2.20    0.40
  -3  -7  12    2.40    0.40
  -3  -7  12    1.70    0.30
  -3  -7  12    2.70    0.60
  -3  -7  12    2.40    0.30
   3  -7 -12    3.20    0.40
  -3  -7  12    2.30    0.50
  -3   7  12    1.80    0.40
  -3   7  12    2.20    0.60
  -3   7  12    1.90    0.50
  -3   7  12    2.30    0.30
  -3   7  12    2.20    0.30
  -1  -7  12   32.30    1.00
   1  -7 -12   34.20    0.90
  -1  -7  12   32.70    1.20
  -1  -7  12   31.90    0.90
  -1  -7  12   32.60    1.00
  -1  -7  12   33.20    1.00
  -1  -7  12   33.90    1.20
   1  -7 -12   31.80    1.10
  -1  -7  12   33.40    1.10
  -1  -7  12   33.20    1.20
  -1  -7  12   32.60    1.10
  -1   7  12   33.20    1.10
  -1   7  12   31.40    1.00
  -1   7  12   33.30    1.20
  -1   7  12   33.80    1.20
   1  -7  12    1.50    0.40
  -1  -7 -12    0.60    0.30
   1  -7  12    1.00    0.30
   1  -7  12    0.80    0.30
   1  -7  12    1.10    0.20
   1  -7  12    0.80    0.20
   1  -7  12    1.30    0.30
   1  -7  12    1.30    0.30
   1  -7  12    1.10    0.40
   1  -7  12    1.00    0.30
   1   7  12    1.20    0.20
   1   7  12    1.10    0.30
   3  -7  12   53.79    1.50
   3  -7  12   53.19    1.70
   3  -7  12   53.39    1.80
   3  -7  12   52.59    1.40
  -3  -7 -12   54.09    1.50
   3  -7  12   52.49    1.50
   3  -7  12   52.39    1.70
   3  -7  12   53.49    1.40
   3   7  12   49.90    1.70
   3   7  12   52.79    1.40
   3   7  12   51.29    1.40
  -3   7 -12   53.19    1.50
   5  -7  12   26.90    1.10
  -5  -7 -12   26.40    0.90
   5  -7  12   27.00    0.80
  -5   7 -12   27.50    0.90
   5   7  12   27.30    1.20
   5   7  12   27.30    0.80
   7  -7  12    0.30    0.20
  -7   7 -12    0.00    0.20
   7   7  12    0.00    0.10
  -8  -8  12    0.60    0.20
  -8  -8  12    0.70    0.20
  -8   8  12    0.50    0.20
  -8   8  12    0.50    0.30
  -6  -8  12   14.90    0.60
  -6  -8  12   15.20    0.60
  -6  -8  12   15.10    0.60
  -6   8  12   14.50    0.90
  -6   8  12   14.40    0.60
  -6   8  12   14.30    1.10
   4  -8 -12    4.70    0.60
  -4  -8  12    6.00    1.00
  -4  -8  12    5.80    0.40
  -4  -8  12    5.00    0.40
  -4  -8  12    5.50    0.70
  -4  -8  12    4.80    0.90
  -4  -8  12    5.40    0.40
  -4   8  12    5.40    0.70
  -4   8  12    5.40    0.40
  -4   8  12    4.60    0.40
  -4   8  12    6.00    0.90
  -4   8  12    5.30    0.60
  -2  -8  12    3.20    0.50
  -2  -8  12    3.80    0.30
  -2  -8  12    3.40    0.30
   2  -8 -12    3.70    0.60
  -2  -8  12    4.10    0.80
   2  -8 -12    3.30    0.50
  -2  -8  12    3.50    0.40
  -2  -8  12    3.10    0.60
   2  -8 -12    3.40    0.30
[truncated: 246,772 more chars]
