# Supplementary material for: Crystal structure of 5-(4,5-di­hydro-1H-imidazol-2-yl)-3-methyl-1-phenyl-1H-pyrazolo­[3,4-b]pyrazin-6-amine
Source: Acta Crystallogr Sect E Struct Rep Online. 2014 Oct 31;70(Pt 11):o1212–3. doi: 10.1107/S160053681402354X (PMC4257272; doi:10.1107/S160053681402354X)
Supplement: Supplementary file 2 [file e-70-o1212-Isup2.hkl]

#
# h,k,l, Fc-squared, Fo-squared, sigma(Fo-squared), status flag
#
data_I
_shelx_title ' SKM083a_0m_a.res in C2/c'
_shelx_refln_list_code          4
_shelx_F_calc_maximum      768.59
_exptl_crystal_F_000      1232.00
_reflns_d_resolution_high  0.8106

loop_
 _space_group_symop_operation_xyz
 'x, y, z'
 '-x, y, -z+1/2'
 'x+1/2, y+1/2, z'
 '-x+1/2, y+1/2, -z+1/2'
 '-x, -y, -z'
 'x, -y, z-1/2'
 '-x+1/2, -y+1/2, -z'
 'x+1/2, -y+1/2, z-1/2'

_cell_length_a     7.9412
_cell_length_b    15.7078
_cell_length_c    22.3276
_cell_angle_alpha  90.000
_cell_angle_beta   98.573
_cell_angle_gamma  90.000

_shelx_F_squared_multiplier     1.000

loop_
 _refln_index_h
 _refln_index_k
 _refln_index_l
 _refln_F_squared_calc
 _refln_F_squared_meas
 _refln_F_squared_sigma
 _refln_observed_status
   2   0   0        730.60        714.70        14.42 o
   4   0   0        498.53        482.84        11.36 o
   6   0   0        822.39        881.58        21.80 o
   8   0   0          0.86          4.61         9.23 o
   1   1   0      10066.22      10022.93       164.80 o
   3   1   0        288.56        320.30         8.65 o
   5   1   0        179.14        159.02        13.59 o
   7   1   0         83.17         94.64         8.61 o
   9   1   0         81.81         74.98         6.81 o
   0   2   0      40421.27      39190.65       641.14 o
   2   2   0        355.80        422.24         9.79 o
   4   2   0       1518.92       1311.45        14.81 o
   6   2   0        235.57        241.57         8.18 o
   8   2   0          9.36         12.21         4.23 o
   1   3   0       1115.46       1055.94        15.99 o
   3   3   0        160.53        157.83         8.65 o
   5   3   0       4549.32       4905.07        62.17 o
   7   3   0        112.80        110.18         8.92 o
   9   3   0         37.53         51.80         6.92 o
   0   4   0         41.70         23.07         9.23 o
   2   4   0       1253.43       1228.93        46.34 o
   4   4   0          1.14         14.78         5.47 o
   6   4   0        516.90        510.58        10.42 o
   8   4   0        245.72        240.67         8.57 o
   1   5   0       8348.27       8308.24        88.20 o
   3   5   0        366.50        383.49         6.73 o
   5   5   0       2053.08       2231.47        20.29 o
   7   5   0        791.38        798.86        16.15 o
   9   5   0         84.30         70.88        13.84 o
   0   6   0       2298.69       2244.18        55.19 o
   2   6   0        701.97        621.46         8.28 o
   4   6   0       1912.40       1942.15        17.95 o
   6   6   0        366.25        346.88        10.19 o
   8   6   0         11.47         15.10         4.97 o
   1   7   0          1.45          7.49         3.11 o
   3   7   0       1288.82       1285.51        16.40 o
   5   7   0        397.88        378.01        12.13 o
   7   7   0         56.00         66.40         6.92 o
   9   7   0        285.44        250.53        18.46 o
   0   8   0      15190.52      17621.84       168.71 o
   2   8   0        209.99        170.86         5.07 o
   4   8   0         16.62          9.13         3.63 o
   6   8   0          0.58         -3.75         4.17 o
   8   8   0         61.96         55.81        10.65 o
   1   9   0       6622.72       7601.51        55.70 o
   3   9   0        694.68        655.08         8.86 o
   5   9   0         97.20         93.08         7.71 o
   7   9   0         11.73         13.18         3.63 o
   0  10   0        484.58        576.65        10.03 o
   2  10   0        276.59        301.03         6.53 o
   4  10   0        586.88        567.88         8.73 o
   6  10   0        100.00        115.68         7.41 o
   8  10   0        666.11        646.18        16.32 o
   1  11   0        127.16        100.92         3.88 o
   3  11   0         89.68         62.66         4.29 o
   5  11   0       3748.94       3781.53        31.81 o
   7  11   0        548.08        609.17        15.24 o
   0  12   0        709.33        681.41        10.76 o
   2  12   0         65.49         63.27         6.36 o
   4  12   0         13.16         10.62         3.70 o
   6  12   0        678.85        741.81        13.79 o
   1  13   0        289.84        282.55         6.75 o
   3  13   0        628.25        536.73         9.54 o
   5  13   0       2214.01       2179.95        22.61 o
   7  13   0          5.89          4.61         4.13 o
   0  14   0        631.76        599.15        11.07 o
   2  14   0       1061.11       1067.92        12.14 o
   4  14   0        407.78        471.11        11.86 o
   6  14   0          7.43         -1.32        17.09 o
   1  15   0          7.68          8.28         3.17 o
   3  15   0        126.85        153.07         7.78 o
   5  15   0         13.96          8.07         4.99 o
   0  16   0       1154.50       1037.69        17.95 o
   2  16   0          1.30          4.43         3.03 o
   4  16   0        159.27        172.31        14.14 o
   1  17   0         57.54         43.76         4.45 o
   3  17   0          7.57          7.43         4.47 o
   0  18   0         15.84         22.10         5.67 o
   2  18   0         10.17         15.33         4.43 o
   1  19   0         36.53         61.40         9.79 o
  -9   1   1          0.05          1.90         3.95 o
  -7   1   1       1510.81       1510.04        19.41 o
  -5   1   1        889.23        849.26        12.92 o
  -3   1   1       7311.06       7273.77        85.60 o
  -1   1   1       5996.11       5842.19        97.69 o
   1   1   1         86.35         40.44         6.92 o
   3   1   1        262.71        212.25         9.79 o
   5   1   1        622.79        598.97        10.66 o
   7   1   1        353.08        360.60         9.67 o
   9   1   1         13.82         17.30         4.61 o
  -8   2   1        562.07        602.80        12.03 o
  -6   2   1          2.95          9.77         3.95 o
  -4   2   1         22.04         28.75         3.80 o
  -2   2   1      23858.52      25107.92       290.21 o
   0   2   1       9936.40       9560.61       158.27 o
   2   2   1        410.77        395.25         8.65 o
   4   2   1         11.85          2.40         2.93 o
   6   2   1       2551.19       2509.22        31.75 o
   8   2   1         19.54         18.31         4.26 o
  -9   3   1        151.68        176.88         8.92 o
  -7   3   1        429.71        402.30         8.92 o
  -5   3   1       1192.20       1213.19        14.48 o
  -3   3   1       3497.72       3327.42        36.74 o
  -1   3   1      27865.81      28936.63      1119.06 o
   1   3   1        892.19        713.70        12.40 o
   3   3   1       2730.63       2552.53        38.16 o
   5   3   1         87.17         86.26         5.59 o
   7   3   1        518.26        492.64        12.57 o
   9   3   1         59.93         59.46         5.54 o
  -8   4   1         45.07         52.65         5.35 o
  -6   4   1       1316.29       1301.17        18.06 o
  -4   4   1         22.79         12.44         3.00 o
  -2   4   1       3005.68       3095.76        51.34 o
   0   4   1          6.93         -2.66         2.66 o
   2   4   1        414.33        411.31        34.61 o
   4   4   1       1080.38       1062.41        10.99 o
   6   4   1        365.64        411.00         9.42 o
   8   4   1         21.46         29.97         7.61 o
  -9   5   1         10.86          8.68         7.48 o
  -7   5   1        722.23        731.94        13.79 o
  -5   5   1       1641.43       1597.49        16.38 o
  -3   5   1       2622.49       2752.18        27.35 o
  -1   5   1       1207.99       1134.58        14.80 o
   1   5   1       3026.35       3085.62        42.95 o
   3   5   1       4035.96       4165.45        42.68 o
   5   5   1        684.69        631.96         9.68 o
   7   5   1        122.89        114.13         7.68 o
   9   5   1         14.97         10.77         2.92 o
  -8   6   1        122.15        130.30         7.73 o
  -6   6   1         43.42         44.68         5.68 o
  -4   6   1        624.77        648.92         8.53 o
  -2   6   1          1.92          9.48         2.07 o
   0   6   1       2210.91       2210.55        20.36 o
   2   6   1       5900.01       6367.67        54.92 o
   4   6   1       1040.57        954.79        12.00 o
   6   6   1        281.96        290.32         7.83 o
   8   6   1        390.58        432.68        11.54 o
  -9   7   1         25.64         28.72         4.13 o
  -7   7   1          0.62          1.15         4.61 o
  -5   7   1        439.79        479.02         9.58 o
  -3   7   1       1006.07       1140.24        13.11 o
  -1   7   1        729.18        801.15         8.07 o
   1   7   1       3047.85       2944.09        27.08 o
   3   7   1        586.44        628.30         9.34 o
   5   7   1         34.12         17.19         3.99 o
   7   7   1          4.55          7.69         4.48 o
  -8   8   1         93.69         99.98        11.32 o
  -6   8   1        233.16        231.10         9.09 o
  -4   8   1        250.01        219.43         5.81 o
  -2   8   1       7250.88       7888.87        60.64 o
   0   8   1        466.67        496.40         7.17 o
   2   8   1         93.31        115.10         4.44 o
   4   8   1        874.22        947.62        11.75 o
   6   8   1        505.21        506.79        10.23 o
   8   8   1         65.62         91.52         8.21 o
  -7   9   1        500.73        521.27        12.00 o
  -5   9   1         11.68         10.83         3.55 o
  -3   9   1         62.54         72.07         4.07 o
  -1   9   1       2809.14       3009.76        23.33 o
   1   9   1        972.47        956.55        10.12 o
   3   9   1        106.53         86.59         4.32 o
   5   9   1        207.00        217.06         8.07 o
   7   9   1       1427.06       1421.25        37.90 o
  -8  10   1          0.28          0.00         4.13 o
  -6  10   1         60.67         60.13         6.37 o
  -4  10   1          0.01          0.08         3.55 o
  -2  10   1        122.03        122.69         4.64 o
   0  10   1       3206.53       3196.08        22.01 o
   2  10   1          0.13          4.00         2.27 o
   4  10   1        222.40        183.11         6.90 o
   6  10   1        854.45        864.54        14.80 o
   8  10   1         26.02         17.20         4.13 o
  -7  11   1       1184.85       1210.81        22.10 o
  -5  11   1        419.60        399.63         8.79 o
  -3  11   1        211.43        201.93         6.78 o
  -1  11   1        379.92        375.19         6.07 o
   1  11   1        378.47        338.43         5.61 o
   3  11   1        950.83       1021.11        13.05 o
   5  11   1        767.30        759.96        10.85 o
   7  11   1          6.85          7.38         3.08 o
  -6  12   1        968.96        979.66        15.82 o
  -4  12   1        250.97        271.79         7.42 o
  -2  12   1       1533.01       1513.89        14.45 o
   0  12   1        943.34        901.92         9.12 o
   2  12   1       2248.35       2175.14        19.39 o
   4  12   1        724.58        717.95        10.68 o
   6  12   1         87.13         74.39         7.09 o
  -7  13   1         60.10         60.15         9.23 o
  -5  13   1       1324.23       1356.80        16.34 o
  -3  13   1        139.68        148.77         5.99 o
  -1  13   1       2049.61       1939.14        16.51 o
   1  13   1        875.38        793.39         9.37 o
   3  13   1         20.72         33.36         4.57 o
   5  13   1       1308.37       1277.55        15.10 o
   7  13   1          0.85         -2.31         3.26 o
  -6  14   1         15.50         10.65         6.25 o
  -4  14   1        634.37        637.11        11.32 o
  -2  14   1       3884.39       3883.95        28.71 o
   0  14   1         35.10         40.77         3.39 o
   2  14   1       2627.12       2519.04        22.48 o
   4  14   1        954.07        978.99        12.30 o
   6  14   1         57.42         55.75         6.52 o
  -5  15   1          0.76          5.74         3.33 o
  -3  15   1        735.84        780.09        16.82 o
  -1  15   1         68.03         60.37         4.40 o
   1  15   1        676.27        552.99         8.48 o
   3  15   1        521.45        437.90         8.53 o
   5  15   1          6.52          7.25         3.09 o
  -4  16   1         32.60         29.19        10.76 o
  -2  16   1          1.77         -4.26         4.26 o
   0  16   1         43.82         29.12         3.99 o
   2  16   1        525.49        553.82        10.26 o
   4  16   1          0.27         -4.24         4.24 o
  -3  17   1         41.27         48.70         5.46 o
  -1  17   1         37.14         32.65         4.91 o
   1  17   1        122.86        105.51         5.60 o
   3  17   1         83.91        136.10         7.07 o
  -2  18   1        120.24        114.34         9.55 o
   0  18   1         13.50         13.07         3.77 o
   2  18   1          0.46          2.77         4.66 o
  -1  19   1        273.58        339.80        11.07 o
   1  19   1          2.67          0.00         9.23 o
  -8   0   2          2.87          9.23         9.23 o
  -6   0   2       1012.29        971.98        17.19 o
  -4   0   2        612.03        567.10        11.18 o
  -2   0   2       1251.13       1299.36        24.32 o
   0   0   2      21840.10      20479.81       472.54 o
   2   0   2       5681.69       5293.35       124.94 o
   4   0   2       3343.90       3011.50        38.64 o
   6   0   2         11.29          6.46         9.23 o
   8   0   2        403.55        423.98        14.02 o
  -9   1   2         64.50         77.46         6.48 o
  -7   1   2        610.36        614.87        10.88 o
  -5   1   2         46.11         41.43         4.22 o
  -3   1   2          0.02          4.61         3.33 o
  -1   1   2        659.97        507.51        16.08 o
   1   1   2        742.87        818.85        25.44 o
   3   1   2         36.20         35.92         4.97 o
   5   1   2       2235.10       2268.77        23.14 o
   7   1   2        185.51        185.22         9.32 o
   9   1   2        696.49        756.97        12.53 o
  -8   2   2        392.22        421.73        11.54 o
  -6   2   2        219.79        213.61         7.50 o
  -4   2   2       1209.67       1185.79        13.38 o
  -2   2   2      18777.46      19306.86       508.33 o
   0   2   2      19140.73      18737.35       216.01 o
   2   2   2       8503.66       8319.18       194.57 o
   4   2   2          1.07          8.44         2.90 o
   6   2   2        349.11        355.21         9.36 o
   8   2   2         95.04         90.27         6.81 o
  -9   3   2        537.91        552.27        13.99 o
  -7   3   2        124.06        129.85         6.78 o
  -5   3   2       1598.38       1556.97        17.39 o
  -3   3   2       2923.45       2855.35        29.18 o
  -1   3   2       1569.65       1388.37        27.90 o
   1   3   2          2.37         -2.66         2.66 o
   3   3   2       2636.98       2621.91        34.01 o
   5   3   2         22.28         28.97         3.60 o
   7   3   2        854.11        830.94        16.15 o
   9   3   2          0.05          2.71         3.38 o
  -8   4   2         69.20         71.65         6.29 o
  -6   4   2         33.35         40.58         4.59 o
  -4   4   2       1637.10       1649.75        16.69 o
  -2   4   2        831.98        747.34        18.65 o
   0   4   2         69.51         42.75         3.08 o
   2   4   2       3683.41       3943.05        50.68 o
   4   4   2         92.27        104.35         4.68 o
   6   4   2         11.91         13.84         4.81 o
   8   4   2       1235.28       1306.37        18.58 o
  -9   5   2         32.48         37.36         5.90 o
  -7   5   2        119.58        133.46         8.18 o
  -5   5   2        353.60        351.31         8.28 o
  -3   5   2          3.36          5.42         2.99 o
  -1   5   2        444.00        401.47         8.25 o
   1   5   2         21.63         43.87         3.77 o
   3   5   2       2359.45       2355.00        23.84 o
   5   5   2        165.00        158.99         6.43 o
   7   5   2         13.42         13.51         4.38 o
   9   5   2         16.62         17.53         3.60 o
  -8   6   2        459.95        467.25        12.00 o
  -6   6   2          1.97          0.99         4.38 o
  -4   6   2        351.25        365.48         7.24 o
  -2   6   2       4287.97       4512.58        39.79 o
   0   6   2       3080.43       3246.14        27.00 o
   2   6   2        214.83        200.25         5.17 o
   4   6   2        363.50        335.69         6.46 o
   6   6   2        739.17        741.77        12.14 o
   8   6   2        851.82        873.33        13.79 o
  -9   7   2         99.01         86.30         7.68 o
  -7   7   2         32.70         35.64         7.33 o
  -5   7   2       1429.03       1410.62        16.04 o
  -3   7   2        133.46        144.65         6.55 o
  -1   7   2         79.78         88.53         4.48 o
   1   7   2         26.38         29.42         2.18 o
   3   7   2       4015.35       4138.77        33.35 o
   5   7   2          8.43         13.40         3.73 o
   7   7   2        313.41        308.94         9.56 o
  -8   8   2          0.01         -5.98         5.98 o
  -6   8   2          8.48         15.45         5.26 o
  -4   8   2        135.30        132.20         5.73 o
  -2   8   2        163.81        221.42         5.19 o
   0   8   2       2369.93       2767.35        20.81 o
   2   8   2          5.41          3.11         2.02 o
   4   8   2        218.38        242.94         6.80 o
   6   8   2         19.12         14.46         3.87 o
   8   8   2          6.23          4.28         4.09 o
  -7   9   2        936.01        989.59        17.19 o
  -5   9   2       1182.46       1179.43        12.74 o
  -3   9   2       1755.04       1762.54        15.72 o
  -1   9   2        407.50        404.57         6.44 o
   1   9   2       4470.32       4957.96        52.21 o
   3   9   2       1917.54       2048.38        19.09 o
   5   9   2       2064.31       2123.84        21.02 o
   7   9   2         85.53         83.48         7.71 o
  -8  10   2        463.50        452.20        18.46 o
  -6  10   2        267.12        282.45        19.95 o
  -4  10   2        359.64        383.74         7.99 o
  -2  10   2       1073.22       1043.84        10.29 o
   0  10   2       3402.96       3251.73        22.50 o
   2  10   2        227.35        225.99         5.00 o
   4  10   2        143.76        167.45         6.58 o
   6  10   2       1059.49       1045.96        16.87 o
   8  10   2        703.43        738.36        16.32 o
  -7  11   2          1.72         -0.84         4.97 o
  -5  11   2       1498.69       1524.23        15.63 o
  -3  11   2        254.60        256.38         7.12 o
  -1  11   2         37.25         40.54         3.06 o
   1  11   2        595.94        612.33         7.10 o
   3  11   2       1701.19       1689.78        20.29 o
   5  11   2        388.61        404.10        10.50 o
   7  11   2          0.85         -0.92         3.08 o
  -6  12   2        308.83        309.18        10.24 o
  -4  12   2       1846.77       1916.15        19.14 o
  -2  12   2        505.39        547.10         8.13 o
   0  12   2       2093.12       2127.43        16.14 o
   2  12   2       4840.46       4765.12        36.22 o
   4  12   2        499.08        493.47         8.88 o
   6  12   2       1474.32       1514.43        22.16 o
  -7  13   2         12.39          6.15         9.23 o
  -5  13   2         39.45         43.02         8.08 o
  -3  13   2       1145.28       1100.64        13.60 o
  -1  13   2          4.94          1.93         3.05 o
   1  13   2        746.68        675.61         8.50 o
   3  13   2        287.92        304.82         7.49 o
   5  13   2         64.78         68.38         6.62 o
   7  13   2         95.91        109.65        11.53 o
  -6  14   2         78.66         73.41         7.09 o
  -4  14   2         89.92         95.47         7.18 o
  -2  14   2        269.43        241.75         6.55 o
   0  14   2        762.82        693.30         8.97 o
   2  14   2         57.38         51.38         4.36 o
   4  14   2         39.27         26.06         3.91 o
   6  14   2          6.74          4.61         4.13 o
  -5  15   2         17.14          4.80         4.80 o
  -3  15   2       1950.40       1887.25        24.07 o
  -1  15   2         19.11         13.19         3.15 o
   1  15   2       2470.03       2303.22        21.18 o
   3  15   2        115.42         97.34         5.99 o
   5  15   2         32.69         51.10         7.99 o
  -4  16   2        278.28        297.30         8.78 o
  -2  16   2        509.46        466.64         9.23 o
   0  16   2        272.15        248.85         8.23 o
   2  16   2        378.27        425.80         8.85 o
   4  16   2          0.18         -1.61         3.44 o
  -3  17   2         93.27         78.09         7.81 o
  -1  17   2         30.26         39.36         6.76 o
   1  17   2         29.77         18.24         3.57 o
   3  17   2        493.26        504.83         9.32 o
  -2  18   2         98.31         82.64        10.66 o
   0  18   2         54.74         48.93         5.09 o
   2  18   2          7.02          1.85         4.79 o
  -1  19   2          0.16         -3.08         4.13 o
   1  19   2         33.85         47.49        16.15 o
  -9   1   3         62.48         66.95         9.91 o
  -7   1   3         95.86         88.39         6.31 o
  -5   1   3         52.94         49.64         4.31 o
  -3   1   3        159.86        229.89         6.92 o
  -1   1   3        390.55        363.98         7.33 o
   1   1   3      24889.20      24920.29      1001.34 o
   3   1   3       1663.22       1631.02        19.33 o
   5   1   3       4571.83       4740.54        45.33 o
   7   1   3         79.70         66.37         5.87 o
   9   1   3       1760.80       1851.50        28.65 o
  -8   2   3       1328.42       1347.17        19.49 o
  -6   2   3          0.00         -2.02         4.17 o
  -4   2   3        294.37        291.13         5.84 o
  -2   2   3       1560.44       1296.93        18.47 o
   0   2   3      16452.85      17034.40       198.02 o
   2   2   3        185.23        172.28         6.71 o
   4   2   3          5.75         12.52         3.67 o
   6   2   3        974.60       1036.23        16.03 o
   8   2   3       1173.50       1161.80        16.87 o
  -9   3   3        177.90        169.22        23.57 o
  -7   3   3          0.22          5.31         3.63 o
  -5   3   3        740.07        716.26        12.00 o
  -3   3   3       1125.13       1116.31        15.18 o
  -1   3   3      30964.91      29858.78       345.70 o
   1   3   3       6076.00       5985.71        81.51 o
   3   3   3       2426.25       2505.86        39.58 o
   5   3   3       2314.03       2391.35        23.39 o
   7   3   3        390.51        397.32        11.54 o
   9   3   3        322.03        327.12        10.47 o
  -8   4   3        259.62        280.11         8.25 o
  -6   4   3         90.97         74.80         7.21 o
  -4   4   3         23.38         27.94         3.82 o
  -2   4   3       1720.83       1604.72        23.11 o
   0   4   3        888.29        911.95        12.39 o
   2   4   3       1362.36       1361.97        17.26 o
   4   4   3       2462.02       2577.16        24.33 o
   6   4   3         68.11         77.14         6.39 o
   8   4   3        142.21        148.00         6.82 o
  -9   5   3         90.16         93.86         7.99 o
  -7   5   3         33.27         18.71         4.59 o
  -5   5   3       1021.72       1062.54        13.37 o
  -3   5   3          0.01          1.58         2.09 o
  -1   5   3         18.31          6.00         2.17 o
   1   5   3       2704.92       2674.69        24.13 o
   3   5   3       4324.56       4424.66        46.31 o
   5   5   3       1232.23       1189.34        13.74 o
   7   5   3         72.92         52.00         5.38 o
   9   5   3        146.00        157.06         8.66 o
  -8   6   3        127.31        128.52         7.33 o
  -6   6   3        397.56        364.51        11.30 o
  -4   6   3       1852.05       1834.07        17.83 o
  -2   6   3        472.16        432.62         6.53 o
   0   6   3         71.20         78.70         3.54 o
   2   6   3       2730.19       2754.31        23.71 o
   4   6   3          9.21         13.49         3.03 o
   6   6   3        301.83        288.93        10.39 o
   8   6   3         99.22        106.69        13.98 o
  -9   7   3          3.12          4.61         6.92 o
  -7   7   3         56.33         46.12         4.97 o
  -5   7   3         51.47         53.51         5.32 o
  -3   7   3       2629.15       2564.69        22.06 o
  -1   7   3        139.81        139.82         3.58 o
   1   7   3        570.05        717.79         8.01 o
   3   7   3        327.76        292.65         5.41 o
   5   7   3         97.52        121.97         5.89 o
   7   7   3        174.01        181.44        11.36 o
  -8   8   3        147.87        150.14         8.66 o
  -6   8   3        354.26        341.38        12.32 o
  -4   8   3          0.20          2.15         3.60 o
  -2   8   3        241.32        260.94         5.28 o
   0   8   3       7742.82       8590.05        67.21 o
   2   8   3        950.19        883.45        10.56 o
   4   8   3        371.80        410.30         7.39 o
   6   8   3        596.23        619.68        10.67 o
   8   8   3        111.64        103.57         6.45 o
  -7   9   3          0.13          4.61         4.61 o
  -5   9   3        127.26        114.18         6.29 o
  -3   9   3        243.67        248.33         5.80 o
  -1   9   3       3382.81       3521.09        23.84 o
   1   9   3        621.27        631.46         8.44 o
   3   9   3          1.15          2.38         2.48 o
   5   9   3        257.33        255.29         7.43 o
   7   9   3          1.81         -2.05         3.69 o
  -8  10   3        382.22        383.48        13.84 o
  -6  10   3        363.90        340.97        17.54 o
  -4  10   3         81.65        102.56         8.20 o
  -2  10   3       1207.81       1228.33        10.44 o
   0  10   3        143.12        114.30         3.91 o
   2  10   3        217.32        218.22         5.28 o
   4  10   3        289.59        265.84         8.23 o
   6  10   3          0.11          2.77         4.13 o
   8  10   3        731.74        694.55        16.32 o
  -7  11   3        791.95        864.51        14.86 o
  -5  11   3        742.65        824.81        12.39 o
  -3  11   3        326.83        319.92         7.69 o
  -1  11   3          0.00          0.73         2.26 o
   1  11   3        770.14        745.54         8.37 o
   3  11   3        890.82        841.45        10.48 o
   5  11   3       3134.89       3072.13        30.14 o
   7  11   3        124.99        124.97         7.09 o
  -6  12   3         44.52         33.76         5.00 o
  -4  12   3        565.35        549.19        10.07 o
  -2  12   3        669.33        644.37         8.14 o
   0  12   3       1453.07       1320.91        12.17 o
   2  12   3        379.76        388.22         7.51 o
   4  12   3       1841.44       1855.17        19.96 o
   6  12   3         67.03         62.64         6.48 o
  -7  13   3        265.55        252.13        11.07 o
  -5  13   3        135.26        154.12         7.14 o
  -3  13   3        877.73        823.95        12.99 o
  -1  13   3       2107.44       1991.78        15.05 o
   1  13   3        304.15        300.39         7.50 o
   3  13   3       1269.36       1258.30        14.70 o
   5  13   3         16.33         16.81         3.75 o
  -6  14   3        506.94        551.12        12.22 o
  -4  14   3       1294.17       1268.21        28.06 o
  -2  14   3        169.64        149.18         6.04 o
   0  14   3       3729.95       3574.16        25.59 o
   2  14   3       1697.52       1635.87        16.82 o
   4  14   3         29.97         20.43         4.40 o
   6  14   3         59.83         50.75         7.68 o
  -5  15   3        310.47        298.46        10.24 o
  -3  15   3        366.83        330.38        10.99 o
  -1  15   3         64.72         65.53         4.12 o
   1  15   3       1004.48       1021.93        11.94 o
   3  15   3         53.03         32.33         3.72 o
   5  15   3         59.33         60.47         4.87 o
  -4  16   3        412.51        458.35        11.25 o
  -2  16   3          6.06          3.40         5.20 o
   0  16   3        208.98        163.04         7.25 o
   2  16   3         52.47         33.38         3.78 o
   4  16   3         65.69         64.00         5.23 o
  -3  17   3        130.15        114.62         6.52 o
  -1  17   3        159.96        138.06         7.25 o
   1  17   3         13.67          9.04         3.39 o
   3  17   3         22.64         25.66         4.17 o
  -2  18   3          9.72          8.71         3.69 o
   0  18   3         82.03         76.48         5.74 o
   2  18   3        115.76        142.42        12.91 o
  -1  19   3        267.97        345.82        11.07 o
   1  19   3          9.43          9.23         6.52 o
  -8   0   4          0.16         -3.46         5.90 o
  -6   0   4        132.44        126.20        11.99 o
  -4   0   4          8.35         17.30         4.66 o
  -2   0   4     590736.25     571300.88     14201.52 o
   0   0   4        256.73        214.80         6.92 o
   2   0   4        860.12        934.91        15.54 o
   4   0   4       6408.63       7139.31        99.60 o
   6   0   4         46.67         26.36         6.71 o
   8   0   4       2005.98       2007.94        39.17 o
  -9   1   4         45.88         65.47         7.99 o
  -7   1   4        163.68        171.99         7.12 o
  -5   1   4          5.20          4.09         4.07 o
  -3   1   4       5266.53       5088.33        55.39 o
  -1   1   4       9412.41       9474.73       111.44 o
   1   1   4       2938.14       2880.74        41.21 o
   3   1   4         42.81         49.27         4.00 o
   5   1   4        167.94        181.03         6.40 o
   7   1   4        514.18        462.01        10.65 o
   9   1   4         74.38         72.65         5.43 o
  -8   2   4         49.54         61.39         6.17 o
  -6   2   4        151.27        107.33         5.90 o
  -4   2   4         19.42          7.35         2.84 o
  -2   2   4      23435.81      24343.28       378.39 o
   0   2   4       1592.56       1516.19        20.78 o
   2   2   4       3043.91       2995.76        38.06 o
   4   2   4       1396.70       1454.71        15.24 o
   6   2   4         35.54         33.29         4.17 o
   8   2   4        408.73        416.36         9.32 o
  -9   3   4        135.75        155.63         9.99 o
  -7   3   4        910.14        932.44        13.12 o
  -5   3   4          0.01          2.20         3.55 o
  -3   3   4        363.34        321.23         7.09 o
  -1   3   4         29.14         52.39         4.61 o
   1   3   4       1688.92       1631.17        33.14 o
   3   3   4      15250.19      17272.39       143.01 o
   5   3   4         51.37         59.80         4.57 o
   7   3   4        107.47        113.46         8.44 o
   9   3   4        681.48        638.98        31.03 o
  -8   4   4        327.38        299.47         9.22 o
  -6   4   4        137.36        131.61         7.57 o
  -4   4   4       1134.66        971.30        17.35 o
  -2   4   4        388.39        312.84         6.11 o
   0   4   4        723.07        823.31        11.31 o
   2   4   4       1576.71       1784.17        18.14 o
   4   4   4       1029.13       1120.65        11.98 o
   6   4   4        869.93        829.53        12.81 o
   8   4   4         51.91         48.86         7.19 o
  -9   5   4        131.27        138.09        10.95 o
  -7   5   4        837.17        845.19        13.45 o
  -5   5   4         89.45         85.79         5.97 o
  -3   5   4       1609.64       1523.57        19.37 o
  -1   5   4       2723.71       2619.80        40.15 o
   1   5   4        460.83        459.00         5.21 o
   3   5   4       4171.18       4507.99        37.77 o
   5   5   4       2093.05       2008.93        20.31 o
   7   5   4        170.74        157.21         9.23 o
   9   5   4        122.11        110.73         9.23 o
  -8   6   4        240.56        215.24        15.52 o
  -6   6   4        844.42        842.96        20.06 o
  -4   6   4        608.79        637.86         9.10 o
  -2   6   4        686.92        577.62         7.23 o
   0   6   4        794.04        771.66         7.62 o
   2   6   4       2622.27       2503.17        23.59 o
   4   6   4        535.37        598.25         8.77 o
   6   6   4        267.10        275.68         7.59 o
   8   6   4       2594.19       2664.70        30.97 o
  -9   7   4          0.10          9.23         4.61 o
  -7   7   4         99.88         96.26         7.33 o
  -5   7   4        192.14        174.41         6.81 o
  -3   7   4          0.61         -2.16         2.16 o
  -1   7   4         23.77         46.44         3.07 o
   1   7   4       1905.66       1936.52        16.26 o
   3   7   4       1531.29       1591.60        15.38 o
   5   7   4        105.73        125.80         6.57 o
   7   7   4       1355.44       1329.44        18.94 o
  -8   8   4         11.00         11.74         4.97 o
  -6   8   4          0.02          3.57        11.18 o
  -4   8   4         22.61         32.15         3.72 o
  -2   8   4       8678.91       9595.09        90.66 o
   0   8   4       1353.82       1303.34        10.86 o
   2   8   4        142.82        104.73         4.21 o
   4   8   4         81.37         78.18         4.94 o
   6   8   4        102.89        107.21         7.62 o
   8   8   4        723.55        686.25        14.06 o
  -7   9   4        228.49        233.11         9.23 o
  -5   9   4        323.43        303.70         8.02 o
  -3   9   4       3522.34       3880.57        28.27 o
  -1   9   4       4287.53       4793.63        30.41 o
   1   9   4        260.59        269.05         4.87 o
   3   9   4          6.40          8.71         2.43 o
   5   9   4        457.47        463.31         8.02 o
   7   9   4        153.96        141.32        10.66 o
  -8  10   4          0.01         -6.92         6.92 o
  -6  10   4        265.12        255.79         9.64 o
  -4  10   4        342.03        366.76         7.74 o
  -2  10   4        674.19        697.91         7.36 o
   0  10   4         47.80         62.63         3.77 o
   2  10   4        762.23        730.42         8.98 o
   4  10   4        646.48        643.51        11.46 o
   6  10   4        795.76        819.84        14.09 o
  -7  11   4       1764.31       1783.51        25.39 o
  -5  11   4         46.36         45.34         5.29 o
  -3  11   4         18.70         18.41         3.85 o
  -1  11   4         54.93         33.83         2.93 o
   1  11   4        223.13        218.68         4.82 o
   3  11   4       4833.08       4961.05        43.17 o
   5  11   4        522.36        558.11         9.87 o
   7  11   4        211.24        214.77         9.79 o
  -6  12   4        258.03        289.30        10.24 o
  -4  12   4        144.65        145.90         7.10 o
  -2  12   4        533.55        521.84         7.24 o
   0  12   4          2.84          3.73         2.50 o
   2  12   4        364.54        366.03         6.56 o
   4  12   4        971.57       1002.46        13.84 o
   6  12   4         48.27         45.54         4.67 o
  -7  13   4       1223.02       1245.06        24.31 o
  -5  13   4       1027.28       1008.36        14.26 o
  -3  13   4         78.44         76.15         6.41 o
  -1  13   4        479.53        454.18         6.89 o
   1  13   4        124.25         86.61         5.28 o
   3  13   4       2355.10       2147.67        23.65 o
   5  13   4          1.15         -3.04         3.72 o
  -6  14   4        299.58        350.78        10.48 o
  -4  14   4        506.48        512.51        13.20 o
  -2  14   4        338.76        327.29         9.23 o
   0  14   4        855.58        844.94         9.75 o
   2  14   4        335.48        376.47         7.36 o
   4  14   4          3.16          8.52         3.85 o
   6  14   4        146.52        142.96         7.68 o
  -5  15   4         78.35         91.31         8.44 o
  -3  15   4        114.31        103.73         7.91 o
  -1  15   4        142.90        133.04         5.73 o
   1  15   4         64.86         75.80         5.05 o
   3  15   4          6.75          6.69         3.80 o
   5  15   4         75.31         84.77         5.48 o
  -4  16   4          0.96          7.89         3.57 o
  -2  16   4        943.01        848.59        15.53 o
   0  16   4          2.34          7.32         4.72 o
   2  16   4         24.50         30.91         3.93 o
   4  16   4         11.66         17.58         4.00 o
  -3  17   4        114.84        118.25         6.52 o
  -1  17   4         11.42          9.97         4.81 o
   1  17   4          0.45         -2.78         2.89 o
   3  17   4         94.54        102.67         6.82 o
  -2  18   4         17.12         28.08         3.72 o
   0  18   4        175.30        200.65         8.44 o
   2  18   4          8.14          3.08         4.61 o
  -1  19   4         43.30         64.59         9.23 o
   1  19   4          3.62          4.61         4.13 o
  -9   1   5        310.69        311.91         9.23 o
  -7   1   5        230.79        231.74         7.12 o
  -5   1   5        637.13        579.71         8.86 o
  -3   1   5       8127.81       8392.58       112.44 o
  -1   1   5        114.41        112.40         4.61 o
   1   1   5        822.33        777.71        13.32 o
   3   1   5       2355.71       2451.91        23.89 o
   5   1   5       1191.62       1310.67        16.07 o
   7   1   5        478.82        487.90        11.01 o
   9   1   5        592.09        615.35        10.80 o
  -8   2   5         22.76         29.78         4.43 o
  -6   2   5          4.21          2.71         3.95 o
  -4   2   5      10228.00      10522.43        83.62 o
  -2   2   5      25719.57      25860.39       300.96 o
   0   2   5        216.27        206.56         4.61 o
   2   2   5        454.34        385.54         7.68 o
   4   2   5       2284.40       2239.73        21.79 o
   6   2   5        408.47        414.80         9.67 o
   8   2   5        848.07        885.39        15.17 o
  -9   3   5         69.69         56.90         9.79 o
  -7   3   5        623.22        611.75        11.30 o
  -5   3   5       1319.56       1256.20        12.98 o
  -3   3   5       5361.36       5824.41        53.39 o
  -1   3   5          1.54          0.00         2.31 o
   1   3   5       4770.01       4599.52        50.02 o
   3   3   5        587.38        568.64         7.27 o
   5   3   5        679.22        631.67         9.29 o
   7   3   5          2.56          5.03         4.97 o
   9   3   5        142.94        150.84        11.53 o
  -8   4   5        478.51        464.29        10.65 o
  -6   4   5         16.18         11.45         4.08 o
  -4   4   5       1876.01       2059.72        20.94 o
  -2   4   5       1081.02        873.71        10.67 o
   0   4   5       2576.53       2588.07        25.39 o
   2   4   5       4336.06       4599.36        42.64 o
   4   4   5        316.48        327.56         6.30 o
   6   4   5         45.66         34.49         4.07 o
   8   4   5        852.55        933.40        14.45 o
  -9   5   5        222.71        223.80         9.79 o
  -7   5   5        425.50        443.12        11.01 o
  -5   5   5       1099.37       1151.96        13.68 o
  -3   5   5        742.13        733.76         8.26 o
  -1   5   5       3179.15       3122.34        24.67 o
   1   5   5       6688.01       6965.40        66.15 o
   3   5   5       2640.27       2855.79        27.07 o
   5   5   5         91.93         73.65         5.48 o
   7   5   5        301.77        294.56        10.57 o
  -8   6   5         17.42         17.97         5.62 o
  -6   6   5         18.20         20.20         4.52 o
  -4   6   5         25.63         22.01         3.63 o
  -2   6   5        746.63        749.01         7.49 o
   0   6   5       3476.71       3811.46        27.61 o
   2   6   5       1183.56       1132.90        11.67 o
   4   6   5        333.86        323.89         6.58 o
   6   6   5       1346.98       1322.83        17.09 o
   8   6   5        253.22        272.48         8.57 o
  -9   7   5          9.41          4.61         4.61 o
  -7   7   5        318.14        320.97         9.67 o
  -5   7   5        675.80        718.07        11.92 o
  -3   7   5        314.43        429.72         6.89 o
  -1   7   5       1237.76       1267.78        10.56 o
   1   7   5       1881.48       2120.33        17.65 o
   3   7   5          4.11          3.17         2.46 o
   5   7   5         53.35         64.66         5.12 o
   7   7   5         65.60         56.63         6.36 o
  -8   8   5        100.57        103.18         7.33 o
  -6   8   5         36.08         39.87         4.95 o
  -4   8   5       2091.85       2121.87        18.07 o
  -2   8   5        888.55        821.05         8.16 o
   0   8   5        377.81        439.80         5.98 o
   2   8   5       1057.06       1261.25        12.60 o
   4   8   5       1032.22       1015.95        12.56 o
   6   8   5        414.98        428.57         9.10 o
   8   8   5          5.81         12.52         5.13 o
  -7   9   5         35.36         26.26         4.61 o
  -5   9   5          0.09          1.85         3.93 o
  -3   9   5       1198.84       1206.06        11.21 o
  -1   9   5       1217.05       1202.23         9.78 o
   1   9   5          1.05          0.52         2.33 o
   3   9   5        614.24        637.84         8.55 o
   5   9   5       4501.25       4502.26        35.70 o
   7   9   5        185.10        215.19         9.01 o
  -8  10   5          0.69         11.53         6.52 o
  -6  10   5         63.37         65.26         6.88 o
  -4  10   5         60.21         62.41         6.80 o
  -2  10   5       3225.18       3278.93        21.43 o
   0  10   5         65.71         52.54         3.06 o
   2  10   5          4.34          4.71         2.67 o
   4  10   5       1328.34       1260.36        15.03 o
   6  10   5         74.52         74.06         6.08 o
  -7  11   5        131.03        130.09        13.98 o
  -5  11   5         36.24         32.44         4.62 o
  -3  11   5        690.01        664.92         9.47 o
  -1  11   5         72.47         63.26         3.45 o
   1  11   5        495.90        500.78         7.01 o
   3  11   5        248.53        211.48         6.71 o
   5  11   5         94.57         98.80         6.59 o
   7  11   5          9.43          4.61         3.26 o
  -6  12   5        103.75        122.05         9.39 o
  -4  12   5        781.28        778.35        12.29 o
  -2  12   5        906.70        865.02         9.57 o
   0  12   5       4285.47       4088.07        29.23 o
   2  12   5       2561.52       2529.22        21.02 o
   4  12   5        443.64        428.10         8.85 o
   6  12   5          7.17          6.59         2.78 o
  -7  13   5        880.10        872.24        27.69 o
  -5  13   5         27.95         28.07         5.94 o
  -3  13   5        961.82        937.49        14.92 o
  -1  13   5        624.16        601.29         8.81 o
   1  13   5         18.29         10.75         3.07 o
   3  13   5       2821.57       2818.04        38.17 o
   5  13   5         22.16         12.43         3.97 o
  -6  14   5         65.98         62.24         8.15 o
  -4  14   5       2176.90       2203.75        26.92 o
  -2  14   5         32.83         40.56         4.42 o
   0  14   5       2761.97       2609.79        20.46 o
   2  14   5        782.82        784.29        10.37 o
   4  14   5         93.83        114.88         5.66 o
   6  14   5          2.09         11.53         3.26 o
  -5  15   5        241.34        281.79        12.65 o
  -3  15   5        125.22        103.04        10.66 o
  -1  15   5        630.71        530.14         8.54 o
   1  15   5        315.04        243.40         7.55 o
   3  15   5         81.81         90.12         7.66 o
   5  15   5         25.65         54.10         6.82 o
  -4  16   5         19.49          7.91         5.12 o
  -2  16   5         97.74         75.34         8.10 o
   0  16   5        234.35        248.99         7.41 o
   2  16   5          5.82          7.12         3.99 o
   4  16   5         50.72         48.95         7.30 o
  -3  17   5          0.17         -1.54         4.44 o
  -1  17   5         21.61         12.04         3.37 o
   1  17   5          3.36         27.39         7.17 o
   3  17   5        191.94        179.45         7.89 o
  -2  18   5         84.27         89.95        31.00 o
   0  18   5         18.06         35.16         4.61 o
   2  18   5         12.10          9.23         4.13 o
  -1  19   5         11.34         13.84         4.61 o
  -8   0   6        190.53        200.12        11.80 o
  -6   0   6         37.10         35.12         6.15 o
  -4   0   6        165.29        173.72        10.77 o
  -2   0   6      40685.25      40472.18      1227.60 o
   0   0   6       4203.19       3703.62        65.40 o
   2   0   6       3719.24       3574.94        44.44 o
   4   0   6         32.49         28.60         5.33 o
   6   0   6        391.73        356.57        12.56 o
   8   0   6          0.08          4.61         9.23 o
  -9   1   6        104.58        109.00         7.33 o
  -7   1   6          2.36          0.00         3.69 o
  -5   1   6         10.66          7.87         3.45 o
  -3   1   6       2050.07       1907.71        21.02 o
  -1   1   6       4441.99       4371.22       119.47 o
   1   1   6        194.80        206.03         4.75 o
   3   1   6       5063.45       5690.92        58.01 o
   5   1   6        214.74        227.56         8.70 o
   7   1   6        508.00        492.55        11.25 o
   9   1   6          0.01          6.92         3.26 o
  -8   2   6        160.23        153.30         8.44 o
  -6   2   6        150.84        147.44         6.68 o
  -4   2   6       6479.28       6899.08        56.47 o
  -2   2   6       5075.39       5563.78        67.04 o
   0   2   6      10386.86      10072.48       191.67 o
   2   2   6       2058.54       2041.93        18.72 o
   4   2   6        208.49        205.08         6.02 o
   6   2   6        925.99        918.28        13.73 o
   8   2   6        956.07        955.29        16.15 o
  -9   3   6         97.25        118.62         8.65 o
  -7   3   6        578.85        551.40        16.16 o
  -5   3   6       1934.48       1893.06        17.74 o
  -3   3   6       3422.84       3017.54        32.73 o
  -1   3   6       5204.92       4677.80        67.83 o
   1   3   6        876.87        808.77         8.86 o
   3   3   6       2787.82       2977.67        25.40 o
   5   3   6        470.66        427.60         8.21 o
   7   3   6        857.39        858.19        14.45 o
   9   3   6          0.24          2.31         3.26 o
  -8   4   6          0.76          0.00         4.13 o
  -6   4   6        497.88        507.84         9.29 o
  -4   4   6        788.37        750.59        10.82 o
  -2   4   6        297.52        327.35         6.45 o
   0   4   6       1504.38       1528.08        16.15 o
   2   4   6          5.70          2.10         2.12 o
   4   4   6        157.37        130.43         5.62 o
   6   4   6       1628.04       1590.96        21.03 o
   8   4   6        822.50        874.86        16.22 o
  -9   5   6         47.81         35.65         7.68 o
  -7   5   6          0.34          0.99         4.38 o
  -5   5   6         39.50         56.52         4.81 o
  -3   5   6        914.34       1011.48        11.38 o
  -1   5   6          1.62          3.57         2.07 o
   1   5   6       2942.10       2922.30        28.92 o
   3   5   6         93.63         89.75         4.43 o
   5   5   6          6.71          4.96         3.39 o
   7   5   6          5.64          6.26         4.38 o
  -8   6   6        104.29         95.34         8.61 o
  -6   6   6        286.32        307.38        12.59 o
  -4   6   6       2363.81       2472.40        20.30 o
  -2   6   6        570.86        618.56         6.79 o
   0   6   6        317.32        283.85         4.88 o
   2   6   6        931.94       1013.58        11.24 o
   4   6   6        462.86        439.62         6.73 o
   6   6   6        965.41        928.71        12.42 o
   8   6   6       1003.16       1017.85        14.45 o
  -9   7   6         40.58         23.07         4.61 o
  -7   7   6        385.73        360.19        10.80 o
  -5   7   6        146.33        153.28         7.37 o
  -3   7   6        297.32        326.66         6.59 o
  -1   7   6        137.44        146.66         3.48 o
   1   7   6       4556.86       4845.19        40.22 o
   3   7   6          0.20         -2.46         2.46 o
   5   7   6        597.42        589.48        10.03 o
   7   7   6        784.34        782.35        13.50 o
  -8   8   6          2.68          5.77         4.61 o
  -6   8   6         97.99         94.11        10.03 o
  -4   8   6         60.21         64.11         4.77 o
  -2   8   6       5555.06       5731.06        41.27 o
   0   8   6        431.85        402.37         6.06 o
   2   8   6       1022.60       1054.57        10.94 o
   4   8   6        163.16        162.71         5.97 o
   6   8   6        135.31        147.64         7.03 o
   8   8   6        150.98        152.93         6.71 o
  -7   9   6        520.55        504.98        14.56 o
  -5   9   6        341.51        301.99         9.06 o
  -3   9   6       1329.80       1372.62        12.78 o
  -1   9   6       3275.26       3521.20        21.70 o
   1   9   6       2195.78       2284.58        17.50 o
   3   9   6       2718.26       2811.44        24.66 o
   5   9   6         10.42         22.30         3.77 o
   7   9   6         75.16         75.18         7.40 o
  -8  10   6        137.40        141.06         9.79 o
  -6  10   6        128.44        116.39         8.41 o
  -4  10   6        165.08        158.28         6.73 o
  -2  10   6       3427.00       3213.08        20.59 o
   0  10   6         45.35         49.58         3.06 o
   2  10   6         87.58         96.66         4.91 o
   4  10   6       2068.46       1983.90        19.39 o
   6  10   6        726.87        712.52        12.08 o
  -7  11   6        871.60        921.15        14.90 o
  -5  11   6         94.60         80.34         6.72 o
  -3  11   6        165.47        156.72         6.61 o
  -1  11   6        595.20        591.79         6.83 o
   1  11   6        820.40        826.08         8.83 o
   3  11   6       2274.95       2216.10        25.61 o
   5  11   6        119.32        115.13         5.65 o
   7  11   6         65.82         60.31         7.68 o
  -6  12   6        352.26        404.25        12.17 o
  -4  12   6         14.11         17.28         4.45 o
  -2  12   6       2557.84       2656.09        19.27 o
   0  12   6       5747.30       5771.24        39.61 o
   2  12   6        264.93        257.25         7.63 o
   4  12   6       3667.48       3605.89        33.25 o
   6  12   6         60.72         55.08         6.04 o
  -7  13   6          4.06          4.61         4.61 o
  -5  13   6        923.00        908.48        14.57 o
  -3  13   6          9.05          4.69         6.19 o
  -1  13   6        154.92        148.47         6.27 o
   1  13   6        470.54        478.44         8.10 o
   3  13   6         71.92         89.98         8.07 o
   5  13   6         72.70         69.80         5.57 o
  -6  14   6         47.89         46.74         6.15 o
  -4  14   6         39.69         32.15         4.66 o
  -2  14   6        836.66        794.48        11.37 o
   0  14   6         10.18         16.75         3.68 o
   2  14   6          5.38         16.23         3.30 o
   4  14   6        106.70        105.86         5.52 o
   6  14   6          0.03         10.77         9.23 o
  -5  15   6        871.71        891.80        23.98 o
  -3  15   6         78.32         91.03         8.68 o
  -1  15   6       1599.50       1569.57        15.77 o
   1  15   6         58.49         39.54         4.48 o
   3  15   6         45.32         43.17         4.36 o
   5  15   6          5.38          7.33         4.11 o
  -4  16   6        431.41        369.64        10.24 o
  -2  16   6         34.36         28.78         5.46 o
   0  16   6        219.71        251.05         8.99 o
   2  16   6          2.41          3.77         4.03 o
   4  16   6         13.22         10.00         3.77 o
  -3  17   6        123.08        148.97         6.44 o
  -1  17   6          0.77          3.16         3.68 o
   1  17   6        389.36        393.32        10.96 o
   3  17   6        202.82        276.49         9.50 o
  -2  18   6          9.61          7.69         4.13 o
   0  18   6          0.48          4.61         6.92 o
   2  18   6          9.09          9.23         4.61 o
  -9   1   7          7.14          6.29         4.97 o
  -7   1   7          2.14          6.15         3.77 o
  -5   1   7        482.28        510.31         9.10 o
  -3   1   7         47.29         31.81         3.51 o
  -1   1   7      10946.87      11155.59       132.14 o
   1   1   7       1196.89       1222.96        14.23 o
   3   1   7       6895.48       8014.33        63.52 o
   5   1   7        174.43        167.02         9.47 o
   7   1   7       2893.67       2892.14        39.78 o
  -8   2   7          1.50         -5.00         5.05 o
  -6   2   7        102.60         97.22         6.32 o
  -4   2   7       3651.90       3481.03        29.01 o
  -2   2   7       2174.59       2087.54        20.40 o
   0   2   7         92.88         66.18         3.63 o
   2   2   7          3.04          3.46         1.74 o
   4   2   7        660.36        723.68        10.40 o
   6   2   7       2029.74       2024.83        25.22 o
   8   2   7         18.95         13.57         3.49 o
  -9   3   7         12.89         14.99         3.77 o
  -7   3   7        169.88        164.67         9.04 o
  -5   3   7        249.12        234.87         6.25 o
  -3   3   7       7881.10       7785.86        70.24 o
  -1   3   7       2205.37       1952.81        37.44 o
   1   3   7       1592.96       1730.32        17.45 o
   3   3   7       7215.04       7926.63        63.85 o
   5   3   7        844.80        843.12        12.75 o
   7   3   7        719.27        734.26        13.10 o
  -8   4   7          0.13          9.23         4.61 o
  -6   4   7         52.20         45.65         4.83 o
  -4   4   7       1245.25       1180.42        13.22 o
  -2   4   7         13.63         19.15         3.05 o
   0   4   7       3381.03       3329.08        29.78 o
   2   4   7       1484.76       1646.03        15.86 o
   4   4   7         52.09         66.36         4.39 o
   6   4   7        409.88        408.46         9.72 o
   8   4   7          0.01          0.92         4.40 o
  -9   5   7         12.00          9.23         4.13 o
  -7   5   7        339.03        329.73         9.32 o
  -5   5   7        406.23        407.30         8.26 o
  -3   5   7        439.76        464.93         7.07 o
  -1   5   7        422.61        422.23         6.46 o
   1   5   7       4796.20       4954.56        36.82 o
   3   5   7        870.77        803.20         9.31 o
   5   5   7        446.97        440.46         8.22 o
   7   5   7        249.46        261.15         8.92 o
  -8   6   7         60.43         65.47         6.48 o
  -6   6   7        371.12        373.64         9.40 o
  -4   6   7          0.48          0.60         3.27 o
  -2   6   7          6.46         20.82         4.18 o
   0   6   7       1323.84       1439.79        13.15 o
   2   6   7         45.45         67.78         4.59 o
   4   6   7        318.03        278.53         5.87 o
   6   6   7        667.68        696.47        11.03 o
   8   6   7         23.24         28.28         3.52 o
  -9   7   7         36.63         50.75         9.23 o
  -7   7   7          3.33          8.11         5.42 o
  -5   7   7        593.85        571.29        10.03 o
  -3   7   7        304.55        286.46         6.95 o
  -1   7   7        257.11        262.47         5.91 o
   1   7   7          0.60          0.35         2.12 o
   3   7   7        347.13        320.80         6.15 o
   5   7   7        344.60        356.57         9.22 o
   7   7   7        189.24        171.81         8.47 o
  -8   8   7         81.00         75.90         7.33 o
  -6   8   7         23.24         25.20         4.34 o
  -4   8   7        386.57        406.67         7.85 o
  -2   8   7       2934.79       3261.95        24.25 o
   0   8   7       1444.29       1372.78        13.10 o
   2   8   7        333.90        391.76         6.61 o
   4   8   7       1088.56       1085.82        12.43 o
   6   8   7         75.51         60.08         4.87 o
   8   8   7        527.48        521.96        10.75 o
  -7   9   7         15.33          7.81         4.76 o
  -5   9   7         79.27         84.33         6.38 o
  -3   9   7       1855.81       1870.85        15.88 o
  -1   9   7       1145.04       1117.46         9.52 o
   1   9   7          7.64         10.50         2.33 o
   3   9   7         28.87         30.52         3.28 o
   5   9   7        181.35        175.89         6.48 o
   7   9   7         50.95         38.29         6.85 o
  -8  10   7        203.77        212.24        13.84 o
  -6  10   7         79.31         95.75        13.79 o
  -4  10   7        205.08        209.25         6.68 o
  -2  10   7         94.71         97.95         4.53 o
   0  10   7        641.12        619.33         7.15 o
   2  10   7        605.43        565.97        10.97 o
   4  10   7          0.00          3.49         3.65 o
   6  10   7       1428.84       1338.75        19.77 o
  -7  11   7        445.07        487.80        10.52 o
  -5  11   7        158.17        178.88         7.87 o
  -3  11   7        235.82        225.25         6.69 o
  -1  11   7        858.64        830.96         8.79 o
   1  11   7       1422.19       1340.53        13.21 o
   3  11   7       4972.62       4840.08        38.60 o
   5  11   7        823.75        789.19        11.34 o
   7  11   7          1.13          0.00         3.26 o
  -6  12   7         41.18         32.95         6.15 o
  -4  12   7        430.62        419.49         9.31 o
  -2  12   7        557.27        500.13         7.59 o
   0  12   7        221.92        211.57         7.19 o
   2  12   7       2244.83       2307.45        18.92 o
   4  12   7         76.30         49.73         9.54 o
   6  12   7        392.31        417.19        10.19 o
  -7  13   7        206.30        253.77        13.84 o
  -5  13   7        633.46        637.96        12.45 o
  -3  13   7        977.87        961.62        12.67 o
  -1  13   7        270.22        271.45         6.33 o
   1  13   7        702.83        698.17         9.26 o
   3  13   7         15.82         16.71         3.58 o
   5  13   7         43.69         47.26         4.94 o
  -6  14   7        292.62        321.43        34.61 o
  -4  14   7        453.40        427.18         9.77 o
  -2  14   7       1937.29       1903.67        18.95 o
   0  14   7       2008.62       2034.21        17.58 o
   2  14   7          0.72          2.69         3.02 o
   4  14   7         83.06         80.13         5.90 o
  -5  15   7        111.68        121.35         8.35 o
  -3  15   7         93.62        122.86         7.87 o
  -1  15   7        732.53        729.77        11.40 o
   1  15   7        110.70         86.32         5.78 o
   3  15   7        173.15        167.72         6.62 o
   5  15   7        446.29        482.21        13.05 o
  -4  16   7          0.00          5.27         6.68 o
  -2  16   7        586.70        534.52        13.84 o
   0  16   7         66.96         44.95         3.89 o
   2  16   7        188.63        205.47         6.87 o
   4  16   7          0.07         -2.31         4.89 o
  -3  17   7        187.88        170.41        19.50 o
  -1  17   7        150.17        132.39         6.31 o
   1  17   7        203.28        232.62         7.53 o
   3  17   7        227.56        256.36        13.66 o
  -2  18   7         21.49          4.61         9.23 o
   0  18   7        128.16        184.55         9.79 o
   2  18   7         60.55        101.50        13.84 o
  -8   0   8         81.22        108.20        25.50 o
  -6   0   8        105.63         93.19        11.75 o
  -4   0   8      80937.27      90902.01      1049.60 o
  -2   0   8       3451.26       3180.10        46.18 o
   0   0   8        669.75        566.18        10.80 o
   2   0   8      13273.01      15085.54       144.08 o
   4   0   8         26.07         41.52         5.90 o
   6   0   8       4436.31       4735.55        84.91 o
   8   0   8         56.83         62.05         7.68 o
  -9   1   8        109.43        121.33        15.99 o
  -7   1   8          4.46          0.00         4.17 o
  -5   1   8        984.63        871.47        11.63 o
  -3   1   8       2584.37       2556.45        20.43 o
  -1   1   8       4240.78       4089.43        40.85 o
   1   1   8          0.86          2.17         1.84 o
   3   1   8        143.15        166.87         5.80 o
   5   1   8       1997.10       1850.44        21.78 o
   7   1   8        404.74        441.06        12.35 o
  -8   2   8          1.38          5.68         4.93 o
  -6   2   8         38.00         30.93         3.84 o
  -4   2   8       6078.33       6212.67        48.77 o
  -2   2   8        157.52        148.14         4.04 o
   0   2   8       2391.58       2352.05        27.17 o
   2   2   8       3986.86       4514.79        35.48 o
   4   2   8        372.48        412.35         8.12 o
   6   2   8        337.78        342.70         8.68 o
   8   2   8        368.35        380.00         9.23 o
  -9   3   8        172.69        167.72        11.26 o
  -7   3   8          0.20         -2.02         4.17 o
  -5   3   8          1.30          4.16         3.06 o
  -3   3   8         26.44         24.55         2.47 o
  -1   3   8       1600.97       1596.91        23.34 o
   1   3   8      21526.64      24603.00       172.76 o
   3   3   8         44.15         34.75         2.99 o
   5   3   8         65.15         59.76         5.63 o
   7   3   8       1389.67       1422.80        35.94 o
  -8   4   8        143.00        153.02         7.83 o
  -6   4   8        224.13        198.06         9.93 o
  -4   4   8        458.22        407.20         7.40 o
  -2   4   8        266.83        242.39         5.04 o
   0   4   8       6716.56       7144.28        56.23 o
   2   4   8       1755.10       2087.07        18.32 o
   4   4   8       2008.39       1958.86        18.90 o
   6   4   8        357.09        351.87         9.00 o
   8   4   8        125.12        120.25         6.58 o
  -9   5   8        248.30        251.44        16.85 o
  -7   5   8          0.90          1.98         4.38 o
  -5   5   8         15.34         19.55         3.97 o
  -3   5   8         18.17         18.36         2.78 o
  -1   5   8        249.79        266.81         4.96 o
   1   5   8       4756.35       5346.32        39.74 o
   3   5   8       2091.55       2004.18        16.09 o
   5   5   8         91.67         93.48         5.66 o
   7   5   8        327.36        317.99        11.04 o
  -8   6   8        252.72        259.92         9.23 o
  -6   6   8        813.60        886.88        13.52 o
  -4   6   8         29.60         50.16         3.77 o
  -2   6   8        553.08        545.96         6.90 o
   0   6   8       1124.04       1051.70        10.38 o
   2   6   8        981.43       1132.53        12.05 o
   4   6   8        391.63        401.20         6.50 o
   6   6   8       4660.30       4700.53        45.57 o
   8   6   8         24.80         20.94         3.95 o
  -9   7   8         54.79         87.66         9.23 o
  -7   7   8          0.08         -4.47         4.47 o
  -5   7   8         30.58         36.99         4.17 o
  -3   7   8        150.44        167.36         5.17 o
  -1   7   8       1062.81       1019.75        10.12 o
   1   7   8       2567.72       2718.71        20.31 o
   3   7   8          9.92          8.64         2.43 o
   5   7   8       2834.79       2810.03        26.18 o
   7   7   8        808.63        803.32        13.79 o
  -8   8   8          6.79          2.88         5.90 o
  -6   8   8         43.98         51.34         4.84 o
  -4   8   8       2676.21       2819.76        22.20 o
  -2   8   8        701.80        711.40         7.86 o
   0   8   8        362.01        324.01         4.80 o
   2   8   8        434.53        400.39         6.30 o
   4   8   8        298.04        287.77         6.69 o
   6   8   8       1381.98       1286.04        17.67 o
  -7   9   8         27.18         31.78         7.49 o
  -5   9   8        803.31        849.41        10.99 o
  -3   9   8        608.41        668.01         8.60 o
  -1   9   8        161.69        138.14         4.50 o
   1   9   8        210.29        166.62         4.94 o
   3   9   8       1434.56       1519.80        14.92 o
   5   9   8        145.18        173.60         6.45 o
   7   9   8         18.96          9.23         3.26 o
  -8  10   8         94.69         78.43        13.84 o
  -6  10   8        138.95        149.53        13.07 o
  -4  10   8        638.33        621.16         9.51 o
  -2  10   8         25.97         22.65         2.93 o
   0  10   8        417.27        414.08         6.11 o
   2  10   8       1371.85       1334.53        13.52 o
   4  10   8        422.21        423.67         8.63 o
   6  10   8        309.42        346.20         8.45 o
  -7  11   8         17.61         22.70         5.11 o
  -5  11   8         21.64         23.59         4.09 o
  -3  11   8          1.28          7.31         3.41 o
  -1  11   8        366.80        378.45         6.49 o
   1  11   8       3617.35       3684.44        29.90 o
   3  11   8         43.69         38.96         4.17 o
   5  11   8        212.65        212.45         7.95 o
   7  11   8          0.39          4.61         4.61 o
  -6  12   8         81.51         73.58        14.08 o
  -4  12   8        257.43        278.49         8.05 o
  -2  12   8        136.36        134.64         7.40 o
   0  12   8       1556.57       1530.14        13.84 o
   2  12   8        709.14        714.79         9.02 o
   4  12   8         37.52         29.09         9.88 o
   6  12   8          5.59          5.87         3.95 o
  -5  13   8         14.57         16.40         4.87 o
  -3  13   8        185.30        210.75         7.30 o
  -1  13   8         29.26         22.22         3.31 o
   1  13   8       1414.28       1313.55        15.07 o
   3  13   8          0.00          3.11         2.94 o
   5  13   8        461.95        513.39         9.52 o
  -6  14   8        105.08        100.35        13.84 o
  -4  14   8         37.98         40.43         5.34 o
  -2  14   8        115.74        108.24         5.94 o
   0  14   8        127.49        144.74         5.65 o
   2  14   8         37.65         26.58         3.73 o
   4  14   8        184.31        178.73         5.84 o
  -5  15   8        100.29         84.01         8.25 o
  -3  15   8        491.01        494.09        13.14 o
  -1  15   8          1.00          5.36         3.77 o
   1  15   8          0.07         -3.24         3.35 o
   3  15   8         94.04        112.29         7.17 o
   5  15   8        338.95        343.90         9.79 o
  -4  16   8        459.81        417.78        25.38 o
  -2  16   8         13.88         15.56         3.98 o
   0  16   8         13.85          4.46         2.74 o
   2  16   8          0.12         19.55         8.66 o
   4  16   8        200.10        234.28         7.99 o
  -3  17   8          0.65         -4.48         4.48 o
  -1  17   8          6.93          5.54         4.47 o
   1  17   8        168.41        180.97        10.51 o
   3  17   8         10.48         30.94        23.07 o
  -2  18   8        196.64        212.24         9.23 o
   0  18   8         40.11         30.17         6.52 o
  -9   1   9         59.70         53.23        10.29 o
  -7   1   9          0.00         -3.53         3.95 o
  -5   1   9       5098.64       5228.82        39.18 o
  -3   1   9        976.42        934.83         9.90 o
  -1   1   9        447.40        421.71         5.89 o
   1   1   9       1679.26       1770.81        15.42 o
   3   1   9       1654.32       1860.69        17.39 o
   5   1   9       1389.32       1336.09        17.98 o
   7   1   9       1364.36       1373.49        19.32 o
  -8   2   9          5.43          2.97         4.38 o
  -6   2   9       2333.87       2339.87        23.38 o
  -4   2   9       8579.68       8744.14        64.22 o
  -2   2   9         22.13         28.82         2.49 o
   0   2   9          3.49         -1.68         1.68 o
   2   2   9        940.89        893.11         8.69 o
   4   2   9       1550.76       1610.46        17.18 o
   6   2   9       2025.12       2022.26        22.67 o
   8   2   9        183.05        175.69         7.33 o
  -9   3   9        221.74        191.47        11.42 o
  -7   3   9        284.35        295.43         8.67 o
  -5   3   9        917.20        930.39        12.35 o
  -3   3   9         27.14         13.72         2.33 o
  -1   3   9       5519.25       5515.63        40.89 o
   1   3   9       2871.55       2896.32        22.98 o
   3   3   9        442.33        450.16         6.97 o
   5   3   9        149.29        158.24         6.98 o
   7   3   9         44.61         53.83         5.65 o
  -8   4   9         15.87          9.23         4.61 o
  -6   4   9        646.40        638.12        10.90 o
  -4   4   9        674.68        584.86         8.26 o
  -2   4   9       2084.13       2182.88        17.17 o
   0   4   9       3439.68       3688.99        27.18 o
   2   4   9         45.55         41.30         2.78 o
   4   4   9       1076.98       1065.45        12.49 o
   6   4   9        782.60        830.58        12.56 o
   8   4   9         64.43         64.24        11.22 o
  -9   5   9         75.73         80.70         8.65 o
  -7   5   9        299.21        300.35         9.13 o
  -5   5   9        127.80        149.40         6.51 o
  -3   5   9        308.78        292.49         5.38 o
  -1   5   9       2992.65       3096.69        23.49 o
   1   5   9       3606.51       4035.49        29.39 o
   3   5   9         91.11         92.01         4.69 o
   5   5   9       1075.28       1030.23        16.24 o
   7   5   9          0.03         -0.27         3.38 o
  -8   6   9         10.78          6.92         4.61 o
  -6   6   9         71.40         83.73         5.93 o
  -4   6   9          6.49          8.07         2.90 o
  -2   6   9        238.79        268.89         5.44 o
   0   6   9         55.93         62.29         5.80 o
   2   6   9        131.63        123.92         4.32 o
   4   6   9       2015.91       1879.59        17.01 o
   6   6   9        990.11        976.68        13.53 o
   8   6   9         11.69          9.23         3.26 o
  -7   7   9        398.86        404.48        10.64 o
  -5   7   9        148.46        172.14         6.52 o
  -3   7   9        257.46        288.38         5.80 o
  -1   7   9        998.75       1089.91         9.36 o
   1   7   9        171.02        198.46         4.33 o
   3   7   9        226.53        255.74         6.03 o
   5   7   9        180.12        168.00         8.41 o
   7   7   9          0.21         -4.97         4.97 o
  -8   8   9          0.53         -3.49         3.49 o
  -6   8   9        206.49        174.27        11.39 o
  -4   8   9        814.08        766.60         9.24 o
  -2   8   9        191.33        206.09         4.76 o
   0   8   9        259.77        299.28         5.25 o
   2   8   9        906.89        902.91        10.73 o
   4   8   9        874.47        867.89        11.72 o
   6   8   9         85.61         75.45         7.68 o
  -7   9   9          0.86         -0.37         4.13 o
  -5   9   9        391.83        395.05         8.24 o
  -3   9   9        647.44        655.38         8.32 o
  -1   9   9          9.08          7.06         2.68 o
   1   9   9        461.91        449.98         6.07 o
   3   9   9       7836.16       7649.96        57.14 o
   5   9   9          0.42          4.86         4.60 o
   7   9   9        104.20        122.31         9.79 o
  -8  10   9         99.53        184.55        18.46 o
  -6  10   9         20.13         17.52         4.49 o
  -4  10   9       1802.08       1960.84        21.66 o
  -2  10   9         95.81         87.86         4.68 o
   0  10   9        173.86        202.86         4.94 o
   2  10   9       1290.61       1278.56        13.62 o
   4  10   9        218.28        199.45         6.49 o
   6  10   9          5.05         18.63         5.09 o
  -7  11   9         15.69         10.29         5.64 o
  -5  11   9        411.80        434.19        10.46 o
  -3  11   9          0.13          7.02         3.69 o
  -1  11   9         73.77         82.52         4.43 o
   1  11   9          9.39         12.43         3.01 o
   3  11   9        711.92        674.55        10.21 o
   5  11   9         33.05         34.49         4.31 o
  -6  12   9        252.75        240.72        10.12 o
  -4  12   9        702.67        722.73         9.76 o
  -2  12   9       3968.91       3934.09        28.88 o
   0  12   9       3509.03       3421.94        34.03 o
   2  12   9       1037.49       1030.43        13.27 o
   4  12   9         51.66         31.09         3.74 o
   6  12   9        110.79        100.13         7.68 o
  -5  13   9        195.86        190.99         9.80 o
  -3  13   9        305.70        297.01         7.54 o
  -1  13   9        104.60        101.73         5.11 o
   1  13   9       3017.81       3016.94        25.30 o
   3  13   9        261.01        237.52         9.21 o
   5  13   9         34.80         31.54         3.90 o
  -6  14   9        818.09        806.34        19.57 o
  -4  14   9         76.98         99.36        10.66 o
  -2  14   9       1380.77       1306.69        16.93 o
   0  14   9        145.25        147.88         5.46 o
   2  14   9         88.26        106.31         7.11 o
   4  14   9         16.51         43.49         5.18 o
  -5  15   9        155.26        170.71        14.41 o
  -3  15   9        353.85        366.04         9.82 o
  -1  15   9         71.94         51.10         4.20 o
   1  15   9        153.47        173.75         7.37 o
   3  15   9         81.66        106.19         6.04 o
  -4  16   9         85.84         69.21         8.25 o
  -2  16   9         33.63         26.30         4.48 o
   0  16   9          3.01          4.61         3.62 o
   2  16   9         45.31         43.15         7.67 o
  -3  17   9         12.16         69.21        23.07 o
  -1  17   9          9.94          5.77        10.27 o
   1  17   9        412.49        425.51        13.87 o
  -2  18   9         34.19         41.52         9.23 o
   0  18   9         28.34         39.35         6.52 o
  -8   0  10          1.21         -5.90         5.90 o
  -6   0  10        355.65        366.74        11.36 o
  -4   0  10      18582.42      18656.88       180.10 o
  -2   0  10        151.16        110.68         5.01 o
   0   0  10        650.42        600.10        10.13 o
   2   0  10         71.53         65.25         4.87 o
   4   0  10        224.25        191.43        12.52 o
   6   0  10        191.32        210.90        10.96 o
   8   0  10        536.25        539.92        18.46 o
  -9   1  10          0.15         -7.25         8.08 o
  -7   1  10         65.04         50.83         7.57 o
  -5   1  10       1612.52       1599.97        14.97 o
  -3   1  10       2382.45       2372.93        19.30 o
  -1   1  10        244.08        283.90         5.46 o
   1   1  10       4643.95       5132.99        40.31 o
   3   1  10         58.87         54.65         3.79 o
   5   1  10         10.29         12.46         4.35 o
   7   1  10         26.00         13.84         4.97 o
  -8   2  10         21.50         18.13         4.38 o
  -6   2  10       1787.39       1839.49        19.39 o
  -4   2  10       1848.69       2060.40        16.62 o
  -2   2  10       1601.26       1424.26        15.19 o
   0   2  10       5056.54       4887.00        47.61 o
   2   2  10         31.79         37.57         2.80 o
   4   2  10       2621.69       2720.01        26.38 o
   6   2  10       1860.81       1761.26        21.73 o
   8   2  10         16.54         21.53         4.00 o
  -9   3  10        188.92        181.78        20.23 o
  -7   3  10        467.95        482.97        10.65 o
  -5   3  10        643.64        536.19         8.83 o
  -3   3  10       2522.13       2367.76        30.49 o
  -1   3  10          9.51         11.42         2.12 o
   1   3  10       7800.46       8740.71        60.84 o
   3   3  10         40.25         48.72         3.93 o
   5   3  10       5287.46       5246.43        50.84 o
   7   3  10         19.79         10.84         2.86 o
  -8   4  10        141.37        130.97         7.83 o
  -6   4  10        245.68        238.71        14.06 o
  -4   4  10        340.43        405.95         6.82 o
  -2   4  10        309.48        269.52         4.93 o
   0   4  10          0.01         10.21         1.93 o
   2   4  10        695.47        635.92         8.33 o
   4   4  10       1181.74       1098.29        12.88 o
   6   4  10       1572.56       1548.78        18.22 o
   8   4  10          0.32         -3.08         3.08 o
  -9   5  10         76.49         72.08        16.99 o
  -7   5  10         35.00         27.39         4.32 o
  -5   5  10        745.93        791.57        13.52 o
  -3   5  10         13.82         10.63         2.15 o
  -1   5  10        583.19        560.09         6.31 o
   1   5  10         10.06         17.16         2.37 o
   3   5  10         90.37        104.04         5.47 o
   5   5  10         14.48         23.21         3.10 o
   7   5  10        215.39        206.81         7.93 o
  -8   6  10        131.16        127.11         6.92 o
  -6   6  10        856.35        886.53        17.62 o
  -4   6  10        104.39        121.54         5.29 o
  -2   6  10        466.44        502.52         6.29 o
   0   6  10       1006.90       1082.91         9.96 o
   2   6  10         28.35         28.18         3.20 o
   4   6  10        557.73        517.29         8.91 o
   6   6  10       2541.16       2406.25        28.11 o
  -7   7  10         95.60         77.38         8.41 o
  -5   7  10        236.96        265.85         7.96 o
  -3   7  10        317.12        312.94         5.99 o
  -1   7  10       1767.16       1803.75        14.44 o
   1   7  10         35.70         44.09         2.85 o
   3   7  10        695.71        664.86         9.30 o
   5   7  10        866.06        876.09        12.74 o
   7   7  10         41.65         37.09         6.05 o
  -8   8  10          9.80          8.07         5.99 o
  -6   8  10         76.32         88.56         7.06 o
  -4   8  10       3419.32       3369.34        27.22 o
  -2   8  10        374.93        378.26         5.86 o
   0   8  10        817.55        859.70         7.94 o
   2   8  10        149.59        139.91         5.13 o
   4   8  10        497.31        477.75         8.10 o
   6   8  10        303.18        311.40         8.94 o
  -7   9  10         32.11         31.52         8.43 o
  -5   9  10        965.86        967.73        12.66 o
  -3   9  10        982.85       1028.78        10.67 o
  -1   9  10       1324.74       1374.02        11.35 o
   1   9  10       1657.36       1685.41        14.38 o
   3   9  10         23.68         21.85         3.34 o
   5   9  10         31.54         26.02         4.20 o
   7   9  10         94.13         91.05        11.53 o
  -6  10  10         58.18         52.91         6.05 o
  -4  10  10       2043.10       2051.84        19.40 o
  -2  10  10        844.50        836.49         9.33 o
   0  10  10        890.24        853.58         8.99 o
   2  10  10       2549.77       2391.64        21.52 o
   4  10  10        299.08        231.04         6.57 o
   6  10  10         44.32         32.74         5.33 o
  -7  11  10         37.35         27.11         6.15 o
  -5  11  10        102.53        102.54         8.30 o
  -3  11  10        159.71        162.32         6.48 o
  -1  11  10         63.86         56.70         4.14 o
   1  11  10       4602.48       4684.22        42.57 o
   3  11  10        437.12        460.25         7.91 o
   5  11  10        147.03        140.78         6.46 o
  -6  12  10          7.00          5.27         5.12 o
  -4  12  10       1348.76       1419.59        15.23 o
  -2  12  10       3314.71       3384.01        26.60 o
   0  12  10          3.38          8.08         3.02 o
   2  12  10       6027.73       5821.63        43.29 o
   4  12  10          0.24          5.24         3.59 o
   6  12  10         64.31         78.43         9.23 o
  -5  13  10         10.47          9.92         5.97 o
  -3  13  10          9.95          7.28         3.64 o
  -1  13  10        330.84        337.50         8.67 o
   1  13  10          0.95          1.77         3.09 o
   3  13  10          5.36         -4.40         4.40 o
   5  13  10        165.99        169.37         7.99 o
  -4  14  10        448.80        462.25        11.31 o
  -2  14  10          7.14          8.13         3.50 o
   0  14  10        183.55        207.64         6.16 o
   2  14  10        193.08        203.04         8.50 o
   4  14  10          0.00          5.36         3.33 o
  -5  15  10         59.73         69.48        11.07 o
  -3  15  10        468.35        461.00        12.44 o
  -1  15  10          2.09         -1.65         4.11 o
   1  15  10        129.68        136.29         5.55 o
   3  15  10          0.26          2.99         3.87 o
  -4  16  10          8.30         -4.48         4.48 o
  -2  16  10         34.64         50.98        13.10 o
   0  16  10         32.74         49.41         4.87 o
   2  16  10         43.79         48.63         7.17 o
  -3  17  10          0.07          9.23         4.61 o
  -1  17  10        133.42        141.66        24.25 o
   1  17  10        125.18        159.96         7.05 o
   0  18  10          1.59          3.08         4.13 o
  -9   1  11          0.02          2.31         3.26 o
  -7   1  11        398.78        366.26         9.01 o
  -5   1  11         93.62         86.59         4.90 o
  -3   1  11       1001.36       1074.14        10.49 o
  -1   1  11        166.39        165.60         3.92 o
   1   1  11       2457.54       2943.80        22.46 o
   3   1  11          3.86          4.91         3.08 o
   5   1  11       2003.41       1804.37        26.20 o
   7   1  11          0.46         13.15         3.18 o
  -8   2  11         58.04         51.59         5.54 o
  -6   2  11       2295.88       2320.72        23.26 o
  -4   2  11         53.79         61.49         4.20 o
  -2   2  11        503.80        459.12         6.19 o
   0   2  11          1.37         -1.98         1.98 o
   2   2  11         34.76         50.38         3.17 o
   4   2  11       3018.76       2917.19        26.56 o
   6   2  11          5.05          1.48         6.10 o
   8   2  11         21.76         19.18         3.08 o
  -9   3  11         38.96         53.56        16.74 o
  -7   3  11         33.68         30.62         4.38 o
  -5   3  11       1248.40       1124.06        14.34 o
  -3   3  11        103.66        104.28         4.17 o
  -1   3  11        132.26        186.19         4.68 o
   1   3  11       9142.93      10255.38        78.22 o
   3   3  11       1300.79       1347.49        11.43 o
   5   3  11        928.69        982.04        14.06 o
   7   3  11         37.60         38.25         6.13 o
  -8   4  11          8.82          5.77         4.61 o
  -6   4  11        268.52        269.87         8.12 o
  -4   4  11          1.90          3.37         2.79 o
  -2   4  11       1563.40       1404.76        12.61 o
   0   4  11         30.88         22.88         2.78 o
   2   4  11         32.94         60.62         3.48 o
   4   4  11        751.54        709.40        10.13 o
   6   4  11         53.84         54.28         7.08 o
   8   4  11          2.13          4.61         3.26 o
  -9   5  11        124.18         95.52         7.68 o
  -7   5  11        309.88        279.23         8.42 o
  -5   5  11        497.55        463.78         9.34 o
  -3   5  11          7.24          8.19         2.59 o
  -1   5  11       1130.47       1120.54        13.13 o
   1   5  11          0.04          1.04         2.33 o
   3   5  11       1326.89       1352.04        11.73 o
   5   5  11        119.41         81.46         8.35 o
   7   5  11        181.49        165.95         7.41 o
  -8   6  11         40.44         52.61         5.43 o
  -6   6  11        115.40        138.50         7.21 o
  -4   6  11         15.05          9.98         3.48 o
  -2   6  11         65.02        112.44         4.59 o
   0   6  11        497.44        511.22         6.16 o
   2   6  11         36.42         24.46         2.48 o
   4   6  11       1113.65       1154.31        17.06 o
   6   6  11         96.16        120.61         9.38 o
  -7   7  11         40.72         47.95        11.72 o
  -5   7  11        711.30        721.27        13.56 o
  -3   7  11        145.61        131.21         5.61 o
  -1   7  11         87.16         88.05         3.78 o
   1   7  11        426.40        411.47         7.26 o
   3   7  11        232.04        271.64         5.80 o
   5   7  11         43.84         28.01         4.12 o
   7   7  11        167.96        163.64        11.46 o
  -8   8  11         19.78         22.72        10.56 o
  -6   8  11        342.15        352.91         9.26 o
  -4   8  11        641.85        652.08        11.61 o
  -2   8  11       1244.55       1295.13        11.16 o
   0   8  11         91.92        102.67         4.34 o
   2   8  11        642.28        627.51        10.08 o
   4   8  11         30.01         45.32         4.13 o
   6   8  11        646.16        666.16        11.08 o
  -7   9  11         74.25         78.83         7.42 o
  -5   9  11        478.99        490.89         9.02 o
  -3   9  11        829.35        854.13         9.65 o
  -1   9  11          2.17          4.43         2.20 o
   1   9  11         16.58          3.62         2.37 o
   3   9  11        717.67        645.34         8.67 o
   5   9  11          8.18          2.65         3.86 o
   7   9  11          5.08         18.45         9.23 o
  -6  10  11         15.79         26.26         4.80 o
  -4  10  11         39.44         53.37         4.57 o
  -2  10  11        597.95        578.14         8.02 o
   0  10  11        493.19        464.03         6.67 o
   2  10  11          0.23          2.46         2.80 o
   4  10  11       1808.02       1776.71        18.31 o
   6  10  11          1.72         12.30         5.33 o
  -7  11  11         22.38         11.53         6.52 o
  -5  11  11        251.93        257.23         8.15 o
  -3  11  11        320.46        317.69         7.56 o
  -1  11  11       1237.54       1203.41        10.93 o
   1  11  11       5104.67       4961.69        38.77 o
   3  11  11       2306.27       2171.56        20.23 o
   5  11  11         37.98         51.39         6.98 o
  -6  12  11        239.20        239.33        13.99 o
  -4  12  11         68.68         58.27         5.75 o
  -2  12  11          9.23          9.28         4.21 o
   0  12  11       1078.09       1099.85        11.72 o
   2  12  11         11.68          2.88         3.30 o
   4  12  11        464.58        493.08        11.80 o
  -5  13  11        195.90        180.74         8.47 o
  -3  13  11         91.58        103.83         5.81 o
  -1  13  11        231.75        252.21         6.59 o
   1  13  11        139.18        145.72         5.52 o
   3  13  11         38.63         35.48         5.02 o
   5  13  11         20.52         28.72         4.13 o
  -4  14  11        647.40        663.13        17.40 o
  -2  14  11       1372.33       1451.25        19.93 o
   0  14  11         46.86         51.37         5.10 o
   2  14  11          6.60          6.97         3.04 o
   4  14  11          0.42         -3.45         3.45 o
  -5  15  11         74.71         46.42         9.23 o
  -3  15  11        355.18        347.98        11.27 o
  -1  15  11         27.50         19.81         3.72 o
   1  15  11        287.92        299.31         6.98 o
   3  15  11        281.42        300.53         9.94 o
  -4  16  11        546.26        502.98        16.51 o
  -2  16  11         49.54         40.04        12.77 o
   0  16  11        149.88        183.21         6.82 o
   2  16  11         15.44         18.45         3.63 o
  -3  17  11        161.88        175.33        13.84 o
  -1  17  11        246.35        271.02        32.30 o
   1  17  11        202.32        228.33        10.35 o
  -8   0  12        121.85        151.31        10.55 o
  -6   0  12      10068.22      10357.21       127.64 o
  -4   0  12       3618.57       3665.85        44.82 o
  -2   0  12        822.40        704.36        10.67 o
   0   0  12       6610.78       6807.68        58.57 o
   2   0  12       2389.78       2410.09        27.28 o
   4   0  12       7721.55       7752.48       133.99 o
   6   0  12         99.44         91.89         8.57 o
   8   0  12         43.33         32.30         9.23 o
  -9   1  12          0.74          4.61         4.61 o
  -7   1  12        115.43         87.60         8.59 o
  -5   1  12        345.76        372.92         7.69 o
  -3   1  12       1215.63       1171.45        12.38 o
  -1   1  12         88.44         66.80         3.87 o
   1   1  12        171.06        212.49         5.14 o
   3   1  12       3594.05       3368.20        27.04 o
   5   1  12        926.63        923.73        13.48 o
   7   1  12          8.16          9.83         2.73 o
  -8   2  12         19.67         27.10         5.59 o
  -6   2  12       1195.18       1182.45        14.64 o
  -4   2  12         38.43         37.31         3.39 o
  -2   2  12        678.71        596.37         7.56 o
   0   2  12       2406.63       2502.59        18.85 o
   2   2  12        505.68        594.33         7.31 o
   4   2  12        457.59        477.60         9.04 o
   6   2  12        632.82        600.27        10.96 o
   8   2  12          7.36         -2.31         3.26 o
  -9   3  12          0.02         -3.26         3.26 o
  -7   3  12         53.43         45.73         7.16 o
  -5   3  12         60.48         65.30         6.69 o
  -3   3  12        826.83        811.36        12.54 o
  -1   3  12      10443.04      11674.74        84.07 o
   1   3  12        158.13        155.40         4.94 o
   3   3  12          6.44         14.91         2.73 o
   5   3  12       1667.23       1604.32        20.06 o
   7   3  12        103.18        121.83         6.81 o
  -8   4  12         19.41          9.23         4.61 o
  -6   4  12        391.77        363.75         8.45 o
  -4   4  12         78.87         51.05         4.01 o
  -2   4  12       3543.16       3494.12        25.63 o
   0   4  12        840.20        999.30         9.99 o
   2   4  12       1703.71       1659.56        13.66 o
   4   4  12       1150.86       1095.81        12.51 o
   6   4  12        140.93        112.91         6.44 o
  -7   5  12         15.44         13.84         5.33 o
  -5   5  12        119.66        112.38         8.20 o
  -3   5  12          2.13          3.30         2.69 o
  -1   5  12       2209.78       2361.04        20.09 o
   1   5  12        324.64        284.62         5.21 o
   3   5  12          8.16          2.33         3.02 o
   5   5  12        384.33        355.93        10.26 o
   7   5  12        353.74        396.51        10.19 o
  -8   6  12        556.64        565.38        11.54 o
  -6   6  12        254.51        240.33         9.04 o
  -4   6  12        406.81        395.06         7.58 o
  -2   6  12        256.18        303.13         5.67 o
   0   6  12       1458.52       1602.80        13.19 o
   2   6  12        110.69        114.76         5.01 o
   4   6  12       4795.13       4724.29        40.66 o
   6   6  12        139.15        119.00         6.98 o
  -7   7  12         64.31         59.43         7.44 o
  -5   7  12        417.39        463.90         9.14 o
  -3   7  12        110.20        106.08         4.95 o
  -1   7  12       1471.18       1517.44        12.68 o
   1   7  12         57.15         49.79         3.59 o
   3   7  12       2502.04       2435.61        20.31 o
   5   7  12       1315.70       1249.34        17.30 o
   7   7  12          0.13          3.46         4.08 o
  -8   8  12         25.27         27.08         4.97 o
  -6   8  12        661.33        684.42        12.71 o
  -4   8  12        245.90        244.00         6.93 o
  -2   8  12        166.52        160.45         4.72 o
   0   8  12        501.99        455.19         6.30 o
   2   8  12        608.21        553.22         8.93 o
   4   8  12       1558.74       1324.68        13.74 o
   6   8  12          0.01          4.80         4.36 o
  -7   9  12         87.45         78.71         9.79 o
  -5   9  12          0.01         -3.52         3.97 o
  -3   9  12        475.44        466.56         7.21 o
  -1   9  12         34.35         28.37         3.30 o
   1   9  12       1551.61       1752.47        16.13 o
   3   9  12          1.09          8.93         3.21 o
   5   9  12        176.87        174.47         9.16 o
  -6  10  12        389.11        420.69        12.31 o
  -4  10  12         18.66         12.14         3.71 o
  -2  10  12         74.23         80.11         4.23 o
   0  10  12       1133.01       1148.35        12.64 o
   2  10  12         45.73         34.26         3.52 o
   4  10  12        809.31        872.32        12.59 o
   6  10  12         96.47        119.96        18.46 o
  -7  11  12         38.10         64.59        18.45 o
  -5  11  12         13.79         22.15         4.26 o
  -3  11  12        363.17        351.44         7.19 o
  -1  11  12       1374.61       1393.05        12.33 o
   1  11  12        244.45        261.73         6.60 o
   3  11  12         45.97         31.33         3.53 o
   5  11  12          0.00          5.77         5.67 o
  -6  12  12        115.13        112.97         9.23 o
  -4  12  12        162.48        166.60         7.36 o
  -2  12  12       1698.74       1778.53        15.42 o
   0  12  12         98.96        115.56         6.90 o
   2  12  12         21.00          9.76         3.30 o
   4  12  12          2.07         -2.38         5.67 o
  -5  13  12         14.21         17.36         5.51 o
  -3  13  12         29.86         24.68         4.19 o
  -1  13  12        550.02        552.05        11.36 o
   1  13  12          1.97          1.74         3.16 o
   3  13  12        362.47        392.28         8.15 o
  -4  14  12         32.45         35.43         5.21 o
  -2  14  12         38.37         35.42         4.87 o
   0  14  12        186.37        170.95         7.26 o
   2  14  12         59.74         52.31         4.78 o
   4  14  12         69.33         71.24         7.68 o
  -3  15  12         27.23         21.74         7.61 o
  -1  15  12          1.87         -2.46         3.34 o
   1  15  12         13.16         16.83         3.88 o
   3  15  12        116.27         96.95         7.63 o
  -2  16  12         63.58         68.25        18.65 o
   0  16  12          5.44          2.64         3.63 o
   2  16  12        107.15        120.11         9.01 o
  -1  17  12        228.07        235.31        13.84 o
   1  17  12         18.24          4.61         3.26 o
  -9   1  13         27.34         18.45         3.26 o
  -7   1  13       2341.64       2356.32        26.67 o
  -5   1  13        674.12        642.40         9.10 o
  -3   1  13        203.63        213.87         4.88 o
  -1   1  13        456.67        480.60         5.95 o
   1   1  13       1115.54       1268.44        10.87 o
   3   1  13       1343.27       1270.72        13.29 o
   5   1  13       1878.73       1809.29        21.16 o
   7   1  13          2.30         -1.73         2.75 o
  -8   2  13        516.46        492.99        11.54 o
  -6   2  13       1733.23       1701.61        19.10 o
  -4   2  13         28.85         36.26         3.45 o
  -2   2  13        284.44        286.84         5.65 o
   0   2  13        117.20         91.35         3.62 o
   2   2  13       2052.88       2077.19        20.30 o
   4   2  13       3305.26       3389.95        31.95 o
   6   2  13        954.49        890.36        12.44 o
  -9   3  13         59.05         78.43        18.45 o
  -7   3  13        121.08         96.81         6.62 o
  -5   3  13          3.01          3.96         3.95 o
  -3   3  13       2527.36       2527.49        19.42 o
  -1   3  13       3009.02       3030.33        22.99 o
   1   3  13         77.12         80.07         3.65 o
   3   3  13        863.67        902.42        10.06 o
   5   3  13         33.33         29.80         4.15 o
   7   3  13         11.71         10.58         3.38 o
  -8   4  13        108.60        106.68        11.59 o
  -6   4  13        176.99        162.86        11.34 o
  -4   4  13        971.69       1048.73        11.72 o
  -2   4  13       1158.50       1202.64        11.23 o
   0   4  13          2.84          1.22         2.47 o
   2   4  13       2922.07       2893.01        21.04 o
   4   4  13        412.63        453.81         8.04 o
   6   4  13        188.85        154.21         7.22 o
  -7   5  13          6.74          3.59         4.06 o
  -5   5  13          3.02          6.56         5.10 o
  -3   5  13        609.61        619.91         8.43 o
  -1   5  13       2534.34       2436.92        18.90 o
   1   5  13        141.20        162.87         4.88 o
   3   5  13       1256.61       1211.90        11.77 o
   5   5  13        128.35        134.32         6.93 o
   7   5  13          9.34         17.47         3.77 o
  -8   6  13         23.90         38.52         7.99 o
  -6   6  13         94.58         95.04         6.68 o
  -4   6  13          0.53         -0.75         3.00 o
  -2   6  13        110.75        121.05         5.20 o
   0   6  13         45.14         43.88         4.73 o
   2   6  13       1375.22       1284.87        11.80 o
   4   6  13       2120.60       1932.15        21.12 o
   6   6  13         46.07         52.03         5.66 o
  -7   7  13         41.93         32.06         5.28 o
  -5   7  13          3.57         14.86         4.46 o
  -3   7  13         83.66         87.59         5.14 o
  -1   7  13        518.15        597.72         8.10 o
   1   7  13        422.03        429.63         6.79 o
   3   7  13        317.16        266.95         6.15 o
   5   7  13         12.78          7.23         5.27 o
   7   7  13         40.51         41.52         9.23 o
  -8   8  13          0.64         -6.52         6.52 o
  -6   8  13        678.61        666.10        15.62 o
  -4   8  13         26.79         23.11         4.18 o
  -2   8  13          9.82         13.56         3.09 o
   0   8  13        134.33        142.01         4.87 o
   2   8  13        706.52        705.87         9.70 o
   4   8  13         83.96         57.88         5.45 o
   6   8  13         33.28         21.16         4.38 o
  -7   9  13        159.59        171.21         7.76 o
  -5   9  13        204.29        230.41         8.08 o
  -3   9  13          7.57          3.29         3.62 o
  -1   9  13        106.98        120.44         6.67 o
   1   9  13       7310.55       6909.44        50.68 o
   3   9  13        212.34        174.89         6.40 o
   5   9  13          8.04         12.52         5.12 o
  -6  10  13        793.72        799.11        14.92 o
  -4  10  13        103.76        105.13         6.68 o
  -2  10  13        441.19        481.48         7.52 o
   0  10  13        422.80        451.71         8.20 o
   2  10  13        364.93        353.34         7.64 o
   4  10  13          0.32         11.83         7.22 o
  -5  11  13          0.60          0.00         4.43 o
  -3  11  13          3.34          1.77         4.86 o
  -1  11  13        155.03        156.65         8.79 o
   1  11  13       1156.84       1126.52        12.50 o
   3  11  13        151.73        145.62         6.63 o
   5  11  13        195.91        261.99        14.28 o
  -6  12  13        458.69        450.81        14.56 o
  -4  12  13       1836.59       1850.58        22.90 o
  -2  12  13       2169.21       2186.53        19.07 o
   0  12  13       1302.34       1324.52        13.91 o
   2  12  13        105.16         56.53         4.12 o
   4  12  13         26.48         30.42         4.80 o
  -5  13  13        101.80        120.18        18.43 o
  -3  13  13        137.15        141.61         7.33 o
  -1  13  13       1763.45       1839.22        21.49 o
   1  13  13        884.92        854.86        10.22 o
   3  13  13          1.25         -2.47         2.72 o
  -4  14  13        342.60        321.91        13.95 o
  -2  14  13         12.07          9.25         4.37 o
   0  14  13         22.77         35.82         4.76 o
   2  14  13         63.73        102.60         5.20 o
   4  14  13         11.97         18.45         6.92 o
  -3  15  13          6.68          7.28         8.66 o
  -1  15  13         96.85        129.98         9.19 o
   1  15  13         59.85         63.13         6.37 o
   3  15  13         71.20         79.31         7.68 o
  -2  16  13          1.12          9.23         4.13 o
   0  16  13          0.05          4.61         8.70 o
   2  16  13          3.41          2.31         3.26 o
  -1  17  13        359.22        367.49        11.07 o
  -8   0  14        175.63        158.56        11.07 o
  -6   0  14       6536.67       6032.86       163.66 o
  -4   0  14        467.38        424.43         9.44 o
  -2   0  14         90.56         77.22         5.52 o
   0   0  14         21.62         18.45         3.49 o
   2   0  14         32.84         29.79         4.40 o
   4   0  14       1339.65       1443.36        26.97 o
   6   0  14        625.96        603.71        13.55 o
  -9   1  14         78.74         68.89        11.53 o
  -7   1  14        777.09        789.02        13.36 o
  -5   1  14        795.62        822.41        10.49 o
  -3   1  14        279.38        301.86         5.77 o
  -1   1  14        859.01        828.84         7.70 o
   1   1  14         63.49         62.88         5.06 o
   3   1  14        831.04        750.42        10.66 o
   5   1  14        178.42        140.27         8.50 o
   7   1  14          0.41         -3.84         4.00 o
  -8   2  14        395.21        380.82         8.92 o
  -6   2  14       1020.58       1050.35        16.62 o
  -4   2  14        100.62         95.92         5.55 o
  -2   2  14       2570.66       2406.69        18.11 o
   0   2  14         14.97         11.86         2.13 o
   2   2  14       2569.03       2697.42        20.83 o
   4   2  14       2146.02       1959.22        20.82 o
   6   2  14         96.01        114.92         5.87 o
  -7   3  14          0.24         -2.02         4.08 o
  -5   3  14        446.06        427.53         8.71 o
  -3   3  14        146.91        138.03         4.83 o
  -1   3  14       4872.34       5176.35        33.96 o
   1   3  14         13.50         13.18         3.52 o
   3   3  14      10507.13      10237.04        71.52 o
   5   3  14        121.66         95.91         8.40 o
   7   3  14        125.38        137.02         7.99 o
  -8   4  14         51.05         39.63         7.44 o
  -6   4  14        192.70        169.34         9.50 o
  -4   4  14         86.27         90.46         4.91 o
  -2   4  14         71.72         78.77         3.93 o
   0   4  14        427.26        404.84         5.65 o
   2   4  14        274.26        259.70         5.64 o
   4   4  14       2350.48       2184.85        20.67 o
   6   4  14         40.69         32.23         4.61 o
  -7   5  14        350.07        308.90         8.10 o
  -5   5  14          2.01         -3.13         4.42 o
  -3   5  14        149.04        154.47         5.59 o
  -1   5  14        341.65        377.45         6.92 o
   1   5  14         75.02         68.43         3.85 o
   3   5  14         22.50         36.58         3.44 o
   5   5  14        846.58        866.33        13.98 o
   7   5  14         78.54         73.82        13.84 o
  -8   6  14        147.18        141.25         7.33 o
  -6   6  14        123.58        139.31        11.19 o
  -4   6  14        386.18        434.54         8.47 o
  -2   6  14        326.34        332.85         6.57 o
   0   6  14         79.57         87.70         5.59 o
   2   6  14        293.97        274.38         5.86 o
   4   6  14       3719.21       3323.33        31.75 o
   6   6  14        115.25        150.47        11.32 o
  -7   7  14         92.93         95.20         7.13 o
  -5   7  14        158.25        164.54         6.97 o
  -3   7  14        430.80        400.16         7.29 o
  -1   7  14        254.41        239.73         5.79 o
   1   7  14        434.61        428.44         9.30 o
   3   7  14        285.98        305.75         6.63 o
   5   7  14          7.05          0.00         5.16 o
  -8   8  14          9.33         -4.61         9.23 o
  -6   8  14       1201.73       1215.09        17.53 o
  -4   8  14        245.59        267.29        11.36 o
  -2   8  14         77.54         92.43         5.36 o
   0   8  14          1.00          1.01         2.86 o
   2   8  14        429.53        413.68         6.68 o
   4   8  14        536.00        461.90         9.50 o
   6   8  14         57.72         63.37         7.09 o
  -7   9  14        368.58        340.42        10.24 o
  -5   9  14        132.85        136.50         9.31 o
  -3   9  14        591.30        598.46         8.77 o
  -1   9  14        301.51        323.06         6.50 o
   1   9  14         40.55         33.51         3.39 o
   3   9  14          1.27         -1.21         3.10 o
   5   9  14        122.21        112.59         9.99 o
  -6  10  14        736.75        746.36        15.32 o
  -4  10  14       1002.28       1000.02        18.73 o
  -2  10  14       1054.61       1039.43        12.98 o
   0  10  14       1648.38       1531.28        15.31 o
   2  10  14         22.78         17.08         3.08 o
   4  10  14        113.47        128.31         6.01 o
  -5  11  14          6.47          4.29         5.50 o
  -3  11  14         39.29         45.06         4.27 o
  -1  11  14       4407.05       4507.91        32.65 o
   1  11  14        447.00        470.88         7.78 o
   3  11  14        148.95        122.06         4.98 o
   5  11  14          1.42         -4.61         9.23 o
  -6  12  14        332.90        305.68        19.85 o
  -4  12  14       1003.62        980.22        16.11 o
  -2  12  14        135.98        139.67         6.65 o
   0  12  14       5571.19       5580.76        45.57 o
   2  12  14         18.48          8.41         3.09 o
   4  12  14         58.87         75.96         6.24 o
  -5  13  14          3.09          0.00         6.04 o
  -3  13  14        216.33        225.59        12.43 o
  -1  13  14        212.91        191.15         7.23 o
   1  13  14         37.83         30.41         3.32 o
   3  13  14        350.82        354.41         8.29 o
  -4  14  14         38.33         37.77         7.09 o
  -2  14  14        392.59        411.98        10.25 o
   0  14  14         89.57         95.34         5.47 o
   2  14  14         14.67         12.40         2.66 o
  -3  15  14         49.88         49.00        19.16 o
  -1  15  14        241.94        256.38         6.90 o
   1  15  14         35.67         35.43         3.63 o
  -2  16  14         48.96         64.59         9.79 o
   0  16  14         88.65        115.26         5.84 o
  -7   1  15        175.06        163.95         7.93 o
  -5   1  15         51.16         37.07         4.05 o
  -3   1  15         17.14         21.17         3.02 o
  -1   1  15        152.21        178.73         4.64 o
   1   1  15        234.81        218.58         5.28 o
   3   1  15        104.81         87.89         4.94 o
   5   1  15         26.05         29.50         4.51 o
   7   1  15         35.31         37.11         5.48 o
  -8   2  15        885.94        895.55        13.79 o
  -6   2  15          0.00          4.53         4.14 o
  -4   2  15        138.50        145.54         5.76 o
  -2   2  15         34.88         44.13         3.18 o
   0   2  15         25.15         36.07         3.19 o
   2   2  15       2300.66       2269.99        19.04 o
   4   2  15          0.79          3.40         4.25 o
   6   2  15         32.38         32.72         4.60 o
  -7   3  15         87.60         69.11         7.55 o
  -5   3  15          0.49          0.94         3.91 o
  -3   3  15         10.44          6.22         3.05 o
  -1   3  15       3632.58       3723.32        24.09 o
   1   3  15       1682.05       1704.39        13.72 o
   3   3  15        821.76        852.26        10.54 o
   5   3  15         20.21         19.06         4.81 o
   7   3  15        148.90        137.79        16.15 o
  -8   4  15         33.36         37.77         8.24 o
  -6   4  15          0.60          4.08         3.96 o
  -4   4  15        397.57        363.59         8.28 o
  -2   4  15        231.70        260.67         5.36 o
   0   4  15          4.16          6.79         2.31 o
   2   4  15        845.27        795.74         9.74 o
   4   4  15        180.48        180.79         7.30 o
   6   4  15          1.51          4.61         4.13 o
  -7   5  15        182.31        159.82         7.10 o
  -5   5  15         46.27         43.84         4.94 o
  -3   5  15         72.97         89.04         7.45 o
  -1   5  15        317.79        321.95         6.71 o
   1   5  15       1640.40       1657.02        14.45 o
   3   5  15          0.69          2.87         2.98 o
   5   5  15        296.19        285.00         8.99 o
  -8   6  15        129.81        142.34         9.50 o
  -6   6  15         22.83         34.07         4.21 o
  -4   6  15         18.77          8.98         3.75 o
  -2   6  15        413.95        374.74         7.08 o
   0   6  15         19.10         16.87         2.69 o
   2   6  15        591.57        588.16         7.75 o
   4   6  15         58.94         86.79         5.54 o
   6   6  15         30.53         34.39         5.33 o
  -7   7  15        616.77        589.74        12.00 o
  -5   7  15         63.93         64.42         5.36 o
  -3   7  15        102.15        105.91         7.57 o
  -1   7  15         50.49         46.15         4.20 o
   1   7  15          9.30         11.95         2.78 o
   3   7  15          4.83          4.72         3.71 o
   5   7  15        191.03        164.34         8.50 o
  -6   8  15        103.30         80.91         9.99 o
  -4   8  15        758.74        792.51        11.85 o
  -2   8  15         16.73         17.06         3.52 o
   0   8  15         33.69         32.65         4.38 o
   2   8  15        570.33        583.80         8.05 o
   4   8  15        298.37        340.16         8.24 o
  -7   9  15         30.52         20.40         8.07 o
  -5   9  15        314.39        311.43        10.68 o
  -3   9  15          1.27          3.22         3.86 o
  -1   9  15         43.51         42.72         3.60 o
   1   9  15       1037.64        937.95        10.63 o
   3   9  15          8.13          7.58         3.21 o
   5   9  15          1.44          4.61         4.61 o
  -6  10  15          7.40         -1.07         5.28 o
  -4  10  15        224.47        223.95         7.87 o
  -2  10  15        336.58        324.53         7.29 o
   0  10  15         50.02         37.25         4.00 o
   2  10  15       1254.43       1269.92        11.90 o
   4  10  15         33.76         32.19         3.83 o
  -5  11  15         16.71         10.94         4.87 o
  -3  11  15        720.77        754.75        11.22 o
  -1  11  15       3201.75       3192.71        26.33 o
   1  11  15       3066.85       3062.61        25.03 o
   3  11  15         47.87         50.81         3.96 o
   5  11  15         32.58         27.68         9.23 o
  -6  12  15          0.20         18.45         9.23 o
  -4  12  15         58.61         60.23         7.21 o
  -2  12  15        113.97        119.64         5.78 o
   0  12  15         13.87         19.74         4.22 o
   2  12  15        205.80        208.20         6.64 o
   4  12  15        208.02        235.31        11.07 o
  -5  13  15         14.28         19.27         6.89 o
  -3  13  15         48.54         63.51         5.91 o
  -1  13  15        226.35        229.23         7.41 o
   1  13  15         34.00         27.47         3.48 o
   3  13  15         50.27         53.30         5.74 o
  -4  14  15        654.69        650.52        17.37 o
  -2  14  15        148.11        159.48         7.25 o
   0  14  15         49.83         54.40         5.32 o
   2  14  15          7.32          3.61         2.67 o
  -3  15  15          0.86          6.92         6.92 o
  -1  15  15        195.49        202.64         8.51 o
   1  15  15         36.43         31.27         3.84 o
  -2  16  15         38.82         46.14         9.23 o
   0  16  15         11.36         25.12         5.92 o
  -8   0  16       1102.87       1001.47        22.84 o
  -6   0  16       1915.60       1970.28        28.26 o
  -4   0  16        295.19        287.87         9.14 o
  -2   0  16       1460.01       1526.11        17.78 o
   0   0  16       6046.77       6174.50        54.82 o
   2   0  16       9105.36       8880.74        96.31 o
   4   0  16         22.47         18.27         6.66 o
   6   0  16        304.80        292.33        10.66 o
  -7   1  16         24.02         25.45         4.42 o
  -5   1  16        144.90        149.47         6.84 o
  -3   1  16        127.08        128.71         4.87 o
  -1   1  16        383.78        384.46         6.44 o
   1   1  16       2824.58       2736.14        20.43 o
   3   1  16        822.01        800.92        10.56 o
   5   1  16        115.05        138.70         6.71 o
  -8   2  16        282.18        260.62         8.44 o
  -6   2  16        150.53        150.18         9.00 o
  -4   2  16          9.51         11.41         3.42 o
  -2   2  16        430.50        405.30         8.70 o
   0   2  16        106.92        121.07         5.99 o
   2   2  16        675.76        695.30         9.07 o
   4   2  16        451.11        418.91        10.56 o
   6   2  16          1.14          7.91         4.38 o
  -7   3  16         20.66         28.54         4.94 o
  -5   3  16        236.44        220.23         7.39 o
  -3   3  16       2227.76       2267.49        18.32 o
  -1   3  16        376.33        425.59         6.33 o
   1   3  16        113.41         97.31         6.09 o
   3   3  16       1130.04        996.97        11.86 o
   5   3  16         86.54         87.73         6.46 o
  -8   4  16        261.11        246.16         8.78 o
  -6   4  16          8.15          5.86         4.38 o
  -4   4  16        734.73        688.24         9.76 o
  -2   4  16        195.20        200.25         5.42 o
   0   4  16        356.30        339.85         5.98 o
   2   4  16       1783.98       1762.42        15.11 o
   4   4  16        278.88        200.77         7.18 o
   6   4  16          0.36          2.31         5.33 o
  -7   5  16         86.53         63.09         9.85 o
  -5   5  16          3.44         11.38         4.81 o
  -3   5  16        722.70        715.82         9.67 o
  -1   5  16         23.40         22.94         2.91 o
   1   5  16        213.00        171.42         5.27 o
   3   5  16        218.25        231.95         6.62 o
   5   5  16        471.60        478.14        11.18 o
  -8   6  16        161.28        147.65         9.23 o
  -6   6  16        241.50        252.32         8.33 o
  -4   6  16         87.40         97.63         6.23 o
  -2   6  16        925.50        945.38        11.62 o
   0   6  16          1.43          0.83         2.84 o
   2   6  16       2597.22       2523.31        19.16 o
   4   6  16        447.94        419.62         9.30 o
   6   6  16          1.24         11.53         6.52 o
  -7   7  16        345.18        366.84        12.69 o
  -5   7  16         32.81         38.81         5.05 o
  -3   7  16        579.17        607.82         9.44 o
  -1   7  16        223.08        178.67         5.85 o
   1   7  16        904.27        894.25        10.43 o
   3   7  16        817.29        711.13         9.89 o
   5   7  16         12.87         13.99         5.55 o
  -6   8  16         52.05         36.37         4.48 o
  -4   8  16         66.14         66.36         5.61 o
  -2   8  16        224.34        211.66         6.31 o
   0   8  16        479.39        423.13         7.86 o
   2   8  16        827.61        684.53         8.34 o
   4   8  16         63.22         79.77         5.84 o
  -7   9  16         65.74         80.41         9.23 o
  -5   9  16        238.24        254.34         8.49 o
  -3   9  16         45.08         52.02         5.91 o
  -1   9  16        897.44        934.14        17.96 o
   1   9  16        241.56        169.64         5.63 o
   3   9  16        432.49        440.38        14.13 o
   5   9  16        242.42        323.37        10.66 o
  -6  10  16         27.46         20.43         4.66 o
  -4  10  16         10.76          5.03         5.09 o
  -2  10  16        438.39        461.63         9.28 o
   0  10  16          1.50         -2.89         3.19 o
   2  10  16        851.45        863.25        10.44 o
   4  10  16         62.79         93.06         6.62 o
  -5  11  16        243.24        246.80         8.53 o
  -3  11  16        306.18        308.09        11.12 o
  -1  11  16        714.28        765.40        14.48 o
   1  11  16          5.39         11.74         3.24 o
   3  11  16          7.62         12.60         4.08 o
  -4  12  16        887.49        943.96        13.94 o
  -2  12  16         23.21         17.43         7.21 o
   0  12  16         13.41          7.48         3.76 o
   2  12  16          1.38          1.35         2.72 o
   4  12  16        781.48        941.44        32.30 o
  -5  13  16         42.91         45.34        16.15 o
  -3  13  16        231.31        261.24        18.74 o
  -1  13  16          5.06          4.33         3.81 o
   1  13  16         29.98         38.76         5.09 o
   3  13  16         36.56         19.87         6.92 o
  -4  14  16         14.39          9.23         6.52 o
  -2  14  16        219.21        212.13         7.91 o
   0  14  16          0.64          2.82         2.94 o
   2  14  16          0.00         -0.66         4.03 o
  -3  15  16          0.27         -4.61         9.23 o
  -1  15  16         16.86          4.61         4.48 o
   1  15  16          0.24          2.94         3.03 o
  -7   1  17        274.18        286.90         9.47 o
  -5   1  17        125.04        135.18         8.68 o
  -3   1  17        173.33        178.79         5.57 o
  -1   1  17        358.13        363.77         6.39 o
   1   1  17        327.31        318.36         6.78 o
   3   1  17       1326.94       1332.34        15.75 o
   5   1  17          2.95          2.76         5.49 o
  -8   2  17        185.19        156.16        15.06 o
  -6   2  17         71.93         67.43         5.76 o
  -4   2  17        180.62        167.43         7.02 o
  -2   2  17          8.57          2.94         3.10 o
   0   2  17        498.32        498.56         7.22 o
   2   2  17       3537.79       3570.02        43.01 o
   4   2  17       2030.54       1903.91        24.11 o
   6   2  17         53.35         91.63         6.92 o
  -7   3  17         39.43         24.30         4.32 o
  -5   3  17        607.80        603.60        14.62 o
  -3   3  17       1211.76       1224.67        12.44 o
  -1   3  17         20.79         24.57         2.81 o
   1   3  17       1059.24       1085.32        12.55 o
   3   3  17        366.87        371.13         7.84 o
   5   3  17          3.52          6.65         5.23 o
  -8   4  17         18.23         15.38         4.13 o
  -6   4  17        299.00        292.26         8.06 o
  -4   4  17        438.10        445.96         8.53 o
  -2   4  17          0.01          1.30         3.11 o
   0   4  17       2590.56       2660.93        20.15 o
   2   4  17        196.80        235.21         6.62 o
   4   4  17        254.49        187.41         7.22 o
   6   4  17        328.54        433.92        13.05 o
  -7   5  17        100.51        112.17         6.88 o
  -5   5  17         52.88         46.41         7.41 o
  -3   5  17       1023.52       1004.60        11.57 o
  -1   5  17        255.02        258.33         6.82 o
   1   5  17        343.89        314.02         7.17 o
   3   5  17        269.54        244.21         9.08 o
   5   5  17          0.81          8.63        11.13 o
  -6   6  17         22.59         29.48         6.54 o
  -4   6  17         72.19         75.14         5.07 o
  -2   6  17          4.30          6.28         3.25 o
   0   6  17        288.16        286.97         6.65 o
   2   6  17       2558.72       2342.95        18.49 o
   4   6  17         69.24        101.29        10.21 o
  -7   7  17          8.74          7.97         3.72 o
  -5   7  17          1.28         -0.94         4.63 o
  -3   7  17        457.20        481.97         7.97 o
  -1   7  17        238.79        211.61         5.53 o
   1   7  17        323.19        273.30         6.49 o
   3   7  17        106.80         63.89         6.55 o
   5   7  17         12.03          7.69         5.33 o
  -6   8  17          1.70         -1.68         3.86 o
  -4   8  17          0.40         -1.30         3.62 o
  -2   8  17         27.61         23.15         4.41 o
   0   8  17        284.33        291.72         6.84 o
   2   8  17          1.03         -0.87         2.99 o
   4   8  17          2.71          5.93         4.39 o
  -7   9  17         18.40         18.45         4.61 o
  -5   9  17          0.73         -4.23         5.05 o
  -3   9  17          0.28          1.09         5.12 o
  -1   9  17       3857.69       3698.85        29.91 o
   1   9  17        323.94        298.91         6.38 o
   3   9  17         13.59         12.92         3.34 o
  -6  10  17         58.01         50.33         7.09 o
  -4  10  17        366.15        374.98         9.04 o
  -2  10  17          7.02          5.38         5.84 o
   0  10  17        398.53        430.91         7.90 o
   2  10  17          4.75         -2.70         2.97 o
   4  10  17         88.17        114.01         7.33 o
  -5  11  17          0.08         -3.38         3.67 o
  -3  11  17        112.02        109.82         6.31 o
  -1  11  17        918.59        888.13        12.48 o
   1  11  17        107.15         90.67         4.73 o
   3  11  17        245.08        276.98         9.37 o
  -4  12  17        698.05        736.03        12.96 o
  -2  12  17        887.23        894.08        13.22 o
   0  12  17        133.68        103.61         5.23 o
   2  12  17         10.14          5.64         3.22 o
  -3  13  17        666.96        654.00        12.04 o
  -1  13  17       1182.51       1172.72        12.38 o
   1  13  17         43.15         36.30         5.30 o
   3  13  17         18.00         18.45         4.61 o
  -2  14  17          0.10          7.18         5.33 o
   0  14  17         99.24        146.44         6.71 o
   2  14  17        107.81        124.57         9.23 o
  -1  15  17         14.78         15.38         4.13 o
  -8   0  18       2155.21       1989.89        50.79 o
  -6   0  18        276.13        303.30        16.65 o
  -4   0  18          4.56          1.73         4.98 o
  -2   0  18          3.46         -1.54         3.53 o
   0   0  18         41.33         55.82         6.48 o
   2   0  18       2846.60       2994.65        36.97 o
   4   0  18        253.64        208.56        10.47 o
  -7   1  18        165.12        174.86        12.14 o
  -5   1  18        123.42        122.63         6.73 o
  -3   1  18         41.43         34.61         3.45 o
  -1   1  18        271.18        244.13         6.46 o
   1   1  18       2086.80       2026.99        16.63 o
   3   1  18        328.60        262.92         7.11 o
   5   1  18          1.93          1.20         5.08 o
  -8   2  18        478.37        440.98        13.05 o
  -6   2  18          1.57          4.79         5.89 o
  -4   2  18        817.23        803.49        10.24 o
  -2   2  18          1.21         -1.04         3.81 o
   0   2  18        826.79        882.51        10.93 o
   2   2  18       1532.02       1431.25        14.70 o
   4   2  18        169.01        176.15         7.33 o
   6   2  18          0.40          0.00        13.84 o
  -7   3  18         21.95         16.39         4.30 o
  -5   3  18        222.73        224.15         7.96 o
  -3   3  18       1673.22       1745.79        17.09 o
  -1   3  18        148.50        118.98         5.63 o
   1   3  18       8707.53       8670.46        77.77 o
   3   3  18        209.63        186.28         6.36 o
   5   3  18         71.29         86.60         9.28 o
  -8   4  18         30.57         13.84         4.61 o
  -6   4  18         93.67        105.08         6.23 o
  -4   4  18         91.31         96.37         8.55 o
  -2   4  18        179.46        171.99         8.00 o
   0   4  18          7.60          1.60         3.09 o
   2   4  18       1789.14       1700.17        16.17 o
   4   4  18        143.78        126.20        10.42 o
  -7   5  18          0.83         -5.37         5.37 o
  -5   5  18         67.03         61.19         5.57 o
  -3   5  18        482.06        487.29         7.90 o
  -1   5  18          1.52         -0.13         4.02 o
   1   5  18          0.07          3.70         3.40 o
   3   5  18       1202.31       1228.54        23.42 o
   5   5  18        132.08        128.76         7.33 o
  -6   6  18        181.81        213.92         8.26 o
  -4   6  18         61.14         67.43         6.49 o
  -2   6  18         61.51         64.50         4.66 o
   0   6  18        218.82        189.99         7.06 o
   2   6  18       3229.33       2917.68        23.54 o
   4   6  18         21.14         37.53         6.65 o
  -7   7  18         25.29         18.45         6.52 o
  -5   7  18        141.43        112.09         6.89 o
  -3   7  18        173.63        168.66         6.37 o
  -1   7  18         93.89         95.73         7.08 o
   1   7  18          0.61          1.12         3.10 o
   3   7  18         15.99         24.34         3.78 o
   5   7  18        150.82        158.33        18.46 o
  -6   8  18        101.42         93.43         7.73 o
  -4   8  18          0.95         -3.37         5.95 o
  -2   8  18         34.16         26.35         3.59 o
   0   8  18         63.42         68.36         4.97 o
   2   8  18        750.09        649.14         8.75 o
   4   8  18          3.31          3.36         4.95 o
  -5   9  18        201.18        194.64         7.47 o
  -3   9  18         29.53         24.80         4.52 o
  -1   9  18          1.31          6.71         3.29 o
   1   9  18         43.89         30.65         3.58 o
   3   9  18         90.86         72.29         5.44 o
  -6  10  18        505.02        496.56        13.43 o
  -4  10  18        641.15        671.78        11.55 o
  -2  10  18        478.28        459.06         8.36 o
   0  10  18          0.59          1.98         3.36 o
   2  10  18        432.89        446.08         7.34 o
   4  10  18          0.30          0.00         8.25 o
  -5  11  18        129.58        131.68         8.87 o
  -3  11  18       2437.06       2564.82        30.71 o
  -1  11  18        137.89        159.16         8.50 o
   1  11  18         68.85         48.42         4.05 o
   3  11  18          0.29         -5.33         5.33 o
  -4  12  18        243.93        273.54         8.90 o
  -2  12  18       2545.96       2686.47        28.09 o
   0  12  18          0.70          0.51         2.78 o
   2  12  18          8.18          4.92         2.75 o
  -3  13  18        425.93        425.21        15.12 o
  -1  13  18        107.32        125.40         6.24 o
   1  13  18        467.58        462.02        11.26 o
  -2  14  18          0.01         -3.08         4.61 o
   0  14  18         69.57         50.56         5.43 o
  -7   1  19          0.01         -4.66         4.66 o
  -5   1  19          7.65          0.39         4.37 o
  -3   1  19          4.60          3.57         3.40 o
  -1   1  19        767.51        798.53        10.39 o
   1   1  19        880.74        897.22        10.52 o
   3   1  19        114.95        124.30         5.92 o
   5   1  19         29.67         54.17         7.33 o
  -6   2  19          8.35         13.03         4.70 o
  -4   2  19         41.99         35.86         7.14 o
  -2   2  19         77.74         87.62         4.93 o
   0   2  19        934.76       1006.58        12.17 o
   2   2  19          0.07          0.53         3.52 o
   4   2  19         11.52         19.61         4.93 o
  -7   3  19         11.65          6.08         5.85 o
  -5   3  19         39.14         29.92         4.39 o
  -3   3  19        742.97        739.40         9.26 o
  -1   3  19       1063.09       1046.20        11.86 o
   1   3  19        380.79        383.41         7.73 o
   3   3  19          1.55          2.84         4.01 o
   5   3  19        156.24        180.33         8.65 o
  -6   4  19         76.96         70.00         8.60 o
  -4   4  19        385.34        363.36         8.13 o
  -2   4  19          3.26          4.52         3.21 o
   0   4  19        408.88        394.03         7.51 o
   2   4  19        121.88        116.34         5.65 o
   4   4  19          7.58          6.74         5.01 o
  -7   5  19         11.37          3.69         5.22 o
  -5   5  19          0.22          0.00         7.19 o
  -3   5  19        239.81        231.36         6.59 o
  -1   5  19        922.08        924.52        10.36 o
   1   5  19        116.31        117.84         7.42 o
   3   5  19        282.78        313.28         8.19 o
   5   5  19        157.92        222.89        12.22 o
  -6   6  19         59.54         51.27         7.89 o
  -4   6  19        129.45        118.01         6.54 o
  -2   6  19         75.62         67.23         5.09 o
   0   6  19         45.27         50.71         5.56 o
   2   6  19          1.26          1.93         3.46 o
   4   6  19         72.06         83.80         9.74 o
  -7   7  19         43.04         41.52         9.23 o
  -5   7  19         76.37         72.62         5.91 o
  -3   7  19         25.13         18.92         3.66 o
  -1   7  19          6.83          5.35         4.06 o
   1   7  19         93.15         83.82         5.03 o
   3   7  19         91.47         85.40         5.69 o
  -6   8  19        317.57        303.35         9.39 o
  -4   8  19          2.61          1.15         5.78 o
  -2   8  19         36.75         33.15         4.80 o
   0   8  19        933.93        972.55        11.81 o
   2   8  19         17.58         25.87         3.57 o
   4   8  19        265.32        311.24        12.65 o
  -5   9  19          0.35          7.29         3.57 o
  -3   9  19         12.05         14.08         3.91 o
  -1   9  19        762.54        724.61        11.59 o
   1   9  19         38.49         26.32         3.54 o
   3   9  19         14.94          9.90         4.23 o
  -4  10  19        303.91        307.02        11.43 o
  -2  10  19        189.88        204.81         6.56 o
   0  10  19        505.67        527.48         8.47 o
   2  10  19         50.13         52.86         4.75 o
  -5  11  19        323.98        344.21        30.89 o
  -3  11  19       1318.70       1403.67        16.90 o
  -1  11  19       2051.79       2106.22        20.78 o
   1  11  19          0.65          0.29         3.29 o
   3  11  19          5.93         13.84         9.23 o
  -4  12  19         21.45         21.98        11.13 o
  -2  12  19         43.80         39.50         4.26 o
   0  12  19         34.62         30.02         6.44 o
   2  12  19        140.85        133.80        13.84 o
  -3  13  19        190.70        171.21         9.79 o
  -1  13  19         37.16         30.79         3.78 o
   1  13  19         74.87         98.86         9.16 o
  -6   0  20         89.94        101.66        11.36 o
  -4   0  20        513.59        513.31        12.04 o
  -2   0  20       3998.38       4198.84        67.20 o
   0   0  20       6439.14       6500.45        63.41 o
   2   0  20         25.79         16.06         4.80 o
   4   0  20        749.87        819.71        34.41 o
  -7   1  20          1.15          3.46         4.66 o
  -5   1  20         86.58         91.47         7.55 o
  -3   1  20        243.75        232.18         6.53 o
  -1   1  20       1268.77       1263.13        14.01 o
   1   1  20        125.65        127.22         5.99 o
   3   1  20        343.85        350.38         7.54 o
   5   1  20         40.85         60.71        13.22 o
  -6   2  20         26.20         30.23         7.22 o
  -4   2  20         39.36         37.22         5.45 o
  -2   2  20          0.42         -1.90         3.57 o
   0   2  20        732.95        740.88        11.22 o
   2   2  20        108.79        109.28         5.98 o
   4   2  20         37.16         60.82         7.99 o
  -7   3  20         52.32         24.09         5.20 o
  -5   3  20        328.04        312.04         8.94 o
  -3   3  20        419.26        455.74         7.68 o
  -1   3  20        106.66         97.25         5.99 o
   1   3  20        388.27        362.20         7.53 o
   3   3  20         27.15         18.13         3.82 o
   5   3  20        333.66        322.99        18.46 o
  -6   4  20         93.36         88.46         6.45 o
  -4   4  20         20.65         10.34         4.53 o
  -2   4  20         44.21         40.30         4.17 o
   0   4  20       1329.21       1298.50        14.21 o
   2   4  20        769.87        673.59        10.06 o
   4   4  20         24.56         32.63        10.25 o
  -7   5  20         10.61         13.84         4.61 o
  -5   5  20        115.85         99.27         7.16 o
  -3   5  20         34.04         40.01         4.29 o
  -1   5  20        198.77        202.24         9.17 o
   1   5  20         47.09         56.02         4.09 o
   3   5  20        415.79        426.80         9.50 o
  -6   6  20         33.38         20.05         4.80 o
  -4   6  20        312.69        307.28         8.89 o
  -2   6  20         28.26         30.88         3.44 o
   0   6  20        787.01        793.92        10.45 o
   2   6  20        701.60        672.76         9.51 o
   4   6  20          7.79          0.00         6.52 o
  -5   7  20        216.82        219.81         8.93 o
  -3   7  20        215.95        210.43         6.71 o
  -1   7  20         91.70         94.11         5.69 o
   1   7  20        130.86        107.92         5.29 o
   3   7  20        114.24        119.72         6.13 o
  -6   8  20         10.04          5.27         4.51 o
  -4   8  20         97.90         99.34         9.54 o
  -2   8  20        161.00        148.23         6.11 o
   0   8  20        179.60        160.36         6.47 o
   2   8  20        230.87        237.94         6.68 o
   4   8  20          6.06          4.61         9.23 o
  -5   9  20        152.84        169.51         7.68 o
  -3   9  20        316.09        324.40         7.40 o
  -1   9  20        562.66        519.96         9.20 o
   1   9  20        324.69        328.23         7.84 o
   3   9  20        158.42        216.91         9.01 o
  -4  10  20        111.22        112.81        11.04 o
  -2  10  20          0.83         -2.51         4.16 o
   0  10  20        410.26        424.44         7.97 o
   2  10  20         48.46         70.57         7.09 o
  -3  11  20        597.02        628.52        12.52 o
  -1  11  20         39.81         55.05         4.95 o
   1  11  20         28.33         48.04         6.03 o
  -2  12  20         21.86         15.13         4.80 o
   0  12  20         16.60         22.07         3.29 o
  -1  13  20         66.18         62.37         7.09 o
  -7   1  21         35.20         13.84         6.52 o
  -5   1  21         82.96         83.25         6.39 o
  -3   1  21         89.26         82.03         6.79 o
  -1   1  21         12.89          9.63         5.84 o
   1   1  21        420.52        446.19         8.32 o
   3   1  21         41.29         68.24         8.85 o
  -6   2  21         64.43         80.17         9.86 o
  -4   2  21          0.07          1.52         3.90 o
  -2   2  21          3.17          0.88         4.22 o
   0   2  21       2469.59       2504.30        23.32 o
   2   2  21       2083.17       2037.06        20.17 o
   4   2  21         42.94         44.46         5.60 o
  -7   3  21        119.89        129.19         9.23 o
  -5   3  21        341.83        320.42        11.01 o
  -3   3  21         24.35         19.40         3.35 o
  -1   3  21        530.31        538.00        10.21 o
   1   3  21        615.86        605.08         9.46 o
   3   3  21          2.70         -0.21         3.19 o
  -6   4  21        148.74        123.03        10.46 o
  -4   4  21          5.21          7.52         4.57 o
  -2   4  21       1036.44       1084.80        13.27 o
   0   4  21        202.86        218.35         7.96 o
   2   4  21        125.91        102.26         6.31 o
   4   4  21        329.83        443.90        11.36 o
  -5   5  21        266.05        261.36         9.83 o
  -3   5  21        265.84        262.69        12.82 o
  -1   5  21          0.92          4.77         3.86 o
   1   5  21        152.59        142.52         6.86 o
   3   5  21          0.23          2.23         4.51 o
  -6   6  21          7.41         -0.60         4.07 o
  -4   6  21          1.29         -4.07         4.15 o
  -2   6  21         13.12         13.34         4.29 o
   0   6  21       1616.37       1593.24        18.28 o
   2   6  21         40.47         49.36         4.91 o
   4   6  21          0.30         18.45         9.23 o
  -5   7  21        207.01        193.05         8.00 o
  -3   7  21         91.18         93.20         6.16 o
  -1   7  21        280.87        288.96         9.42 o
   1   7  21        220.92        214.58         6.70 o
   3   7  21          0.02          4.61         6.52 o
  -4   8  21        126.50        138.86         8.42 o
  -2   8  21         63.53         62.33         7.20 o
   0   8  21         55.60         51.01         5.29 o
   2   8  21          3.95          7.16         4.30 o
  -5   9  21         14.85          9.89         4.51 o
  -3   9  21       1253.95       1297.01        16.30 o
  -1   9  21        102.29        100.01         6.10 o
   1   9  21         12.43         11.71         3.61 o
   3   9  21         12.45         18.45         9.23 o
  -4  10  21         62.20         72.03         7.19 o
  -2  10  21        243.78        291.45        17.54 o
   0  10  21          5.73         -3.49         3.49 o
   2  10  21         37.53         28.04         6.52 o
  -3  11  21        461.57        422.36        17.91 o
  -1  11  21          0.01         -0.54         3.38 o
   1  11  21         91.26         85.83         6.66 o
  -2  12  21         98.25         86.51        11.53 o
   0  12  21         32.07         43.90         5.90 o
  -6   0  22          2.27         14.99         6.28 o
  -4   0  22          8.70         16.92         7.40 o
  -2   0  22        269.45        285.24        12.54 o
   0   0  22       2770.85       2890.26        38.90 o
   2   0  22          0.30          0.00         6.15 o
  -5   1  22          0.08          4.98         4.80 o
  -3   1  22        129.23        111.24         7.38 o
  -1   1  22       1377.21       1431.07        18.38 o
   1   1  22        241.49        238.05         8.55 o
   3   1  22          0.64         10.28         5.33 o
  -6   2  22        225.41        230.76        18.01 o
  -4   2  22         13.74         14.93         5.46 o
  -2   2  22         99.62        106.56         8.75 o
   0   2  22        733.95        715.17        11.21 o
   2   2  22        134.84        130.17         6.67 o
  -5   3  22        411.26        400.77         9.49 o
  -3   3  22        326.15        330.51         8.09 o
  -1   3  22       3402.06       3510.11        32.56 o
   1   3  22        130.03        140.20         8.19 o
   3   3  22          4.40          1.01         4.40 o
  -6   4  22         39.69         37.40         6.64 o
  -4   4  22         39.20         31.09         4.65 o
  -2   4  22         26.35         28.36         4.32 o
   0   4  22        611.92        623.27        13.20 o
   2   4  22        165.95        182.18         6.67 o
  -5   5  22        361.04        317.21         9.99 o
  -3   5  22         25.62         30.16         3.63 o
  -1   5  22         26.79         13.21         3.75 o
   1   5  22        654.15        665.02        11.99 o
   3   5  22         75.63         79.70         7.99 o
  -6   6  22         22.37         18.45         4.61 o
  -4   6  22          1.29          3.89         4.40 o
  -2   6  22        112.44        102.94         6.60 o
   0   6  22       1797.50       1689.56        20.17 o
   2   6  22          6.02         10.02         3.88 o
  -5   7  22         61.33         64.70         9.99 o
  -3   7  22          8.30          7.91         4.07 o
  -1   7  22         39.88         39.69         4.37 o
   1   7  22         66.53         72.80         5.40 o
   3   7  22        156.84        169.54        11.07 o
  -4   8  22         50.84         56.64         7.33 o
  -2   8  22         15.58          7.88         3.59 o
   0   8  22        746.44        688.09        10.31 o
   2   8  22         25.74         29.30         6.91 o
  -3   9  22         31.08         31.04         6.79 o
  -1   9  22         63.47         55.97         6.22 o
   1   9  22         51.53         27.06         6.98 o
  -4  10  22         42.43         27.68         9.23 o
  -2  10  22          0.65          9.23         7.38 o
   0  10  22        279.83        302.81        10.78 o
  -3  11  22          6.76          6.15         4.61 o
  -1  11  22         16.88         10.38         4.27 o
  -5   1  23         15.00          8.42         5.21 o
  -3   1  23        748.13        831.78        12.82 o
  -1   1  23       2092.06       2171.78        24.52 o
   1   1  23        154.49        161.58         9.70 o
   3   1  23         11.75         30.14        18.65 o
  -6   2  23         20.26          9.23         8.25 o
  -4   2  23         90.25        120.18        12.72 o
  -2   2  23        138.24        161.59         8.71 o
   0   2  23         62.32         67.56         9.59 o
   2   2  23          1.01          2.80         3.70 o
  -5   3  23         93.52         88.51         8.57 o
  -3   3  23        391.08        425.47         9.11 o
  -1   3  23        128.02        123.74         7.66 o
   1   3  23         58.05         62.86         5.38 o
   3   3  23        156.52        155.43        13.05 o
  -6   4  23        240.13        230.70        13.84 o
  -4   4  23          5.58         10.02         5.85 o
  -2   4  23         73.04         59.52         5.21 o
   0   4  23          5.76         11.60         8.48 o
   2   4  23          0.54         -3.97         3.97 o
  -5   5  23         78.27         82.41        12.17 o
  -3   5  23        221.56        225.09         9.03 o
  -1   5  23        110.21        143.98         7.81 o
   1   5  23        174.82        188.53         9.81 o
   3   5  23         75.19        115.34        13.84 o
  -4   6  23         47.95         56.19         8.39 o
  -2   6  23          4.01          2.00         5.04 o
   0   6  23         27.95         12.54         5.35 o
   2   6  23        139.04        158.63         8.65 o
  -5   7  23         64.51         41.52         9.23 o
  -3   7  23          0.58          3.95         4.15 o
  -1   7  23        135.57        118.74         5.74 o
   1   7  23          7.67          8.16         4.55 o
  -4   8  23         47.92         61.45         9.99 o
  -2   8  23        630.67        679.25        10.78 o
   0   8  23         14.94          9.10         3.87 o
   2   8  23        227.64        235.32        13.84 o
  -3   9  23        348.22        326.37        11.07 o
  -1   9  23         25.07         13.49         4.68 o
   1   9  23          8.53          4.61         3.77 o
  -2  10  23        112.60        108.04        11.51 o
   0  10  23         36.04         40.05        10.53 o
  -4   0  24       1290.95       1290.98        33.23 o
  -2   0  24       2530.57       2585.55        41.54 o
   0   0  24         86.10         74.56        10.47 o
   2   0  24        822.87        973.70        32.30 o
  -5   1  24        122.97        142.70        43.83 o
  -3   1  24        316.74        311.70        10.35 o
  -1   1  24         28.53         26.56         4.39 o
   1   1  24        336.40        340.08         9.23 o
  -4   2  24         12.98          6.92         6.92 o
  -2   2  24        525.21        550.44        11.74 o
   0   2  24         11.00         15.89         7.92 o
   2   2  24         59.14         52.26         7.68 o
  -5   3  24        294.94        284.04        15.54 o
  -3   3  24         47.07         51.26         7.35 o
  -1   3  24         26.35         20.88         7.38 o
   1   3  24          2.40         -7.90         8.74 o
  -4   4  24          5.01          0.38         5.05 o
  -2   4  24        551.60        566.22        10.88 o
   0   4  24       1136.95       1184.19        15.70 o
   2   4  24         49.44         37.18         6.71 o
  -5   5  24          1.97         -8.25         8.25 o
  -3   5  24         59.28         72.21         8.33 o
  -1   5  24          0.36         -2.77         4.13 o
   1   5  24        228.52        245.42         8.44 o
  -4   6  24         31.70         70.68        13.08 o
  -2   6  24        197.18        205.28        15.13 o
   0   6  24        665.69        694.16        17.20 o
   2   6  24          8.76          0.00         9.23 o
  -3   7  24          1.68         -2.91         5.62 o
  -1   7  24          1.78         -0.27         4.17 o
   1   7  24        184.44        212.59         8.65 o
  -2   8  24         16.23         10.49         4.97 o
   0   8  24        249.77        290.10        11.36 o
  -1   9  24         57.59         59.08         8.91 o
  -5   1  25         26.74         18.45        18.45 o
  -3   1  25          0.96         -5.43         5.43 o
  -1   1  25         22.65         18.13         4.81 o
   1   1  25         97.56        106.36         8.73 o
  -4   2  25        124.55         96.05        12.22 o
  -2   2  25       1414.58       1512.60        19.88 o
   0   2  25        944.55        942.38        17.32 o
   2   2  25         10.34         20.76         6.92 o
  -3   3  25        125.07        136.55        16.65 o
  -1   3  25        342.70        338.25        11.22 o
   1   3  25         36.62         30.17         6.52 o
  -4   4  25        207.24        194.45        14.93 o
  -2   4  25        248.93        266.19         9.97 o
   0   4  25         23.49         22.66         6.47 o
   2   4  25        196.52        235.31        13.84 o
  -3   5  25         51.09         46.42         7.55 o
  -1   5  25         33.00         23.87         5.21 o
   1   5  25          1.74         -4.61         6.52 o
  -2   6  25        586.65        597.04        13.55 o
   0   6  25          3.37         -7.69         9.23 o
  -3   7  25        166.29        161.49        13.84 o
  -1   7  25        129.80        119.28        10.47 o
  -2   8  25         95.96        101.50        13.84 o
  -4   0  26        336.20        336.83        27.69 o
  -2   0  26       1596.93       1674.43        35.46 o
   0   0  26        120.74        119.96        13.84 o
  -3   1  26        481.42        481.91        13.28 o
  -1   1  26         62.88         65.80         7.53 o
   1   1  26         36.49         36.47        23.07 o
  -4   2  26          3.62         -4.61        23.07 o
  -2   2  26        288.22        306.77        11.50 o
   0   2  26         49.64         56.69        11.53 o
  -3   3  26        713.96        723.80        15.97 o
  -1   3  26         23.33         49.23        11.87 o
   1   3  26          5.38          6.15        11.53 o
  -2   4  26         97.89         98.87         9.23 o
   0   4  26         61.35         65.91         9.79 o
  -3   5  26         62.13         36.91         9.23 o
  -1   5  26        110.44        112.46        13.84 o
  -2   6  26        682.10        639.36        16.32 o
  -3   1  27       1487.10       1417.16        41.55 o
  -1   1  27         84.45         75.40        18.46 o
  -2   2  27        222.77        226.18         9.79 o
   0   2  27         26.40         23.07         6.92 o
  -1   3  27         87.37         80.41         9.23 o
                                                
